# Supplementary material for: Effect of air and fuel injection pressure variation on torque and fuel economy in spark-ignition engines
Source: Sci Rep. 2026 Mar 4;16:11955. doi: 10.1038/s41598-026-41765-z (PMC13069035; doi:10.1038/s41598-026-41765-z)
Supplement: Supplementary file 1 — Supplementary Material 1 [file 41598_2026_41765_MOESM1_ESM.xlsx]

## Sheet: Hoja1
ENgine Running Time [s]	Prueba 1 [ms]	Prueba 2[ms]	Prueba 3 [ms]
0	1.53	1.5	1.57
3	1.56	1.53	1.62
6	1.56	1.57	1.59
9	1.56	1.63	1.63
12	5.17	1.57	2.15
15	4.52	5.31	5.51
18	5.54	4.91	1.77
21	6.03	5.62	6.62
24	6.53	5.63	7.61
27	5.51	5.81	5.72
30	6.76	2.88	7.25
33	6.97	6.36	7.54
36	7.42	6.97	7.26
39	7.37	7.4	7.93
42	7.11	6.96	7.95
45	7.68	7.02	5.69
48	7.2	7.13	1.1
51	7.72	7.22	6.62
54	7.84	7.28	6.71
57	7.35	7.95	7.71
60	7.37	7.4	7.28
63	7.95	7.32	7.45
66	7.39	8.21	7.35
69	0.66	6.33	7.86
72	6.59	6.96	7.84
75	6.61	6.9	5.69
78	7	7.51	6.94
81	7.34	7.08	6.78
84	7.39	7.29	7.58
87	6.97	7.74	7.03
90	6.71	7.14	7.22
93	7.46	7.16	7.13
96	7.28	7.74	7.49
99	7.02	7.64	7.54
102	6.68	7.08	7.54
105	7.08	7.1	7.4
108	7.34	6.53	7.03
111	6.01	6.93	7.48
114	6.29	6.85	7.06
117	7.32	6.82	7.69
120	6.81	7.39	7.13
123	6.84	6.74	7.68
126	7.25	6.79	7.17
129	6.91	6.96	7.78
132	7.26	7.57	7.26
135	6.84	7.78	7.32
138	6.96	7.81	7.8
141	6.84	7.81	6.64
144	7.05	7.2	6.87
147	7.49	7.72	6.79
150	7.06	7.71	6.79
153	7.02	6.71	7.29
156	7	6.7	7.25
159	7.08	7.02	4.93
162	7.1	7.49	1.39
165	7.14	7.42	5.22
168	6.94	6.93	6.45
171	6.53	6.74	6.74
174	6.44	7.49	7.66
177	6.64	7.05	7.06
180	7.13	7.8	7.22
183	6.7	8	7.8
186	7.11	8.01	0.49
189	7.06	7.71	5.83
192	6.97	7.69	6.45
195	7	7.19	6.62
198	7.46	7.22	6.45
201	5.11	7.8	6.78
204	5.55	7.28	7.39
207	6.58	7.87	7.54
210	7.57	7.84	7.57
213	7.78	7.29	7.63
216	7.08	7.26	7.66
219	7.64	7.26	7.63
222	7.11	7.29	7.1
225	7.05	7.84	7.05
228	7.61	7.29	7.03
231	7.6	7.28	7.39
234	7.57	7.26	6.94
237	7.08	7.13	6.93
240	7.45	7.11	7.39
243	7.46	6.74	7.35
246	7.29	7.55	7.32
249	6.45	7.1	7.31
252	6.7	7.2	7.22
255	6.9	7.16	5.95
258	7.02	7.2	1.5
261	6.96	7.08	5.95
264	7.1	6.09	6.41
267	7.13	5.62	6.38
270	7.16	5.6	4.5
273	7.22	3.13	2.4
276	7.23	1.04	4.38
279	8.29	0	5.34
282	5.75	0	5.54
285	3.57	0	5.1
288	1.17	0	0.95
291	0	0	0.9
294	0	1.45	0
297	0	0.93	0
300	1.94	0	0
303	3.39	0	0
306	3.05	0	0
309	1.5	0	4.21
312	0.93	0	4.17
315	0	2.24	1.31
318	0	3.74	1.13
321	0	5.23	0.92
324	0	5.94	0.85
327	0	6.61	0
330	0	7.13	0
333	0	7.69	0
336	3.25	7.11	0
339	2.87	6.91	0
342	1.89	7.1	6.16
345	5.36	6.97	3.43
348	5.57	7.13	6.7
351	5.91	7.28	7.71
354	6.38	7.32	7.22
357	6.5	7.86	7.83
360	7.11	7.29	7.89
363	7.49	5.54	7.92
366	7.61	6.18	6.13
369	7.14	1.17	6.78
372	7.16	3.68	7.16
375	7.72	4.44	7.32
378	7.95	4.84	6.91
381	7.25	1.19	7.45
384	7.25	4.06	7.45
387	7.66	4.52	6.82
390	7.17	0.98	6.9
393	4.84	0	7.37
396	4.94	0	7.42
399	4.94	0	6.3
402	4.72	0	3.56
405	1.16	0	2
408	0	0	0.81
411	0	0	0
414	0	0	0
417	0	0	0
420	0	0	0
423	0	2.9	0
426	0	3.14	0
429	0	0.82	0
432	0	0.9	0
435	0	2.03	0
438	0	2.17	0
441	0	2.2	0
444	0	0.99	0
447	2.56	0	0
450	2.59	0	0
453	3.08	0	0
456	1.08	0	0
459	0.93	0	0
462	0	0	0
465	1.75	4.44	0
468	1.27	7.64	0
471	0.87	1.14	1.48
474	1.74	0	0
477	1.39	2.14	0
480	1.34	0.92	1.92
483	1.31	1.82	4.06
486	1.42	2.7	4.62
489	1.33	2.9	1.39
492	1.59	2.43	0.99
495	1.51	2.64	1.07
498	1.65	2.46	0
501	1.97	2.23	0
504	2.33	1.02	0
507	3.39	0	0
510	3.72	0	0
513	3.74	0	1.72
516	3.63	0	2.82
519	3.81	0	3.19
522	1.02	0	4.53
525	0	0	4.87
528	0	0	4.73
531	0	0	4.24
534	0	2.5	1.04
537	0	2.01	0.98
540	0	1.02	0
543	0	0	0
546	0	0	0
549	0	0	0
552	0	0	0
555	2.47	0	0
558	1.02	0	0
561	0.96	0	0
564	0	0	0
567	0	0	0
570	0	0	0
573	0	0	0
576	0	0	0
579	0	0	0
582	0	0	0
585	0	0	0
588	0	0	0
591	0	0	0
594	0	0	0
597	0	0	0
600	0	0	0
603	0	0	0
606	0	0	0
609	0	0	0
612	0	1.88	0
615	0	2.09	0
618	0	1.02	0.79
621	0	3.71	1.79
624	0	1.13	1.75
627	0	0.9	1.36
630	2.37	4	0.99
633	4.78	3.31	0.9
636	5.94	6.26	0
639	5.62	6.94	1.71
642	5.92	2.03	2.3
645	5.69	1.91	2.49
648	6.03	1.14	2.18
651	1.13	0	2.2
654	0	0	2.15
657	0	0	2.56
660	0	0	4.79
663	0	0	4.91
666	0	0	4.84
669	0	0	5.14
672	0	6.15	1.05
675	0	1.19	3.16
678	0	1.11	5.13
681	0	0	5.8
684	1.63	0	5.81
687	0.9	0	1.08
690	0	0	0
693	0	0	0
696	0	0	0
699	0	0	0
702	0	0	0
705	0	0	0
708	0	0	0
711	1.56	0	0
714	0	0	2.47
717	2.3	0	3.95
720	3.37	2.53	3.95
723	5.37	0.95	1.24
726	5.49	1.28	0
729	6.09	6.3	0
732	1.37	1.22	0
735	1.19	4.78	0
738	0	6.13	0
741	1.83	2.43	0
744	1.66	1.25	0
747	1.97	1.24	0
750	1.89	0.99	0
753	1.88	3.77	0.79
756	1.21	1.53	1.89
759	1.27	1.25	2.09
762	1.27	1.11	1.22
765	1.1	1.13	1.25
768	0.9	1.48	0.98
771	0	1.42	3.65
774	2.29	1.82	3.36
777	1.56	7.37	1.83
780	1.65	1.43	1.59
783	1.6	6.24	1.4
786	4.35	2.67	1.62
789	3.66	2.15	1.82
792	5.4	6.13	2.15
795	4.44	6.3	1.72
798	6.42	6.88	2
801	6.61	1.31	1.36
804	2.09	1.39	1.66
807	2.84	7.87	2.62
810	4.67	1.27	1.62
813	5.42	6.78	2.14
816	5.17	6.59	2.78
819	1.83	6.15	4.58
822	1.53	6.24	1.85
825	6.1	1.3	2.72
828	6.81	1.04	1.75
831	1.37	6.56	2.15
834	6.73	7.02	1.37
837	6.74	7.6	1.51
840	5.78	7.75	1.17
843	6.27	7.68	1.28
846	2.47	8.03	1.51
849	0.99	6.93	1.4
852	0	6.96	1.31
855	5.97	7.34	6.27
858	7.03	7.34	2.5
861	6.79	7.39	1.28
864	6.91	7.48	1.39
867	7.22	7.34	5.16
870	7.26	7.23	5.81
873	7.87	7.86	5
876	7.98	7.98	5.78
879	7.48	8.16	6.33
882	7.48	8.21	6.85
885	8.07	5.98	6.74
888	7.83	6.12	1.17
891	7.97	4.53	5.23
894	8.04	3.89	6.23
897	7.45	4.75	3.95
900	6.9	1.71	1.31
903	5.71	7.45	2.73
906	6.38	7.1	4.03
909	6.42	7.25	6.23
912	6.13	7.34	6.84
915	6.29	7.98	0.98
918	6.49	8.35	6.44
921	7.06	8.16	7.28
924	6.76	1.62	7.2
927	6.79	3.85	7.95
930	6.84	4	7.64
933	1.27	2.9	7.48
936	2.79	5.22	7.55
939	3.2	5.97	4.49
942	3.49	1.14	0.98
945	3.72	0.92	0.79
948	4.35	0	6.27
951	5.63	5.31	7.78
954	6.07	7.28	8.12
957	6.03	8.07	8.09
960	6.42	7.45	8.07
963	6.88	6.12	7.49
966	6.93	7.05	6.26
969	7.1	7.58	7.69
972	7.14	7.19	7.14
975	6.97	7.72	7.6
978	7.19	7.83	7.14
981	7.1	7.64	7.58
984	7.68	6.91	7.83
987	7.08	7.2	7.92
990	7	7.86	7.25
993	6.33	7.9	7.89
996	6.91	7.95	7.81
999	6.94	7.95	2.12
1002	7.06	3.54	2.94
1005	7.72	6.79	4.53
1008	7.69	7.23	4.96
1011	7.29	6.85	5.36
1014	7.4	7.06	5.22
1017	7.34	6.94	4.9
1020	7.83	7.4	1.08
1023	7.8	7.83	0
1026	7.25	7.16	1.13
1029	7.84	7.9	0.81
1032	7.74	7.6	1.71
1035	6.76	8.06	2.91
1038	3.74	7.45	5
1041	4.09	7.37	6.33
1044	6.3	0.89	7.66
1047	6.52	7	7.92
1050	6.36	7.49	7.31
1053	6.33	7.58	1.37
1056	6.84	7.16	7.23
1059	7.2	7.74	7.58
1062	7.02	7.25	7.6
1065	7.03	7.26	7.03
1068	7.6	7.78	7.4
1071	7.03	7.26	6.65
1074	5.25	7.61	7.43
1077	5.78	1.04	7.45
1080	5.66	1.97	6.87
1083	4.32	2.67	7.45
1086	5.58	4.55	6.01
1089	5.91	5.62	6.9
1092	3.25	5.94	6.91
1095	3.85	6.24	7.55
1098	4.04	6.61	7.06
1101	4.17	6.88	7.17
1104	3.98	6.49	7.72
1107	5.17	6.62	7.19
1110	5.68	6.67	7.14
1113	6.53	7.64	7.69
1116	6.44	7.14	5.68
1119	7.43	7.6	6.26
1122	7.23	3.07	6.96
1125	6.78	6.59	7.51
1128	3.78	7.05	1.21
1131	0.98	7.14	6.71
1134	1.86	7.14	7.22
1137	5.8	7.19	7.13
1140	6.39	7.03	7.2
1143	6.91	6.29	0.82
1146	7.23	4.87	5.72
1149	7.19	5.83	4.88
1152	7.68	7.03	5.25
1155	7.22	7.29	5.13
1158	7.26	6.82	5.31
1161	7.26	6.67	5.37
1164	7.81	6.85	5.05
1167	6.24	6.85	3.72
1170	7.1	7.32	3.86
1173	7.03	6.82	5.16
1176	7.1	7.31	6.36
1179	6.88	6.81	6.67
1182	7.35	6.84	6.33
1185	7.39	7.37	6.76
1188	7.42	7.06	6.47
1191	7.57	7.58	6.79
1194	7.74	7.78	6.91
1197	7.8	3.31	6.94
1200	7.29	2	7.63
1203	6.53	0.84	7.14
1206	3.92	0	7.28
1209	1.04	0	7.74
1212	0.75	0	7.72
1215	0	0	7.78
1218	0	0	4.82
1221	0	0	2.87
1224	0	0	3.16
1227	0	0	3.2
1230	0	0	3.8
1233	0	0	5.98
1236	0	0	6.88
1239	0	0	6.7
1242	0	6.12	7.22
1245	0	7.11	6.68
1248	0	7.45	7.13
1251	0	7.58	5.95
1254	0	7.25	6.49
1257	0	7.34	6.71
1260	3.66	7.35	7.23
1263	1.17	7.29	5.36
1266	4.29	7.78	5.86
1269	6.35	7.17	5.75
1272	7.08	7.26	7.39
1275	7.51	7.71	6.84
1278	7.55	1.13	0.84
1281	6.58	0.95	2.17
1284	2.79	0	2.33
1287	2.15	0	4.33
1290	1.34	0	1.36
1293	1.02	0	0
1296	5.97	0	0
1299	6.41	0	0
1302	7.55	0	2.12
1305	6.23	0	1.46
1308	6.47	0	0.81
1311	6.91	0	0
1314	4.44	0	0
1317	4.26	0	0
1320	1.05	0	0
1323	0.95	0	0
1326	0	0	0
1329	0	0	2.52
1332	0	0	1.59
1335	0	0	4.84
1338	0	0	7.05
1341	0	0	6.67
1344	0	0	7.45
1347	0	0	7.48
1350	0	2.4	7.29
1353	0	1.02	7.25
1356	0	1.01	7.81
1359	0	0	6.71
1362	0	0	4.94
1365	0	0	0.87
1368	0	0	2.98
1371	0	0	3.27
1374	0	0	3.01
1377	0	0	3.04
1380	0	0	3.17
1383	0	0	1.17
1386	0	0	0
1389	0	0	0
1392	1.56	0	0
1395	4.64	0	0
1398	4.67	0	0
1401	1.1	0	0
1404	1.13	0	0
1407	0	0	0
1410	0	0	0
1413	0	0	0
1416	0	0	0
1419	0	0	0
1422	0	0	0
1425	0	0	0
1428	0	0	0
1431	0	0	0
1434	0	0	0
1437	0	0	0
1440	0	0	0
1443	0	0	0
1446	0	0	0
1449	0	0	0
1452	0	0	0
1455	0	0	0
1458	0	0	0
1461	0	0	0
1464	0	1.42	0
1467	0	0	0
1470	0	1.68	0
1473	0	1.74	0
1476	0	1.72	0
1479	0	1.72	0
1482	0	1.82	0
1485	0	1.69	0
1488	0	1.69	0
1491	0	1.65	0
1494	0		0
1497	0		0
1500	0		0
1503	0		0
1506	1.83		0
1509	1.75		0
1512	1.72		0
1515	1.68		0
1518	1.74		0
1521			0
1524			1.39
1527			0
1530			0
1533			0
1536			0
1539			0
1542			0
1545			0
1548			0
1551			0
1554			0
1557			0
1560			0
1563			0
1566			1.65
1569			1.88
1572			1.71
