# Supplementary material for: Effect of air and fuel injection pressure variation on torque and fuel economy in spark-ignition engines
Source: Sci Rep. 2026 Mar 4;16:11955. doi: 10.1038/s41598-026-41765-z (PMC13069035; doi:10.1038/s41598-026-41765-z)
Supplement: Supplementary file 2 — Supplementary Material 2 [file 41598_2026_41765_MOESM2_ESM.xlsx]

## Sheet: Hoja1
ENgine Running Time[s]	Pulso de la prueba 3 [ms]	Pulso de la Prueba 2 [ms]	Pulso De La Prueba 1 [ms]	BAsic Fuel Injection Pulse Width[ms]
0	3.36	1.68	1.66	2.14
3	3.19	1.6	1.59	2.11
6	3.01	1.65	1.62	2.17
9	1.37	1.6	1.6	6
12	1.16	1.66	1.65	1.34
15	3.4	1.59	1.6	4.41
18	3.39	3.04	1.68	1.36
21	3.66	3.19	1.57	4.36
24	1.08	1.24	1.6	0.98
27	0	0.99	1.57	0.96
30	0	1.14	1.65	0
33	0	1.66	2.87	0
36	1.98	2.18	1.75	1.91
39	1.79	4.21	2.9	2.11
42	1.69	5.63	1.22	4.39
45	1.66	3.83	2.4	1.85
48	1.68	1.34	2.41	2.21
51	4.59	1.6	1.21	2.01
54	2.81	1.66	1.86	6.52
57	3.8	1.63	1.34	1.94
60	3.42	1.6	1.39	2.26
63	3.01	1.65	0	2.7
66	1.25	1.6	0	2.12
69	4.2	1.65	1.74	2.11
72	4.15	1.66	1.77	2.15
75	1.22	2.98	1.77	2.08
78	0	2.55	1.74	2.08
81	0	2.47	4.26	2.15
84	0	2.3	1.33	2.12
87	0	2.91	1.56	2.09
90	0	1.3	1.63	1.97
93	1.16	0	1.34	5.19
96	1.33	3.34	1.42	3.71
99	2.3	1.11	1.68	3.91
102	1.31	1.05	1.65	4.39
105	1.39	3.14	1.57	1.22
108	1.3	4.03	1.56	2.7
111	0	1.07	1.65	1.74
114	0	3.71	1.57	3.46
117	1.79	1.36	1.69	1.43
120	1.42	0	1.69	1.74
123	1.19	0	1.59	1.37
126	1.33	1.68	1.62	1.16
129	1.71	1.43	1.68	1.46
132	3.17	1.33	1.63	2.06
135	3.2	1.04	1.62	2.08
138	1.48	1.1	1.66	2.04
141	1.66	1.65	1.62	2
144	1.63	1.69	6.62	2
147	2.37	1.63	6.64	5.45
150	2.93	1.71	2.88	2.08
153	4.9	1.66	3.71	1.98
156	2.61	2.06	1.42	4.99
159	5.31	2.24	1.08	1.27
162	1.62	2.01	2.81	1.89
165	1.56	1.43	1.39	2.04
168	1.94	1.45	2.9	1.65
171	1.68	1.56	0.99	1.34
174	1.62	1.39	0.95	1.59
177	2.14	1.16	1.28	2.15
180	2.58	1.25	1.08	1.98
183	2.53	1.6	0	2.11
186	2.66	1.68	0	2.04
189	2.55	1.71	0	2.12
192	2.58	1.62	3.59	2.01
195	2.66	1.63	3.14	2
198	2.99	1.66	3.19	2.03
201	2.84	1.63	1.53	5.17
204	2.56	3.63	1.37	4.67
207	2.64	1.59	1.42	5.74
210	2.62	1.25	1.72	4.87
213	2.61	1.05	1.66	1.72
216	2.38	1.66	1.4	3.13
219	1.17	1.4	0	3.57
222	3.89	2.27	0	1.6
225	3.65	1.62	0	1.69
228	1.28	1.27	1.75	1.48
231	1.11	1.69	1.65	0
234	0	1.65	1.69	3.07
237	1.8	4.29	1.66	1.42
240	1.83	1.72	1.65	0
243	1.69	1.88	1.62	2.29
246	5.8	3.07	1.71	1.39
249	1.42	1.36	1.62	1.74
252	1.21	2.66	1.63	1.28
255	1.95	1.36	1.71	2.2
258	2.38	1.36	1.82	2.23
261	2.7	1.45	1.83	2.23
264	1.31	4.07	1.75	2.2
267	0	1.22	1.74	2.14
270	2.23	1.79	4.38	2.11
273	1.25	1.34	3.95	2.12
276	1.42	1.05	4.59	2.09
279	1.69	1.42	1.07	2.03
282	1.57	1.65	2.38	2.03
285	1.6	1.79	3.48	2.09
288	1.63	1.71	4.12	2
291	1.53	1.65	1.46	2.06
294	1.59	5.42	1.91	1.98
297	1.65	1.59	1.45	2.06
300	1.66	1.74	2.84	2
303	1.59	1.72	1.3	2.01
306	1.68	1.68	4.03	6.24
309	1.56	1.59	4.3	6.73
312	1.65	1.57	1.48	1.83
315	1.57	1.57	0	2.98
318	1.59	1.59	1.36	3.85
321	1.65	1.57	0	1.21
324	1.59	1.66	2	0
327	7.06	1.62	1.68	0
330	4.88	1.59	2.91	0
333	4.14	1.66	5.14	4.9
336	2.27	1.6	4.41	1.45
339	2.82	1.66	4.2	1.98
342	3.75	1.63	5.23	8.56
345	4.14	1.56	6.35	7.81
348	3.91	3.34	5.31	1.13
351	0.75	1.91	1.17	3.23
354	0.92	1.91	1.45	3.86
357	1.98	2.91	1.13	1.08
360	1.92	3.22	1.68	0
363	2.06	3.22	1.19	0
366	1.31	1.11	1.53	0
369	0	0.93	1.69	1.82
372	0	0.89	1.63	1.63
375	2.08	2.21	1.65	5.42
378	1.48	1.48	1.69	1.79
381	1.27	1.28	1.65	2.11
384	3.31	1.25	1.69	2.53
387	1.39	1.31	1.62	2.67
390	1.71	1.14	1.72	2.59
393	1.66	1.08	1.63	2.43
396	1.69	1.48	1.65	1.14
399	1.63	1.33	5.81	2.96
402	1.66	2.04	4.97	1.21
405	1.69	1.42	1.51	1.04
408	1.66	1.63	4.12	1.21
411	1.63	1.66	4.97	2.3
414	1.66	1.59	1.4	2.24
417	1.63	1.56	1.53	2.14
420	1.63	1.6	1.59	2.15
423	1.65	1.53	1.33	2.2
426	1.68	1.62	2.29	2.15
429	1.6	1.88	4	2.18
432	1.69	1.8	3.52	1.92
435	1.97	1.68	1.25	3.17
438	2.61	1.75	0	5.05
441	2.61	1.68	1.65	2.9
444	1.77	1.75	1.88	1.21
447	1.68	1.74	1.92	5.72
450	5.8	1.71	2.2	7.81
453	3.54	1.74	2.38	4.76
456	3.46	1.74	2.5	1.17
459	2.98	6.06	3.59	0
462	2.46	2.9	1.6	0
465	2.7	2.43	1.48	3.4
468	4.33	1.36	1.69	1.13
471	4.67	4.17	1.72	2.15
474	4.49	1.48	1.74	1.31
477	3.6	2.64	1.65	0
480	1.05	1.13	1.66	2.58
483	0	3.56	1.45	6.91
486	0	2.76	1.65	6.45
489	0	1.46	1.59	6.32
492	0	1.95	1.63	1.13
495	1.83	1.98	1.6	2.2
498	1.77	2.75	1.68	1.98
501	1.8	3.33	1.62	2.06
504	4.14	1.16	1.68	2.06
507	1.66	1.27	1.6	2.01
510	4.44	1.13	1.65	2.08
513	3.59	1.88	1.65	2.03
516	2.47	2.87	4.2	2.09
519	2.94	1.19	1.36	2.01
522	2.26	1.68	2.14	2.06
525	4.61	1.5	1.37	2.01
528	4	1.59	3.94	2.11
531	1.33	1.65	1.34	2
534	6.35	1.6	0.99	2.03
537	6.39	1.59	2.03	1.98
540	1.66	1.66	3.48	2.08
543	1.46	1.57	1.13	2
546	2	1.65	0.82	2.09
549	1.79	1.57	1.95	2.03
552	1.79	1.65	1.91	8.45
555	1.79	1.59	2.23	1.24
558	1.71	1.6	1.86	4.59
561	1.75	1.65	1.17	4.53
564	1.79	1.59	1.53	3.83
567	1.75	1.63	1.59	1.02
570	6.07	1.66	1.56	1.16
573	1.5	1.57	1.56	2.03
576	3.31	1.63	1.59	2.06
579	2.35	1.56	1.63	2.47
582	2.38	5.54	1.51	2.4
585	1.21	2.08	1.56	2.26
588	0	3.72	1.63	3.27
591	2.01	3.33	1.83	1.42
594	1.6	2.15	1.68	3.54
597	1.69	2.3	1.75	1.56
600	1.6	2.64	1.66	2.15
603	1.57	2.84	1.75	2.3
606	2.53	2.62	1.65	2.15
609	1.71	4.21	1.74	2.2
612	2.38	3.81	1.74	2.23
615	1.43	1.34	1.69	2.18
618	2.12	0	1.74	2.41
621	1.59	0	1.65	2.3
624	1.3	1.82	1.74	2.35
627	1.56	3.83	1.68	2.26
630	1.66	4.33	1.71	2.23
633	1.65	4.12	1.77	5.63
636	1.56	5.51	1.72	1.62
639	1.6	1.37	1.74	1.46
642	1.71	1.21	4.64	1.69
645	1.3	0.89	3.45	2.12
648	1.39	1.62	1.4	2.09
651	1.4	1.77	6.56	2.11
654	1.65	1.71	6.68	2.14
657	1.66	1.75	2.17	2.08
660	1.65	1.71	3.86	2.17
663	4.5	1.75	6.13	2.09
666	1.74	1.68	7.13	2.09
669	1.4	1.69	6.79	2.17
672	1.63	1.75	1.08	2.09
675	1.71	1.57	0.92	2.14
678	1.59	1.63	0.96	2.09
681	1.66	1.59	1.71	2.14
684	2.98	1.6	1.17	2.09
687	1.69	1.6	1.51	8.12
690	1.74	1.66	1.68	8.18
693	1.83	1.59	1.6	1.59
696	1.8	1.65	1.65	1.68
699	1.74	1.62	1.62	5.52
702	1.74	1.62	1.65	4.46
705	1.79	2.41	6.39	1.33
708	1.72	1.39	5.51	2.33
711	1.79	3.16	4.97	5.48
714	1.75	3.42	4.61	3.94
717	2.3	2.84	3.46	3.05
720	1.08	1.43	3.49	4.04
723	3.77	1.34	1.43	4.84
726	1.4	1.82	1.37	5.65
729	1.83	1.63	1.51	1.33
732	4.47	1.46	1.65	3.74
735	2	1.69	1.66	4.49
738	1.45	1.65	1.6	1.48
741	1.57	1.56	1.65	1.34
744	1.74	1.77	1.68	6.94
747	1.83	1.59	1.62	3.2
750	5.97	3.13	1.65	1.31
753	8.29	1.27	1.63	2.7
756	1.48	1.5	1.62	2.08
759	1.45	2.2	1.65	1.05
762	1.56	3.77	1.6	0
765	1.6	3.2	1.83	0
768	1.66	1.97	1.72	2.26
771	1.63	1.43	3.43	2.35
774	1.65	0	6.12	2.26
777	1.6	1.6	5.75	2.29
780	1.6	1.62	4.75	2.23
783	1.69	1.66	1.22	2.23
786	1.57	1.92	0	2.37
789	1.69	1.88	0	2.24
792	1.69	1.83	0	2.26
795	1.6	1.8	0	2.21
798	1.66	1.77	0	2.23
801	1.63	1.79	1.69	2.26
804	1.98	1.71	1.75	2.12
807	1.69	1.8	1.77	2.17
810	1.22	1.71	1.79	7.54
813	1.72	1.79	1.82	1.16
816	1.4	1.74	1.63	1.14
819	1.71	1.79	1.68	4.58
822	1.56	1.71	1.65	2.17
825	2.3	1.69	1.66	1.98
828	1.86	1.77	1.5	1.82
831	2	1.69	2.93	1.17
834	1.65	1.82	3.39	0
837	4.27	4.09	1.92	0
840	2.08	3.48	2.12	0
843	3.14	3.25	4.21	0
846	3.25	0.9	3.2	0
849	1.66	6.82	0.99	2.96
852	6.91	6.87	0	2.47
855	3.57	7.25	0	1.59
858	1.36	2.29	0	0
861	3.22	1.45	0	0
864	4.1	1.94	0	3.13
867	4.04	1.34	0	4.62
870	3.71	1.51	0	4.18
873	3.37	1.57	0	4.12
876	3.17	1.65	0	3.71
879	1.21	1.59	1.74	1.11
882	1.11	1.66	1.6	0
885	1.72	1.56	1.69	0
888	1.85	1.65	1.59	0
891	1.75	1.57	1.59	0
894	1.77	1.56	1.65	0
897	1.68	1.65	1.57	0
900	2.01	3.74	1.62	0
903	3.19	3.75	1.62	0
906	6.27	1.24	1.65	2.15
909	2.44	1.63	1.59	2.2
912	1.48	5.8	1.59	2.18
915	2.81	5.91	1.65	2.18
918	1.83	1.63	1.57	2.17
921	2.03	1.28	3.56	2.18
924	1.83	0	1.57	2.18
927	1.82	0	5.29	2.21
930	1.39	0	5.55	2.17
933	1.57	0	1.42	2.23
936	1.65	1.6	4.21	2.15
939	1.65	1.75	4.61	2.21
942	1.59	1.65	3.95	2.2
945	1.68	1.65	4.01	2.18
948	1.6	1.66	1.24	2.14
951	1.68	1.65	1.11	2.18
954	1.59	1.66	2.04	2.17
957	1.65	1.91	2.41	2.09
960	3.02	1.83	2.47	3.05
963	1.5	6.01	1.24	4.97
966	6.1	3.42	0	1.21
969	2.21	5.34	0	6.15
972	1.34	1.95	0	7.03
975	1.4	4.29	1.85	7.87
978	3.74	4.03	1.74	8
981	3.25	1.1	1.62	3.39
984	4.01	0	6.35	2.3
987	3.13	0	3.45	2.06
990	2.87	0	1.14	2.06
993	0.99	0	1.69	1.92
996	0.99	0	1.57	1.89
999	0	0	1.65	1.46
1002	0	0	1.6	1.59
1005	0	0	1.66	1.57
1008	2.09	0	3.65	1.27
1011	1.69	0	1.65	1.36
1014	1.62	0	5.25	1.59
1017	1.65	0	1.45	2.38
1020	1.62	2	1.68	2.2
1023	1.59	1.46	1.69	2.04
1026	1.65	1.39	1.72	2.12
1029	1.6	1.66	1.75	2.12
1032	1.59	1.8	4.06	2.08
1035	1.63	1.85	4.07	2.12
1038	1.59	2.75	4.18	2.09
1041	1.65	2.94	1.53	2.17
1044	1.6	4.03	5.57	2.09
1047	1.91	2.01	1.5	2.15
1050	1.83	2.23	1.59	2.08
1053	1.71	2.4	2.4	2.08
1056	1.77	2.24	4.15	2.08
1059	1.69	2.3	3.74	2.06
1062	1.77	1.36	1.69	2.14
1065	1.74	0.81	1.53	2.04
1068	1.77	0	1.6	2.14
1071	1.75	0	1.53	2.15
1074	1.77	1.59	1.57	2.08
1077	1.83	1.56	1.63	2.08
1080	1.72	1.66	1.66	6.39
1083	1.8	1.62	1.56	4.67
1086	1.71	1.6	1.66	3.17
1089	1.8	1.68	1.6	2.55
1092	1.85	1.59	5.39	4.21
1095	1.71	1.62	2.69	1.37
1098	1.75	1.68	2.21	5.04
1101	1.8	1.68	1.66	1.4
1104	1.69	1.62	1.57	1.25
1107	1.88	1.65	1.63	2.14
1110	1.91	1.66	1.65	2.15
1113	4.61	1.59	1.6	2.21
1116	5.37	1.66	1.59	2.11
1119	4.81	1.59	1.51	2.2
1122	4.7	1.68	3.22	2.15
1125	1.37	1.65	4.7	2.2
1128	0	3.46	4.96	5.45
1131	0	1.74	3.62	1.51
1134	0	1.74	2.82	5.04
1137	0	1.65	2.84	5
1140	0	1.71	1.17	1.57
1143	0	1.63	4.15	1.71
1146	1.82	1.69	1.39	2.84
1149	1.07	1.66	1.08	6.61
1152	1.68	1.71	1.89	5.1
1155	2.01	1.6	2.23	2.73
1158	4.04	1.69	1.33	3.2
1161	4.72	1.66	3.25	1.37
1164	2.44	3.34	2.64	4.96
1167	2.01	2.46	3.27	1.28
1170	2.01	4.29	1.16	1.46
1173	1.92	3.49	1.98	3.95
1176	1.83	1.37	2.62	4.99
1179	2.24	1.27	5.74	3.4
1182	2.24	2.55	2.15	1.13
1185	2.26	1.31	1.48	0
1188	2.17	2.62	1.31	1.92
1191	2.41	2.04	1.6	2.09
1194	2.33	1.57	1.89	2.23
1197	1.24	4.09	1.88	2.08
1200	0	3.31	4.73	1.33
1203	0	2.73	1.97	2.23
1206	0	1.68	1.77	2.23
1209	2.03	1.57	2.04	2.15
1212	2.69	3.51	1.36	2.17
1215	2.52	1.46	1.91	2.09
1218	2.29	1.69	3.14	2.17
1221	1.24	1.95	4.78	2.11
1224	0	2.06	1.71	2.18
1227	1.68	2.46	2.72	2.18
1230	1.65	4.87	6.2	2.09
1233	1.66	1.48	1.68	2.21
1236	1.65	1.79	1.89	2.08
1239	1.56	1.83	1.86	2.09
1242	1.65	1.85	1.68	7.97
1245	1.66	1.82	1.66	6
1248	1.62	1.89	1.69	5.02
1251	1.65	1.85	1.65	5.42
1254	1.65	1.88	1.71	4.9
1257	3.28	1.89	1.71	1.3
1260	2.37	1.92	1.68	1.65
1263	2.52	1.88	1.65	1.22
1266	2.2	1.69	1.66	2.44
1269	2	1.74	1.94	2.49
1272	1.63	4.87	1.79	1.65
1275	1.56	3.46	1.77	1.6
1278	1.71	2.17	1.77	1.57
1281	2.49	3.68	1.69	1.98
1284	1.83	1.43	1.77	4.15
1287	1.91	1.46	1.74	2.49
1290	1.75	1.74	1.69	1.45
1293	6.49	2.44	1.75	1.53
1296	2.38	1.82	4.99	2.44
1299	7.25	1.69	1.22	2.17
1302	2.17	1.79	1.37	2.14
1305	2.08	1.92	1.19	2.08
1308	1.53	3.08	3.75	2.33
1311	0	1.16	2.53	2.4
1314	0	1.53	1.42	2.29
1317	1.72	4.82	1.21	2.27
1320	1.68	2.7	3.05	2.33
1323	4.23	1.36	4.3	2.33
1326	1.31	1.11	1.08	2.35
1329	0	2.08	0.9	2.29
1332	0.79	2.06	1.69	2.24
1335	1.75	3.52	6.12	2.29
1338	1.83	1.34	1.69	5.54
1341	1.82	3.34	2.78	3.74
1344	1.71	2.69	2.82	5.58
1347	1.68	2.64	2.29	1.39
1350	1.77	3.34	3.4	4.85
1353	1.74	1.27	3.83	2.08
1356	1.72	0	1.08	1.11
1359	1.74	2.24	2.35	0
1362	1.71	2.99	2.26	2.24
1365	1.74	4.53	2.98	1.72
1368	4.85	5.4	1.13	2.18
1371	1.28	1.5	1.48	7.17
1374	4.21	1.62	1.98	2.88
1377	4.99	1.74	3.83	3.07
1380	4.49	1.74	1.65	2.87
1383	1.43	5.02	1.57	2.67
1386	3.56	4.96	1.8	2.61
1389	1.34	5.39	4.53	5.55
1392	1.27	1.39	1.36	3.72
1395	1.74	1.48	6.82	3.42
1398	3.37	4.93	1.37	1.42
1401	3.45	4.21	5.07	1.6
1404	3.66	1.48	5.42	1.46
1407	3.25	1.74	5.45	2.17
1410	3.48	5.16	5.71	2.2
1413	1.36	1.42	1.89	2.14
1416	0	4.85	2.72	2.11
1419	2.06	1.19	2.75	2.12
1422	1.33	1.39	2.06	2.23
1425	1.05	1.56	2.26	2.12
1428	1.05	1.91	2.27	2.11
1431	1.17	3.22	2.23	2.08
1434	1.75	1.75	0.92	2.18
1437	1.65	1.8	1.02	9
1440	1.59	6.84	0	8.65
1443	3.27	5.91	0	8.56
1446	1.42	2.12	1.36	0.92
1449	1.22	1.39	2.33	7.71
1452	1.5	2.09	2.75	7.87
1455	1.57	2.12	4.73	7.22
1458	1.62	2.67	1.19	0.99
1461	1.65	2.46	0	1.83
1464	1.68	1.17	1.82	1.4
1467	1.66	3.11	1.77	3.51
1470	1.68	1.56	1.74	3.56
1473	1.72	1.72	1.66	3.43
1476	1.82	2.14	1.75	3.02
1479	1.8	3.98	1.69	2.9
1482	1.69	4.03	1.74	1.1
1485	1.71	3.98	1.68	0
1488	1.63	4.18	1.68	0
1491	4.41	4.07	1.65	1.45
1494	2.17	3.68	1.68	1.46
1497	1.37	1.45	1.65	1.8
1500	2.73	1.31	1.72	2.41
1503	1.36	1.05	1.66	2.3
1506	1.17	3.97	1.72	2.3
1509	1.75	4.82	1.66	2.18
1512	2.09	4.27	5.91	2.04
1515	5.14	1.57	3.62	2.11
1518	4.82	1.34	2.29	2.06
1521	3.3	1.68	2.33	2.14
1524	1.16	1.83	4.21	2.09
1527	1.75	2.72	1.51	2.09
1530	1.53	1.42	1.48	2.17
1533	2.72	1.25	1.6	3.46
1536	3.27	1.22	1.82	3.4
1539	2.04	1.83	7.69	3.37
1542	1.42	1.66	6.91	3.46
1545	5.08	1.72	1.5	9.03
1548	2.96	1.91	1.5	7.98
1551	2.85	1.88	1.21	8.39
1554	2.35	1.82	1.16	8.59
1557	1.33	1.8	1.22	4.46
1560	4.12	4.84	2.64	4.75
1563	3.19	6.85	2.52	3.59
1566	1.42	4.35	2.59	1.98
1569	1.34	1.71	2.64	2.85
1572	1.27	1.59	2.66	1.63
1575	1.39	1.45	2.64	2.03
1578	1.63	1.83	2.81	1.88
1581	1.62	1.88	2.76	2
1584	1.57	1.95	2.78	2.03
1587	1.6	1.91	2.75	1.98
1590	1.65	1.83	2.75	2.06
1593	1.6	1.85	2.72	2
1596	1.65	1.8	2.72	2.09
1599	1.6	1.97	2.7	1.98
1602	1.56	1.75	2.67	1.98
1605	1.68	5.49	2.62	2.06
1608	1.6	4.58	2.62	2.08
1611	1.69	1.83	2.67	2
1614	1.6	1.4	2.66	6.44
1617	1.65	1.57	2.59	2.27
1620	1.56	1.56	2.53	5.45
1623	1.65	1.69	4.24	4.61
1626	1.62	1.75	1.74	5.91
1629	4.78	6.84	2.62	1.28
1632	1.91	1.86	4.58	3.66
1635	1.42	3.66	2.43	1.56
1638	1.37	3.19	5.68	5.94
1641	1.56	5.65	1.43	7.37
1644	2.56	1.65	7.37	5.23
1647	2.75	1.94	7.42	3.51
1650	2.66	2.69	2.81	3.91
1653	2.73	2.84	1.63	3.17
1656	2.7	2.72	2.15	3.3
1659	2.72	2.73	2.14	3.01
1662	2.72	2.76	2.3	2.98
1665	2.79	2.76	2.56	2.96
1668	2.78	2.76	2.59	3.23
1671	2.78	2.79	2.61	1.17
1674	2.7	2.73	1.68	0
1677	2.7	2.73	1.59	4.68
1680	2.67	2.81	1.6	4.94
1683	2.67	2.78	2.3	4.76
1686	2.67	2.78	1.97	4.49
1689	2.67	2.73	1.59	4.01
1692	2.72	2.73	1.71	1.25
1695	2.72	2.73	1.66	0
1698	2.72	6.04	1.62	3.33
1701	2.73	2.06	1.59	3.45
1704	2.64	2.9	1.33	1.5
1707	3.23	2.75	1.66	1.68
1710	2.35	5.89	5.26	1.65
1713	3.45	6.76	3.62	4.23
1716	2.67	7.37	4.3	2.23
1719	2.62	2.04	1.24	2.18
1722	2.69	7.03	3.46	2.21
1725	2.64	2.33	1.19	2.14
1728	2.7	2	5.87	2.18
1731	2.69	3.86	6.1	2.21
1734	2.7	1.56	5.62	2.14
1737	5.2	1.22	4.52	2.2
1740	3.36	0.96	2.56	2.11
1743	1.74	1.86	2.75	2.18
1746	1.95	2.49	5.13	8.94
1749	2.21	2.5	5.95	4.27
1752	2.56	2.55	1.43	4.88
1755	2.79	2.62	1.45	6.49
1758	2.59	2.56	1.5	6.81
1761	1.6	2.61	1.57	2.14
1764	1.77	2.59	6.3	4.38
1767	1.71	2.59	4.81	2.94
1770	1.77	2.52	5.72	1.72
1773	2.62	1.66	5.36	1.57
1776	2.66	1.72	4.24	8.35
1779	2.67	1.74	1.4	1.51
1782	2.64	2.3	1.21	7.92
1785	2.64	2.64	1.62	1.21
1788	2.66	2.64	4.09	7.89
1791	2.73	2.69	2.76	7.97
1794	2.67	2.64	5.17	1.17
1797	2.64	2.58	4.94	5.4
1800	1.53	2.69	3.65	5.4
1803	1.63	2.64	2.94	1.42
1806	6.13	2.69	2.78	1.22
1809	1.77	2.62	3.98	1.97
1812	1.69	2.67	1.5	1.97
1815	1.24	2.64	1.34	2.03
1818	1.25	6.15	1.66	1.92
1821	1.74	4.64	1.74	1.89
1824	5.97	1.37	1.79	1.92
1827	2.27	3.91	1.71	2.03
1830	1.31	1.4	1.74	1.97
1833	1.46	5.87	1.77	1.94
1836	1.69	3.19	1.74	2.01
1839	1.65	5.26	1.74	2
1842	1.6	4.03	1.77	1.97
1845	1.65	2.84	6.04	2.35
1848	1.57	2.64	1.66	2.27
1851	1.69	2.98	1.65	7.22
1854	2.75	2.94	1.5	1.22
1857	1.65	2.62	3.95	6.82
1860	1.45	1.14	3.81	6.85
1863	1.83	0.96	3.43	1.28
1866	1.62	0.99	2.9	1.31
1869	1.57	0	4.97	1.45
1872	4.2	2.14	4.04	3.69
1875	2.98	1.36	1.75	1.94
1878	5.16	1.5	1.72	2.08
1881	2.46	1.69	1.53	2.21
1884	2.64	5.19	1.62	2.69
1887	1.16	1.31	2.53	2.14
1890	0	5.62	2.67	2.26
1893	1.69	1.43	1.3	2.15
1896	1.48	1.51	1.56	2.17
1899	1.69	1.53	1.65	2.62
1902	1.68	5.91	1.63	7.89
1905	1.75	6.55	4.04	6.59
1908	1.98	4.49	2.43	1.71
1911	1.91	6.16	3.19	2.46
1914	1.77	5.66	1.51	1.39
1917	1.85	5.94	1.31	2.01
1920	1.77	3.3	3.52	2.12
1923	1.8	4.38	3.08	2.06
1926	1.75	4.15	1.45	2.14
1929	1.77	4.97	1.63	2.15
1932	1.75	5.86	1.6	2.04
1935	1.77	6.35	1.65	2.12
1938	1.72	1.36	1.56	2.03
1941	1.82	1.65	1.63	7.92
1944	1.75	1.5	1.63	1.39
1947	6.12	1.62	1.65	2.04
1950	7.1	1.51	1.72	2.12
1953	4.03	1.56	1.77	2.08
1956	1.39	1.63	1.69	2.12
1959	3.05	1.51	4.59	2.08
1962	5.58	1.62	4.52	2.09
1965	1.53	1.62	4.04	2.04
1968	4.85	1.53	3.33	2.12
1971	2.46	1.65	4.24	2.08
1974	1.17	1.83	4.1	2.01
1977	0	1.82	1.4	2.04
1980	1.95	1.68	1.14	2.14
1983	1.68	1.74	1.19	8.83
1986	1.65	1.79	1.74	6.97
1989	1.65	1.75	1.79	1.33
1992	1.6	6.59	1.75	1.19
1995	1.62	5.83	1.71	1.97
1998	1.63	1.4	1.85	1.98
2001	1.59	5.36	1.56	8
2004	1.66	6.88	1.59	1.74
2007	1.63	6.84	1.75	2.01
2010	1.72	6.62	1.59	2.14
2013	1.63	6.9	1.65	2.4
2016	1.65	7.28	1.59	2.15
2019	1.62	5.37	1.66	2.41
2022	1.69	4.3	1.51	2.24
2025	2.49	4.55	1.65	2.27
2028	1.3	4.38	1.57	2.17
2031	1.21	4.52	1.65	2.24
2034	1.42	1.66	1.59	2.15
2037	3.77	1.57	1.56	7.19
2040	4.96	6.1	1.66	3.42
2043	4.49	2.73	2.99	1.16
2046	2.81	1.72	3.13	1.77
2049	5.72	1.65	1.22	3.59
2052	1.3	1.46	1.28	1.56
2055	0	1.33	1.74	1.51
2058	3.6	1.17	1.24	1.3
2061	4.24	1.59	1.05	1.31
2064	2.3	1.65	1.31	1.71
2067	2.49	1.63	1.74	1.62
2070	2.27	1.6	1.59	1.59
2073	2.27	2.17	1.62	1.66
2076	2.56	4.55	2.01	1.57
2079	2.52	1.33	1.72	1.6
2082	1.08	5.42	1.66	1.48
2085	0	3.22	1.62	1.34
2088	0	5.19	1.6	1.6
2091	1.5	2.91	1.69	2.69
2094	1.57	2.56	1.57	1.65
2097	1.82	1.19	1.5	1.66
2100	1.74	0	1.65	1.75
2103	1.75	0	1.65	2.09
2106	4.33	1.28	1.62	2.06
2109	3.05	1.89	1.66	2.01
2112	5.2	1.63	1.63	2.09
2115	4.97	1.69	1.66	2
2118	1.51	1.57	6.03	2.09
2121	1.74	1.71	6.53	1.97
2124	3.07	1.65	2.38	2.06
2127	1.83	1.68	1.01	2
2130	1.65	1.62	6.26	2.08
2133	1.69	1.6	6.56	2.06
2136	3.68	1.63	1.24	2.12
2139	7.61	1.57	1.27	2.08
2142	7.06	1.68	1.69	1.65
2145	4.73	1.85	2.15	4.68
2148	6.13	2.53	3.23	3.54
2151	4.14	2.72	1.42	6.97
2154	1.86	1.66	1.37	6.32
2157	2.03	1.56	1.75	2.01
2160	1.21	3.17	1.72	2.11
2163	1.02	5.94	1.77	2.85
2166	1.62	1.39	1.72	1.91
2169	1.6	1.34	1.71	1.01
2172	1.62	3.13	1.77	0
2175	1.66	3.86	1.77	2.04
2178	1.59	4.58	1.77	2.11
2181	1.63	3.95	1.69	1.71
2184	1.6	1.5	1.8	2.94
2187	1.66	1.24	1.79	6.13
2190	1.66	1.43	1.69	4.35
2193	1.63	1.4	1.6	4.94
2196	1.66	1.62	1.69	2.49
2199	1.63	1.86	1.63	1.19
2202	1.66	7.37	1.66	1.56
2205	1.65	1.62	1.69	2.23
2208	1.62	1.36	1.6	2.18
2211	1.63	1.28	6.9	2.18
2214	1.62	1.65	6.07	2.18
2217	5.55	1.66	1.11	2.23
2220	4.49	1.63	5.74	2.14
2223	3.77	1.6	6.01	2.23
2226	5.63	1.63	1.24	2.18
2229	5.6	1.62	1.04	2.21
2232	5.29	1.62	0.95	2.17
2235	4.55	1.6	0	2.23
2238	2.69	1.65	0	2.17
2241	1.43	1.62	1.98	2.21
2244	1.4	1.57	4.07	2.12
2247	1.68	1.66	5.37	2.04
2250	1.75	1.63	6.07	2.01
2253	1.72	1.62	1.14	6.61
2256	1.8	1.39	1.01	2.5
2259	1.75	1.65	0	5.14
2262	1.79	1.6	2.47	7.11
2265	1.74	1.6	2	5.29
2268	1.8	6.79	4.09	1.24
2271	1.75	1.3	4.12	2.73
2274	1.75	7	4.04	2.49
2277	1.75	5.94	2.47	2.72
2280	1.82	5.58	1.37	2.98
2283	1.82	1.74	3.39	3.81
2286	1.83	1.05	1.3	3.91
2289	1.79	0	1.11	1.79
2292	1.79	0	0.99	2.44
2295	1.74	0	1.59	2.85
2298	1.8	2.94	3.25	1.04
2301	1.8	3.57	3.91	1.25
2304	1.75	5.46	5.13	4.03
2307	1.63	5.65	3.75	5.22
2310	1.68	5.33	1.3	3.27
2313	1.68	1.45	1.17	3.08
2316	1.65	2.14	2.81	2.9
2319	1.69	2.26	6.06	2.7
2322	7.55	2.72	1.48	1.08
2325	6.91	2.43	1.33	1.65
2328	7.29	2.64	1.79	1.11
2331	6.85	1.3	1.74	1.21
2334	6.58	4.21	1.79	1.98
2337	7.51	1.17	1.71	2.27
2340	6.81	1.04	1.74	0.98
2343	5.6	1.72	1.77	0
2346	3.49	1.11	1.77	2.69
2349	3.43	4.38	1.74	2.3
2352	1.1	3.66	1.77	5.07
2355	1.08	1.33	1.79	1.98
2358	0	1.66	1.71	8.51
2361	1.5	3.57	1.77	4.14
2364	3.05	3.63	1.74	3.2
2367	1.86	1.4	4.49	3.07
2370	1.33	1.97	4.7	2.98
2373	1.56	1.59	6.32	6.07
2376	3.16	1.65	2.64	4.49
2379	2.44	1.8	1.88	2.82
2382	2.06	1.68	1.66	4.94
2385	1.42	1.53	5.68	6.76
2388	1.6	1.63	1.36	1.51
2391	4.18	1.63	1.21	1.19
2394	2.72	1.5	1.1	1.53
2397	1.57	1.59	3.07	1.79
2400	1.92	1.65	1.3	2.01
2403	1.88	1.57	1.65	2.11
2406	1.72	1.63	1.31	2.12
2409	1.8	1.59	1.65	2.06
2412	1.74	1.63	1.83	1.92
2415	1.82	1.56	4.79	1.92
2418	1.71	1.66	1.37	7.37
2421	1.75	7.52	4.94	4.04
2424	1.71	7	4.94	5.63
2427	1.77	6.41	3.11	6.42
2430	1.77	6.29	4.85	4.97
2433	1.69	1.25	4.99	4.58
2436	1.71	1.75	5.66	4.49
2439	1.79	2.79	5.75	1.28
2442	1.77	1.63	1.65	4.33
2445	1.72	1.28	4.15	4.43
2448	1.74	3.36	4.5	1.72
2451	1.83	4.3	4.7	1.39
2454	1.82	3.2	3.62	2.12
2457	2.09	1.04	1.16	5.42
2460	1.72	3.54	0	2.35
2463	1.77	1.36	1.97	8.35
2466	1.68	1.11	1.56	4.15
2469	1.68	3.19	1.63	3.57
2472	5.63	4.78	1.57	2.43
2475	2.79	4.14	1.65	3.31
2478	1.17	3.27	1.56	5
2481	1.39	1.53	1.57	3.52
2484	1.36	1.51	1.79	1.85
2487	1.56	1.31	1.77	2.12
2490	1.66	1.66	1.75	2.56
2493	1.57	1.66	1.68	1.19
2496	6.06	1.63	1.72	2.12
2499	1.43	2	1.74	7.6
2502	1.48	2.21	1.75	5.75
2505	1.25	2.01	1.69	2.15
2508	2.69	1.68	1.77	1.08
2511	1.42	1.97	1.68	1.4
2514	1.04	2.72	1.75	2.09
2517	1.62	2.87	1.66	2.06
2520	1.71	1.6	1.74	3.23
2523	4.88	1.97	1.74	3.68
2526	1.39	1.88	1.68	2.24
2529	1.48	4.76	1.68	2.38
2532	2.26	2.55	1.75	2.09
2535	1.25	3.4	1.68	2.64
2538	1.16	2.69	1.77	2.85
2541	1.11	2.21	1.77	2.58
2544	1.62	1.46	1.57	2.26
2547	1.69	2.56	1.59	2.23
2550	1.62	1.51	1.56	2.17
2553	1.59	4.5	1.68
2556	1.6	2.61	1.65
2559	1.66	1.65	4.99
2562	1.57	1.85	1.31
2565	1.68	3.59	1.62
2568	1.79	1.3	2.75
2571	1.72	4.23	1.57
2574	1.79	1.63	1.65
2577	2.06	1.56	1.43
2580	1.5	1.6	5.36
2583	1.74	1.71	3.36
2586	1.19	1.69	1.28
2589	1.51	1.69	2.91
2592	1.72	1.63	5.13
2595	1.79	1.68	1.5
2598	1.75	1.62	1.66
2601	1.74	1.62	1.65
2604	2.5		1.57
2607	2.75		1.6
2610	2.69
2613	2.66
2616	2.66
2619	2.7
2622	4.21
2625	2.11
2628	2.41
2631	2.52
2634	2.11
2637	2.3
2640	6.85
2643	2.27
2646	2.67
2649	2.72
2652	2.79
2655	3.77
2658	2.91
2661	2.75
2664	2.88
2667	2.75
2670	2.73
2673	2.62
2676	4.14
2679	2.59
2682	1.14
2685	4.46
2688	5.05
2691	4.14
2694	5.2
2697	4.47
2700	2.79
2703	3.59
2706	4.96
2709	5.58
2712	5.2
2715	2.84
2718	3.11
2721	1.3
2724	3.31
2727	2.99
2730	3.2
2733	1.08
2736	0
2739	3.3
2742	3.63
2745	1.01
2748	0.93
2751	1.66
2754	1.65
2757	1.68
2760	1.59
2763	1.66
2766	1.56
2769	1.66
2772	1.6
2775	1.68
2778	1.6
2781	1.66
2784	1.62
2787	1.69
2790	1.6
2793	1.63
2796	1.65
2799	1.6
2802	1.62
2805	1.74
2808	4.23
2811	2.76
2814	5.4
2817	1.4
2820	5.68
2823	5.62
2826	1.24
2829	1.25
2832	3.14
2835	3.13
2838	3.52
2841	3.68
2844	4.17
2847	4.21
2850	3.72
2853	3.62
2856	3.86
2859	3.39
2862	3.63
2865	1.07
2868	0.99
2871	1.08
2874	2.73
2877	4.85
2880	5.1
2883	4.76
2886	4.56
2889	4.39
2892	1.05
2895	0
2898	1.33
2901	1.1
2904	1.65
2907	1.6
2910	1.66
2913	1.63
2916	1.68
2919	1.63
2922	1.68
2925	1.72
2928	1.59
2931	5.52
2934	3.63
2937	2.17
2940	1.31
2943	1.11
2946	1.75
2949	1.57
2952	0
2955	0
