# Supplementary material for: Effect of air and fuel injection pressure variation on torque and fuel economy in spark-ignition engines
Source: Sci Rep. 2026 Mar 4;16:11955. doi: 10.1038/s41598-026-41765-z (PMC13069035; doi:10.1038/s41598-026-41765-z)
Supplement: Supplementary file 3 — Supplementary Material 3 [file 41598_2026_41765_MOESM3_ESM.xlsx]

## Sheet: Carretera
Consumo de Combustible Original					Consumo de Combustible en Carretera
No.	Consumo (Gl)	Consumo (Lt)	Distacia (Km)		Presion	Consumo Facturas (Gl)
Prueba 1	0.79	2.99047	26.89		original	2.37
Prueba 2	0.859	3.25167	27.1		4,0 Bares	2.06
Prueba 3	0.864	3.27059	26.83		4,5 Bares	1.92
Promedio	0.837667	3.17091	26.94		5,0 Bares	1.66
					Galon	3.78541	Lt
Consumo de Combustible a 4 Bares
No.	Consumo (Gl)	Consumo (Lt)	Distacia (Km)
Prueba 1	0.686667	2.59931	27.1
Prueba 2	0.765	2.89584	27.1
Prueba 3	0.771	2.91855	26.83
Promedio	0.740889	2.80457	27.01
Consumo de Combustible a 4,5 Bares
No.	Consumo (Gl)	Consumo (Lt)	Distacia (Km)
Prueba 1	0.634	2.39995	26.89
Prueba 2	0.64	2.42266	27.1
Prueba 3	0.638	2.41509	26.83
Promedio	0.637333	2.41257	26.94
Consumo de Combustible a 5 Bares
No.	Consumo (Gl)	Consumo (Lt)	Distacia (Km)
Prueba 1	0.553333	2.09459	27.4
Prueba 2	0.561	2.12362	27.1
Prueba 3	0.556	2.10469	26.98
Promedio	0.556778	2.10763	27.16
