# Supplementary material for: Effect of air and fuel injection pressure variation on torque and fuel economy in spark-ignition engines
Source: Sci Rep. 2026 Mar 4;16:11955. doi: 10.1038/s41598-026-41765-z (PMC13069035; doi:10.1038/s41598-026-41765-z)
Supplement: Supplementary file 4 — Supplementary Material 4 [file 41598_2026_41765_MOESM4_ESM.xlsx]

## Sheet: prueba1 5bares
AIr/fuel Ratio[Ratio]	BArometric Pressure[kPa]	BAsic Fuel Injection Pulse Width[ms]	COolant Temperature[degC]	DOwnstream O2 Sensor Signal[V]	ENgine Load[%]	ENgine Running Time[s]	ENgine Speed[rpm]	IGnition Advance Angle[Grad kw]	IGnition Voltage[V]	INtake Air Manifold Pressure[hPa]	INtake Air Temperature[degC]	KNock Counter	MAss Air Flow[g/s]	PRe-estimated Value Of Catalytic Converter Temperature[degC]	REtarded Ignition Angle Due To Knock[Grad kw]	TArget Idle Speed[rpm]	UPstream O2 Sensor Signal[V]	VEhicle Speed[km/h]
14.5	70.85	1.66	93	1.1	7.84	30	825	8.5	13.7	22	63	87	2.86	393	0	787.5	0.32	0
14.5	70.85	1.69	93	1.1	7.84	33	832	9.5	13.9	21	63	87	2.8	393	0	787.5	0.07	0
14.5	70.85	1.68	93	1.1	7.84	36	819	7	13.9	21	63	87	2.82	393	0	787.5	0.73	0
14.5	70.85	1.65	93	1.1	7.84	39	830	8.5	13.9	21	63	87	2.78	393	0	787.5	0.09	0
14.5	70.85	1.66	94	1.1	7.84	41	824	8	13.9	21	63	87	2.8	390	0	787.5	0.73	0
14.5	70.85	1.63	94	1.1	7.84	44	832	8.5	13.9	21	63	87	2.7	390	0	787.5	0.12	0
14.5	70.85	1.66	94	1.1	7.45	47	813	8.5	13.9	21	64	87	2.74	390	0	787.5	0.66	0
14.5	70.85	1.62	94	1.1	7.45	49	826	8	14	21	64	87	2.72	390	0	787.5	0.38	0
14.5	70.85	1.65	95	1.1	7.45	52	812	8.5	14	21	64	87	2.68	390	0	787.5	0.14	0
14.5	70.85	1.6	95	1.1	7.45	55	794	8	13.9	21	64	87	2.74	387	0	787.5	0.77	0
14.5	70.85	1.65	95	1.1	7.45	57	825	9.5	13.9	21	64	87	10.12	387	0	787.5	0.08	0
14.5	70.85	4.7	95	1.1	34.9	60	1038	14	13.6	61	64	87	16.66	393	0	1287.5	0.27	3
14.5	70.85	1.39	95	1.1	53.33	63	2103	28	13.9	51	62	87	20.86	423	0	1337.5	0.73	15
14.5	70.85	6.94	95	1.1	54.9	66	1606	15.5	13.6	67	62	87	26.59	465	0	1287.5	0.18	21
14.5	70.85	7.11	95	1.1	78.82	68	2205	23.5	13.7	65	60	87	35.55	522	0	1287.5	0.38	30
14.5	70.85	1.25	95	1.1	100	71	2884	23.5	13.7	65	59	87	23.13	603	0	1287.5	0.87	39
14.5	70.85	6.47	95	1.1	66.67	74	1895	18.5	13.8	67	59	87	24.86	630	0	1287.5	0.14	41
14.5	70.85	7.25	95	1.1	71.37	76	1964	18.5	13.7	68	58	87	25.96	657	0	1287.5	0.39	43
14.5	71.22	7.23	95	1.1	74.51	79	2034	18.5	13.7	69	58	87	27.54	675	0	1287.5	0.76	45
14.5	71.22	7.37	95	1.1	78.04	82	2110	18.5	13.7	70	57	87	29.41	702	0	1287.5	0.7	46
14.5	71.59	7.71	95	1.1	83.53	85	2210	19	13.7	70	56	87	30.52	726	0	1287.5	0.2	48
14.5	71.59	7.57	95	1.1	86.67	87	2291	19.5	13.7	70	56	87	31.89	744	0	1287.5	0.39	50
14.5	71.59	8.09	95	1.1	90.2	90	2368	20.5	13.6	70	56	87	32.78	768	0	1287.5	0.74	52
14.5	71.22	7.64	95	1.1	93.73	93	2445	21	13.7	69	55	87	34.39	789	0	1287.5	0.72	54
14.5	71.59	7.74	95	1.1	97.65	95	2548	21	13.6	69	55	87	36.17	810	0	1287.5	0.1	56
14.5	71.59	7.6	95	1.1	100	98	2653	21	13.7	69	54	87	37.62	825	0	1287.5	0.65	58
14.5	71.59	8.12	95	1.1	100	101	2751	21	13.7	69	54	87	38.85	840	0	1287.5	0.72	60
14.5	71.22	7.66	95	1.1	100	103	2853	21	13.6	69	53	87	40.18	849	0	1287.5	0.12	63
14.5	71.22	8.04	94	1.1	100	106	2985	21.5	13.7	69	53	87	12.18	858	0	1287.5	0.64	66
14.5	71.22	6.96	94	1.1	20.39	109	3017	18.5	13.7	62	53	87	29.15	846	0	1287.5	0.75	66
14.5	71.22	7.48	93	1.1	82.75	112	2261	21	13.6	68	54	87	29.73	843	0	1287.5	0.39	66
14.5	70.85	7.63	93	1.1	84.71	114	2272	21	13.7	68	54	87	30.06	840	0	1287.5	0.68	67
14.5	71.22	7.25	93	1.1	85.49	117	2287	21	13.6	69	54	87	30.62	837	0	1287.5	0.33	67
14.5	70.85	7.32	92	1.1	87.45	120	2299	20.5	13.8	69	53	87	30.99	834	0	1287.5	0.26	67
14.5	71.22	7.31	92	1.1	88.24	122	2318	20.5	13.8	69	53	87	31.34	834	0	1287.5	0.19	68
14.5	71.22	7.35	92	1.1	89.02	125	2319	20.5	13.8	69	53	87	30.86	834	0	1287.5	0.34	68
14.5	71.22	7.26	92	1.1	87.45	128	2295	20.5	13.9	70	53	87	30.41	831	0	1287.5	0.6	67
14.5	71.22	7.86	92	1.09	86.67	131	2253	20	13.8	70	53	87	29.86	831	0	1287.5	0.72	66
14.5	71.22	7.8	92	1.08	84.31	133	2215	20	13.8	70	53	87	29.17	828	0	1287.5	0.35	65
14.5	71.22	7.35	92	1.07	83.14	136	2167	20	13.7	70	53	87	28.59	825	0.09	1287.5	0.59	63
14.5	71.22	7.29	91	1.06	80.78	139	2120	19	13.8	70	53	87	27.97	825	0	1287.5	0.64	62
14.5	71.22	6.7	91	1.1	79.61	141	2082	-5	13.9	18	53	87	35.31	813	0	1287.5	0.62	60
14.5	70.85	7.22	91	1.07	100	144	2702	23	13.7	67	53	87	36.12	825	0	1287.5	0.47	59
14.5	70.85	7.72	91	1.05	100	147	2745	23	13.8	66	53	87	36.51	834	0	1287.5	0.55	60
14.5	70.85	7.11	91	1.04	100	150	2776	23	13.8	67	52	87	37.64	840	0.09	1287.5	0.23	61
14.5	70.48	7.92	91	1.03	100	152	2816	22.5	13.8	67	52	87	38.34	849	0	1287.5	0.69	62
14.5	70.48	7.37	91	1.02	100	155	2847	22.5	13.8	68	51	87	38.87	855	0.09	1287.5	0.66	63
14.5	70.85	7.95	91	1.01	100	158	2882	22.5	13.8	67	51	87	39.18	858	0	1287.5	0.66	64
14.5	70.85	7.39	92	0.99	100	160	2908	22.5	13.8	67	51	87	39.8	861	0	1287.5	0.29	64
14.5	70.85	7.97	92	0.98	100	163	2934	22.5	13.8	67	50	87	40.19	864	0	1287.5	0.32	64
14.5	70.85	7.81	92	0.97	100	166	2956	22.5	13.8	68	50	87	40.35	867	0	1287.5	0.72	65
14.5	70.85	7.86	92	0.96	100	169	2999	22.5	13.8	67	50	87	40.84	867	0	1287.5	0.7	66
14.5	70.85	7.28	92	0.95	100	171	3036	22.5	13.7	67	50	87	41.22	870	0	1287.5	0.47	67
14.5	70.85	7.37	92	0.94	100	174	3067	22.5	13.7	68	50	87	42.16	870	0	1287.5	0.46	67
14.5	70.85	7.43	92	0.92	100	177	3113	22.5	13.7	69	50	87	43.37	873	0	1287.5	0.4	68
14.5	70.85	7.54	92	0.91	100	180	3155	21.5	13.8	68	49	87	34.16	873	0	1287.5	0.68	69
14.5	70.85	7.31	92	0.96	88.63	182	2375	21	13.8	68	50	87	30.78	852	0	1287.5	0.7	68
14.5	70.85	7.68	92	0.92	87.84	185	2294	21	13.8	69	50	87	30.25	849	0	1287.5	0.29	67
14.5	70.85	7.71	92	0.91	86.27	188	2255	20	13.8	69	50	87	29.62	843	0	1287.5	0.58	66
14.5	70.11	7.2	92	0.9	84.71	190	2206	20	13.8	69	50	87	28.75	840	0.09	1287.5	0.7	65
14.5	70.48	7.2	92	0.9	82.35	193	2151	19.5	13.9	69	50	87	27.82	837	0.09	1287.5	0.69	63
14.5	70.48	7.17	93	0.89	79.61	196	2089	19	13.9	70	50	87	26.88	831	0.09	1287.5	0.69	61
14.5	70.48	7.54	93	0.89	76.47	199	2015	19	13.8	69	50	87	26.7	828	0.09	1287.5	0.66	59
14.5	70.85	7.57	93	0.88	76.47	201	2000	18.5	13.8	70	50	87	27.26	825	0.09	1287.5	0.7	59
14.5	70.48	7.34	93	0.88	78.82	204	2039	18.5	13.9	70	50	87	29.02	822	0.09	1287.5	0.52	60
14.5	70.85	7.66	93	0.87	83.92	207	2142	19	13.8	71	50	87	31.13	819	0.09	1287.5	0.35	63
14.5	70.48	7.64	93	0.86	89.8	209	2284	20	13.9	70	50	87	33.48	825	0.09	1287.5	0.35	67
14.5	70.85	8.39	93	0.85	96.08	212	2419	21	13.7	70	49	87	35.48	828	0.09	1287.5	0.69	72
14.5	70.85	8.3	93	0.85	100	215	2568	20.5	13.7	69	48	87	37.69	840	0.09	1287.5	0.62	76
14.5	70.48	8.29	94	0.84	100	218	2696	20.5	13.8	70	47	87	5.04	843	0	1287.5	0.7	80
14.5	70.48	6.7	94	0.94	82.35	220	2059	23	13.8	65	48	87	29.8	831	0	1287.5	0.6	80
14.5	69.74	7.13	94	0.88	86.27	223	2341	23	13.8	66	49	87	30.05	828	0.18	1287.5	0.34	80
14.5	69.74	7.1	94	0.86	87.45	226	2307	21.5	13.9	67	49	87	29.48	825	0.09	1287.5	0.72	79
14.5	70.11	7.05	94	0.85	85.1	229	2245	21	13.7	68	49	87	28.66	825	0.09	1287.5	0.61	77
14.5	70.11	6.96	94	0.84	82.35	231	2183	20	13.7	68	49	87	27.96	822	0.09	1287.5	0.27	75
14.5	70.11	7.03	94	0.84	80.39	234	2138	20	13.8	68	49	87	27.13	819	0.09	1287.5	0.44	73
14.5	70.11	7.03	94	0.83	78.04	237	2067	19	13.7	68	49	87	13.91	816	0.09	1287.5	0.69	70
14.5	70.11	6.47	93	0.92	18.82	239	2261	18.5	13.8	65	49	87	28.77	813	0	1287.5	0.65	67
14.5	70.11	7.28	93	0.86	83.14	242	2209	21	13.8	67	49	87	28.34	813	0.09	1287.5	0.57	64
14.5	70.11	7.1	93	0.84	81.96	245	2155	20	13.8	68	49	87	27.77	810	0.09	1287.5	0.3	63
14.5	69.74	7.54	93	0.83	80	248	2101	20	13.8	68	48	87	26.8	810	0.09	1287.5	0.56	61
14.5	69.74	7.48	93	0.83	77.65	250	2041	19.5	13.8	68	48	87	34.8	807	0	1287.5	0.61	60
14.5	69.74	7.4	94	0.88	95.29	253	2550	23.5	13.9	66	49	87	33.91	816	0	1287.5	0.4	56
14.5	69.74	7.43	94	0.84	99.61	256	2570	22	13.8	67	48	87	35.61	822	0	1287.5	0.25	56
14.5	69.74	7.51	94	0.83	100	259	2619	21.5	13.8	68	47	87	36.41	831	0	1287.5	0.68	57
14.5	69.74	7.98	94	0.83	100	261	2662	21.5	13.8	68	47	87	37.08	843	0	1287.5	0.69	58
14.5	70.11	7.43	94	0.82	100	264	2706	21.5	13.7	68	47	87	38.06	849	0	1287.5	0.35	59
14.5	70.11	7.97	94	0.82	100	267	2767	22	13.8	68	47	87	38.74	852	0	1287.5	0.31	61
14.5	70.11	7.98	94	0.81	100	269	2814	22	13.5	68	47	87	39.08	855	0	1287.5	0.26	62
14.5	70.11	7.43	95	0.81	100	272	2861	22	13.7	68	47	87	39.46	861	0	1287.5	0.47	63
14.5	69.74	6.45	95	0.92	98.82	275	2904	6.5	13.9	14	47	87	26.87	855	0	1287.5	0.77	63
14.5	69.74	6.56	95	0.84	77.65	278	2063	20	13.8	67	47	87	26.43	852	0	1287.5	0.63	60
14.5	69.74	7.6	95	0.83	76.47	280	2021	19.5	13.4	68	48	87	25.85	843	0	1300	0.35	59
14.5	69.74	6.24	95	0.82	74.51	283	1979	18.5	13.7	68	48	87	8.24	837	0	1287.5	0.71	57
14.5	69.74	1.39	95	0.88	18.43	286	1873	9	13.7	17	48	87	4.09	750	0	1175	0.81	52
14.5	69.74	1.65	95	0.91	11.76	288	1042	3.5	13.7	23	50	87	4.69	696	0	862.5	0.69	12
14.5	69.74	6.91	96	0.95	40.78	291	1012	6.5	13.4	32	51	87	18.7	657	0.18	950	0.79	0
14.5	70.11	7.84	96	0.89	63.92	294	1529	20	13.6	68	51	87	9.3	696	0.09	1287.5	0.15	11
14.5	70.11	6.62	96	0.92	22.35	297	2960	16.5	13.7	63	50	87	27.55	699	0.09	1287.5	0.75	23
14.5	70.11	7.03	96	0.85	82.35	299	2173	21.5	13.6	67	50	87	35.52	723	0.09	1287.5	0.56	30
14.5	70.11	7.9	96	0.83	100	302	2728	22	13.5	66	50	87	11.05	771	0.09	1287.5	0.7	37
14.5	70.11	6.35	96	0.89	24.71	305	3088	10.5	13.6	59	50	87	27.77	765	0.09	1287.5	0.64	43
14.5	70.11	7.43	96	0.84	81.96	307	2185	21	13.7	67	50	87	32.8	774	0.09	1287.5	0.6	48
14.5	69	7.29	95	0.83	96.08	310	2522	22.5	13.6	66	50	87	6.92	795	0	1287.5	0.35	56
14.5	69	4.2	95	0.88	18.43	313	2514	26	13.7	54	50	87	16.59	774	0	1287.5	0.68	63
14.5	69	2.88	95	0.85	46.67	316	2323	31.5	13.7	34	50	87	13.89	765	0	1287.5	0.76	68
14.5	69	2.44	95	0.84	40.39	318	2463	32.5	13.7	29	51	87	13.36	756	0	1287.5	0.66	73
14.5	69	2.26	95	0.83	38.43	321	2590	31	13.7	27	51	87	12.62	747	0	1287.5	0.71	76
14.5	69	1.14	95	0.84	36.47	324	2687	19.5	13.7	23	52	87	5.38	711	0	1287.5	0.69	79
14.5	69	0	95	0.98	15.69	326	2704	9.5	13.7	11	53	87	5.42	666	0	1287.5	0.64	79
14.5	69	0	94	0.17	15.69	329	2691	9.5	13.7	11	55	87	5.36	642	0	1287.5	0	79
14.5	69	0	94	0.05	15.69	332	2695	9.5	13.7	11	56	87	5.3	612	0	1287.5	0	79
14.5	69	0	93	0.06	15.29	335	2700	9.5	13.7	11	56	87	5.34	591	0	1287.5	0	79
14.5	69	0	92	0.06	15.29	337	2696	9.5	13.8	11	57	87	5.34	579	0	1287.5	0	79
14.5	69	0	92	0.06	15.29	340	2607	9.5	13.8	11	58	87	5.27	564	0	1287.5	0	77
14.5	69	0	92	0.07	15.29	343	2501	9.5	13.8	11	59	87	5.12	552	0	1287.5	0	74
14.5	69	0	91	0.07	14.9	345	2451	9.5	13.8	12	59	87	5.13	540	0	1287.5	0	72
14.5	69	3.34	90	0.08	14.9	348	2416	9.5	13.8	12	59	87	18.02	537	0	1287.5	0.03	70
14.5	69	4.72	89	0.91	52.94	351	2454	30.5	13.8	39	58	87	26.38	552	0	1287.5	0.69	72
14.5	69	6.26	89	0.87	79.22	354	2604	28	13.8	55	56	87	31.97	603	0.09	1287.5	0.35	77
14.5	69	7.06	89	0.85	95.29	356	2753	27	13.8	60	53	87	34.38	666	0.09	1287.5	0.69	81
14.5	68.63	7.25	89	0.83	100	359	2832	26	13.7	62	51	87	34.96	702	0	1287.5	0.7	83
14.5	67.9	7.28	88	0.82	100	362	2870	26	13.8	62	50	87	15.88	744	0	1287.5	0.68	84
14.5	67.9	6.35	88	0.89	73.73	364	2354	26.5	13.8	59	50	87	27.35	753	0.09	1287.5	0.52	81
14.5	67.9	6.64	88	0.83	81.18	367	2333	26	13.9	61	50	87	27.06	759	0.09	1287.5	0.27	80
14.5	67.9	6.85	87	0.82	80.39	370	2287	25	13.9	62	50	87	27.76	765	0.09	1287.5	0.59	78
14.5	67.9	7.06	87	0.82	82.35	373	2257	23.5	13.9	64	49	87	27.54	771	0	1287.5	0.55	77
14.5	67.9	7.23	87	0.81	81.96	375	2219	23.5	13.9	65	49	87	25.9	777	0.09	1287.5	0.52	76
14.5	67.9	5.95	87	0.82	69.8	378	2195	27	13.8	54	49	87	26.28	777	0.09	1287.5	0.71	75
14.5	67.9	7.1	87	0.81	78.43	381	2147	22.5	14	65	49	87	27.42	780	0	1287.5	0.67	74
14.5	68.27	7.35	86	0.81	81.57	383	2125	21	13.9	67	48	87	27.4	783	0	1287.5	0.58	73
14.5	69.37	7.14	86	0.8	80	386	2109	21	13.7	67	48	87	6.77	786	0	1287.5	0.27	72
14.5	69.37	2.26	86	0.86	65.1	389	2141	24.5	13.8	61	48	87	10.5	786	0	1287.5	0.77	70
14.5	69.37	2.14	86	0.83	29.8	392	2261	28	13.9	24	49	87	9.79	762	0	1287.5	0.24	66
14.5	69.37	3.08	86	0.81	28.24	394	2077	29.5	13.9	28	50	87	15.33	744	0	1287.5	0.17	60
14.5	69.37	5.87	87	0.78	49.8	397	1929	24.5	13.8	54	50	87	22.53	741	0	1287.5	0.69	56
14.5	69.37	6.27	87	0.74	66.67	400	1916	21.5	13.8	63	50	87	23.99	744	0.09	1287.5	0.69	56
14.5	69.37	6.59	87	0.71	70.2	402	1982	22.5	13.8	64	50	87	25.59	747	0	1287.5	0.6	58
14.5	69.37	7.22	87	0.69	74.51	405	2063	22.5	13.8	65	49	87	27.48	756	0	1287.5	0.51	61
14.5	68.63	1.27	87	0.73	80.78	408	2188	27	13.9	64	48	87	4.92	735	0	1287.5	0.88	64
14.5	68.63	1.14	87	0.85	13.73	411	2099	9.5	13.8	12	49	87	4.25	690	0	1287.5	0.76	60
14.5	68.63	1.59	87	0.83	12.16	413	1637	-3.5	13.9	16	51	87	4.21	630	0	1287.5	0.03	46
14.5	68.63	1.51	87	0.91	11.76	416	1665	9.5	14	14	52	87	3.79	582	0	1287.5	0.72	35
14.5	68.63	2.84	87	0.84	16.47	419	1507	18	14	23	53	87	11.84	570	0	1287.5	0.07	33
14.5	68.63	4.84	88	0.75	37.65	422	1627	21.5	13.9	49	53	87	18.95	573	0	1287.5	0.64	36
14.5	68.63	5.95	88	0.68	56.86	424	1946	26	13.8	55	52	87	25.81	591	0	1287.5	0.07	43
14.5	68.63	1.5	88	0.72	77.25	427	2341	18.5	13.8	20	51	87	12.57	588	0	1287.5	0.8	52
14.5	68.63	4.2	88	0.74	42.75	430	1592	21	13.8	47	51	87	13.7	588	0	1287.5	0.65	55
14.5	68.63	3.43	89	0.69	40	432	1785	28.5	13.5	41	51	87	13.52	588	0	1287.5	0.33	61
14.5	68.63	3.14	89	0.67	39.22	435	1963	30.5	13.9	37	51	87	14.48	588	0	1287.5	0.71	68
14.5	68.63	3.75	89	0.64	45.1	438	2144	30	13.9	41	51	87	5.58	591	0	1287.5	0.75	74
14.5	68.63	1.14	89	0.76	14.9	441	2321	10.5	13.9	11	51	87	5.18	570	0	1287.5	0.66	80
14.5	68.63	0.89	89	0.8	14.9	443	2386	16	13.9	11	53	87	5.02	558	0	1287.5	0.61	82
14.5	68.63	0	89	0.78	14.51	446	2449	9.5	13.8	11	54	87	5.11	546	0	1287.5	0.03	84
14.5	68.63	0	89	0.01	14.9	449	2488	9.5	13.8	11	55	87	5.15	537	0	1287.5	0	85
14.5	68.63	0	89	0.01	14.9	451	2531	9.5	13.9	11	56	87	5.11	531	0	1287.5	0	87
14.5	68.63	0	89	0.01	14.9	454	2578	9.5	13.9	11	56	87	5.15	525	0	1287.5	0	88
14.5	68.63	0	89	0.01	15.29	457	2600	9.5	13.9	11	57	87	5.34	522	0	1287.5	0	88
14.5	68.63	0	89	0.01	15.29	460	2403	9.5	13.9	11	57	87	5.09	519	0	1287.5	0	83
14.5	68.63	0	89	0.01	14.9	462	2351	9.5	13.9	11	58	87	5.02	513	0	1287.5	0	81
14	68.63	2	89	0.01	14.51	465	2300	9.5	13.8	12	58	87	7.4	510	0	1287.5	0	79
14.5	68.63	1.42	89	0.85	21.96	468	2266	25	13.8	19	58	87	7.7	513	0	1287.5	0.83	77
14.5	68.63	1.79	88	0.75	22.75	471	2254	25	13.9	19	56	87	9.09	516	0	1287.5	0.59	77
14.5	68.63	1.97	88	0.71	27.45	473	2270	27	13.9	23	56	87	9.8	519	0	1287.5	0.28	78
14.5	68.63	2.17	87	0.69	28.63	476	2328	27.5	13.7	23	55	87	10.07	519	0	1287.5	0.16	80
14.5	68.63	1.22	87	0.68	29.8	479	2394	11.5	13.9	12	55	87	4.95	516	0	1287.5	0.56	82
14.5	68.63	0	87	0.9	14.51	481	2397	9.5	13.7	11	56	87	4.92	513	0	1287.5	0.03	82
14.5	68.63	0	86	0.01	14.51	484	2388	9.5	13.8	11	56	87	4.93	507	0	1287.5	0	81
14.5	68.63	0	86	0.01	14.12	487	2353	9.5	13.9	11	57	87	4.89	504	0	1287.5	0	81
14.5	68.63	0	86	0.01	14.12	490	2365	9.5	13.7	11	58	87	4.88	501	0	1287.5	0	81
14.5	68.63	0	86	0.01	14.12	492	2364	9.5	13.8	11	58	87	4.85	498	0	1287.5	0	81
14.5	68.63	0	86	0.01	14.12	495	2302	9.5	13.8	11	58	87	4.74	495	0	1287.5	0	78
14.5	68.63	0	85	0.01	13.73	498	2180	9.5	13.8	12	59	87	4.7	492	0	1287.5	0	74
14.5	68.63	0	85	0.01	13.73	500	2114	9.5	13.8	12	59	87	4.7	489	0	1287.5	0	73
14.5	68.63	0	84	0.01	13.73	503	2125	9.5	13.9	12	59	87	4.75	489	0	1287.5	0	73
14.5	68.63	0	84	0.01	13.73	506	2142	9.5	13.9	12	59	87	4.71	489	0	1287.5	0	73
14.5	68.63	0	84	0.01	13.73	509	2138	9.5	13.9	12	59	87	4.73	486	0	1287.5	0	73
14.5	68.63	0	83	0.01	13.73	511	2137	9.5	13.8	12	59	87	4.68	483	0	1287.5	0	73
14.5	68.63	1.66	83	0.1	18.82	514	2134	22.5	13.8	19	59	87	8.73	489	0	1287.5	0.88	73
14.5	68.63	2.99	83	0.7	27.06	517	2133	29.5	13.8	27	58	87	12.54	489	0	1287.5	0.24	73
14.5	68.63	2.82	83	0.73	36.47	520	2154	31	13.8	32	56	87	12.74	492	0	1287.5	0.68	74
14.5	68.63	3.27	83	0.69	37.65	522	2185	31	13.9	33	55	87	13.01	495	0	1287.5	0.24	75
14.5	68.63	1.1	82	0.67	38.04	525	2193	30	13.9	29	54	87	6.09	498	0	1287.5	0.1	76
14.5	68.63	1.22	82	0.66	17.65	528	2185	25	13.9	15	54	87	4.46	498	0	1287.5	0.06	75
14.5	68.63	2.12	82	0.84	13.73	531	2110	20	13.8	17	55	87	10.73	498	0	1287.5	0.04	72
14.5	68.63	2.5	81	0.72	31.37	533	2094	30.5	13.8	29	55	87	9.73	501	0	1287.5	0.06	72
14.5	68.63	1.05	81	0.7	25.88	536	2097	25	13.8	16	54	87	5.66	501	0	1287.5	0.82	72
14.5	68.63	1.16	81	0.69	17.25	539	2039	25	13.8	16	55	87	5.5	504	0	1287.5	0.76	70
14.5	68.63	1.37	81	0.68	15.29	541	2000	25	13.8	15	55	87	4.97	501	0	1287.5	0.06	68
14.5	68.63	1.68	81	0.78	17.65	544	1961	27	13.8	22	56	87	8.77	504	0	1287.5	0.09	67
14.5	68.63	2.01	80	0.72	26.27	547	1985	28.5	13.9	27	55	87	9.19	504	0	1287.5	0.1	68
14.5	68.63	2.38	80	0.69	26.67	550	2025	28.5	13.8	26	54	87	9.19	504	0	1287.5	0.07	69
14.5	68.63	2.14	80	0.67	27.06	552	2091	28	13.8	25	54	87	9.34	507	0	1287.5	0.78	72
14.5	68.63	1.53	80	0.66	27.45	555	2191	27.5	13.8	23	53	87	4.84	507	0	1287.5	0.09	75
14.5	68.63	1.14	80	0.86	14.12	558	2259	9.5	13.9	11	53	87	4.76	501	0	1287.5	0.55	77
14.5	68.63	0	80	0.82	13.73	560	2267	9.5	13.9	11	55	87	4.76	498	0	1287.5	0	78
14.5	68.63	0	80	0.01	13.73	563	2272	9.5	13.9	11	56	87	4.76	495	0	1287.5	0	78
14.5	68.63	0	80	0	13.73	566	2286	9.5	13.9	11	56	87	4.8	492	0	1287.5	0	78
14.5	68.63	2.11	80	0.04	14.12	569	2313	10.5	13.8	11	57	87	7.71	495	0	1287.5	0.58	79
14.5	68.63	1.45	80	0.85	23.14	571	2355	25	13.8	19	56	87	8.77	498	0	1287.5	0.85	81
14.5	68.63	1.21	80	0.75	25.88	574	2415	25	13.9	20	56	87	5.01	498	0	1287.5	0.73	83
14.5	68.63	0	80	0.92	14.51	577	2437	9.5	13.9	11	56	87	5.01	498	0	1287.5	0.59	83
14.5	68.63	0	80	0.04	14.51	580	2419	9.5	13.9	11	56	87	5.02	498	0	1287.5	0	83
14.5	68.63	0	80	0.01	14.51	582	2427	9.5	13.9	11	57	87	5	498	0	1287.5	0	83
14.5	68.63	0	79	0.01	14.51	585	2415	9.5	13.9	11	57	87	5	498	0	1287.5	0	83
14.5	68.63	0	79	0.01	14.51	588	2415	9.5	14	11	58	87	4.98	498	0	1287.5	0	83
14.5	68.63	0	79	0.01	14.51	590	2413	9.5	13.9	11	58	87	4.94	498	0	1287.5	0	83
14.5	68.63	0	78	0.01	14.51	593	2409	9.5	13.8	11	58	87	4.98	498	0	1300	0	82
14.5	68.63	0	78	0.01	14.51	596	2412	9.5	13.8	11	58	87	4.93	498	0	1300	0	83
14.5	68.63	0	78	0.01	14.51	599	2407	9.5	14	11	58	87	4.91	498	0	1300	0	82
14.5	68.63	0	78	0.01	14.12	601	2412	9.5	13.9	11	58	87	4.83	495	0	1300	0	82
14.5	68.63	0	77	0.01	14.12	604	2272	9.5	13.8	12	58	87	4.81	495	0	1300	0	77
14.5	68.63	0	77	0.01	14.12	607	2131	9.5	13.9	13	58	87	4.5	492	0	1300	0	73
14.5	68.63	0	77	0.01	12.94	610	1890	9.5	13.9	13	58	87	4.43	483	0	1300	0	64
14.5	68.63	0	77	0.01	12.94	612	1841	9.5	13.9	13	58	87	4.12	477	0	1300	0	63
14.5	68.63	0	77	0.01	11.76	615	1654	9.5	13.7	14	58	87	5.84	471	0	1312.5	0	56
14.5	68.63	1.39	77	0.1	18.04	618	1748	22	14	20	58	87	6.45	468	0	1312.5	0.85	60
14.5	68.63	1.45	77	0.17	18.82	620	1944	25	13.8	19	56	87	4.95	474	0	1312.5	0.06	66
14.5	68.63	1.21	77	0.72	14.12	623	2106	9.5	13.8	12	56	87	4.46	477	0	1312.5	0.58	73
14.5	68.63	0	77	0.85	13.33	626	2051	9.5	13.9	12	56	87	4.37	477	0	1312.5	0.01	71
14.5	68.63	0	76	0.01	12.55	629	1739	9.5	13.8	14	56	87	4.02	468	0	1312.5	0	58
14.5	68.63	1.83	76	0.02	11.37	631	1450	1	13.9	16	56	87	2.91	453	0	1050	0.04	48
14.5	68.63	1.68	76	0.15	8.24	634	913	9	13.8	19	56	87	3.3	438	0	812.5	0.84	36
14.5	68.63	1.22	76	0.74	11.37	637	1387	12	14	12	56	87	4.2	441	0	1312.5	0.49	28
14.1	68.63	0.79	76	0.9	12.16	640	1937	9.5	13.9	12	57	87	2.62	438	0	1237.5	0.01	25
14.5	68.63	1.63	76	0.77	7.45	642	836	9.5	13.8	20	57	87	2.68	426	0	812.5	0.84	12
14.5	68.63	1.65	76	0.72	7.84	645	807	10	13.9	20	57	87	2.64	414	0	812.5	0.7	7
14.5	68.63	1.69	76	0.7	7.84	648	813	10	13.9	20	57	87	2.7	411	0	812.5	0.1	3
14.5	68.63	1.6	76	0.69	7.84	651	831	8.5	13.8	20	57	87	2.75	405	0	825	0.79	0
14.5	68.63	1.68	75	0.68	7.84	653	847	10.5	14	20	57	87	2.66	399	0	825	0.09	2
14.5	68.63	1.6	76	0.67	7.45	656	821	10	14	20	57	87	14.81	399	0	812.5	0.74	5
14.5	68.63	1.24	76	0.47	47.84	659	1478	14	13.9	54	56	87	16.71	420	0	1312.5	0.12	11
14.5	68.63	7.22	76	0.69	61.18	661	1599	20	13.9	66	54	87	6.67	462	0	1312.5	0.62	22
14.5	68.63	5.48	76	0.78	17.65	664	1970	5	13.8	24	52	87	13.49	468	0	1312.5	0.47	34
14.5	68.63	2.78	76	0.74	36.86	667	1863	30	13.9	35	51	87	11.02	471	0	1312.5	0.07	41
14.5	68.63	4.2	76	0.7	32.16	670	2092	30.5	13.9	29	51	87	19.08	471	0	1312.5	0.16	46
14.5	68.63	3.89	76	0.67	56.86	672	2348	30	13.8	42	51	87	4.58	489	0	1312.5	0.28	52
14.5	68.63	4.53	76	0.72	45.1	675	1908	19	13.9	51	51	87	19.23	495	0	1312.5	0.77	57
14.5	68.63	2.61	77	0.7	56.86	678	2151	29	13.8	46	50	87	7.02	510	0	1312.5	0.1	63
14.5	68.63	1.07	77	0.86	15.69	681	2314	9.5	14	11	50	87	4.8	507	0	1312.5	0.55	67
14.5	68.63	2.41	77	0.83	13.73	683	2288	11.5	13.8	24	52	87	10.45	504	0	1312.5	0.87	67
14.5	68.63	1.11	77	0.76	30.2	686	2360	25	13.9	22	52	87	4.8	504	0	1312.5	0.64	69
14.5	68.63	1.11	77	0.76	30.2	686	2332	25	13.9	22	52	87	4.8	504	0	1312.5	0.64	69
14.5	68.63	0	77	0.01	14.12	691	2219	9.5	13.8	12	53	87	4.66	495	0	1300	0	64
14.5	68.63	5.23	77	0.14	20.39	694	1931	20	13.9	33	54	87	23.43	501	0	1300	0.8	58
14.5	68.63	7.63	77	0.34	70.59	697	2004	22	13.8	65	53	87	27.31	546	0	1300	0.39	59
14.5	69.37	7.48	77	0.54	81.18	700	2100	20	13.9	69	50	87	29.55	600	0	1300	0.72	62
14.5	69.74	8.19	77	0.57	86.27	702	2196	20.5	13.9	69	48	87	31.36	633	0	1300	0.73	64
14.5	70.48	7.68	78	0.62	90.2	705	2290	21	13.9	69	47	87	32.76	678	0	1300	0.71	67
14.5	70.85	8.06	78	0.63	94.9	708	2399	22	13.8	69	46	87	29.85	723	0	1300	0.51	71
14.5	70.85	1.07	78	0.7	76.47	711	2555	30.5	13.8	42	45	87	5.4	708	0	1300	0.79	75
14.5	70.85	0.99	78	0.84	15.29	713	2555	9.5	13.9	11	47	87	5.16	678	0	1300	0.58	75
14.5	70.85	0	78	0.79	14.51	716	2531	9.5	13.8	11	49	87	5.19	636	0	1300	0.01	74
14.5	70.85	0	79	0.01	14.51	719	2592	9.5	13.9	11	50	87	5.24	606	0	1287.5	0	76
14.5	70.85	0	79	0.01	14.9	721	2664	9.5	14	11	52	87	5.28	585	0	1287.5	0	78
14.5	70.85	0	79	0.01	14.9	724	2744	9.5	13.9	11	53	87	5.34	573	0	1287.5	0	80
14.5	70.85	0	79	0.01	15.29	727	2796	9.5	13.8	11	53	87	5.38	561	0	1287.5	0	82
14.5	70.85	0	79	0.01	15.29	730	2822	9.5	13.9	11	54	87	5.27	549	0	1287.5	0	83
14.5	70.85	0	79	0.01	14.9	732	2769	9.5	14	11	54	87	5.15	543	0	1287.5	0	81
14.5	70.85	0	79	0.01	14.51	735	2658	9.5	13.9	11	55	87	5.02	534	0	1287.5	0	78
14.5	70.85	3.6	79	0.02	14.12	738	2527	10.5	13.9	11	55	87	14.16	528	0	1287.5	0.11	74
14.5	70.85	0.95	78	0.72	30.98	740	2499	29	14	23	54	87	5.19	528	0	1300	0.77	73
14.5	70.85	0.96	78	0.93	14.51	743	2501	9.5	13.9	11	53	87	5	522	0	1300	0.6	73
14.5	70.85	0	78	0.69	14.12	746	2427	9.5	13.9	11	54	87	4.98	516	0	1300	0	71
14.5	70.85	0	78	0.01	14.12	749	2525	9.5	13.8	11	55	87	5.14	513	0	1300	0	74
14.5	70.85	0	78	0.01	14.51	751	2630	9.5	13.9	11	55	87	5.26	510	0	1300	0	77
14.5	70.85	0	78	0.01	14.9	754	2730	9.5	13.8	11	56	87	5.3	510	0	1300	0	80
14.5	70.85	0	78	0.01	14.9	757	2808	9.5	13.9	11	56	87	5.39	513	0	1300	0	83
14.5	70.85	0	77	0.01	15.29	759	2872	9.5	13.8	11	56	87	4.98	513	0	1300	0	84
14.5	70.85	0	77	0.01	13.73	762	2354	9.5	13.8	12	56	87	4.84	507	0	1300	0	69
14.5	70.85	0	77	0.01	13.73	765	2206	9.5	13.4	12	56	87	4.78	501	0	1300	0	64
14.5	70.85	0	77	0.01	13.73	768	2114	9.5	13.9	12	56	87	4.75	498	0	1300	0	62
14.5	70.85	0	77	0.01	13.33	770	2091	9.5	13.5	13	56	87	4.68	492	0	1300	0	61
14.5	70.85	2.43	77	0.69	13.73	773	2017	18.5	13.8	17	56	87	13.62	495	0	1300	0.83	59
14.5	70.85	4.88	77	0.72	43.53	776	2007	28	13.8	45	54	87	22.58	498	0	1312.5	0.23	59
14.5	70.85	6.42	77	0.68	66.27	779	2127	26	13.9	58	52	87	25.24	534	0	1312.5	0.65	63
14.5	70.85	2.08	77	0.8	70.98	781	2290	30.5	13.8	43	50	87	9.38	552	0	1312.5	0.83	67
14.5	70.85	1.65	77	0.74	25.88	784	2298	25	14	20	49	87	7.88	552	0	1312.5	0.17	67
14.5	70.85	1.68	77	0.71	21.96	787	2250	25	13.9	19	50	87	7.73	555	0	1312.5	0.66	65
14.5	70.85	1.11	77	0.69	21.57	789	2182	25	13.9	19	50	87	4.59	549	0	1312.5	0.77	64
14.5	70.85	1.01	77	0.9	12.94	792	2101	9.5	13.5	12	51	87	4.15	528	0	1312.5	0.62	61
14.5	70.85	1.57	77	0.8	10.2	795	1569	0	13.8	16	53	87	4.4	513	0	1312.5	0.04	51
14.5	70.85	0	77	0.92	12.16	797	1972	9.5	13.5	13	53	87	4.09	498	0	1312.5	0.54	42
14.5	70.85	0	77	0.04	11.37	800	1637	9.5	14	14	53	87	3.95	483	0	1312.5	0	35
14.5	70.85	0	77	0.01	10.98	803	1579	9.5	13.6	13	53	87	3.94	468	0	1312.5	0.01	34
14.5	70.85	0	77	0.01	10.98	806	1584	9.5	14	14	54	87	4.09	462	0	1312.5	0.01	34
14.5	70.85	0	77	0.01	11.76	808	1700	9.5	13.5	13	54	87	4.29	456	0	1312.5	0	37
14.5	70.85	0	77	0.01	11.76	811	1767	9.5	13.5	13	54	87	3.36	450	0	1300	0.01	37
14.5	70.85	1.71	77	0.07	8.24	814	1121	10	13.4	17	55	87	19.66	444	0.09	825	0.89	24
14.5	70.85	6.96	77	0.2	58.43	817	1517	18.5	13.9	66	53	87	5.94	471	0	1312.5	0.15	22
14.5	70.85	6.94	77	0.73	42.75	819	1590	14	13.9	66	51	87	17.31	480	0.09	1275	0.74	28
14.5	70.85	2.38	77	0.81	43.14	822	1570	27	13.9	37	50	87	10.56	483	0	1312.5	0.07	34
14.5	70.85	1.46	77	0.75	18.04	825	1639	9.5	14	15	50	87	3.77	474	0	1312.5	0.75	35
14.5	70.85	1.3	77	0.87	11.76	827	1515	17.5	13.7	17	50	87	3.76	468	0	1312.5	0.86	33
14.5	70.85	1.04	77	0.85	10.2	830	1451	9.5	13.9	14	51	87	3.48	456	0	1237.5	0.68	31
14.5	70.85	5.6	77	0.82	9.8	833	1361	2	13.6	22	52	87	15.55	453	0	1200	0.21	29
14.5	70.85	5.29	77	0.72	44.71	836	1440	20	13.9	56	52	87	8.77	456	0.09	1300	0.7	32
14.5	70.85	2.06	77	0.72	23.14	838	1482	24.5	13.6	26	50	87	9.48	459	0	1187.5	0.06	31
14.5	70.85	5.86	77	0.74	28.24	841	1259	23.5	14	45	51	87	3.99	459	0	1087.5	0.85	27
14.5	70.85	4.39	77	0.77	24.71	844	1214	10	13.6	53	50	87	12.14	459	0	1300	0.69	23
14.5	70.85	1.57	78	0.83	27.84	846	1778	20	14	16	50	87	7.57	459	0	1300	0.81	23
14.5	70.85	4.73	78	0.76	32.55	849	1295	11.5	13.9	55	50	87	11.69	459	0	1225	0.31	17
14.5	70.85	3.56	78	0.74	31.76	852	1488	27.5	13.6	39	50	87	4.88	462	0	1300	0.32	20
14.5	70.85	1.4	78	0.77	13.73	855	1463	18.5	14	16	50	87	12.01	459	0	1200	0.88	19
14.5	70.85	2.01	78	0.76	35.29	857	1404	21.5	13.5	45	50	87	11.2	462	0	1287.5	0.62	19
14.5	70.85	3.11	79	0.71	32.16	860	1752	29	14	34	50	87	11.27	462	0	1287.5	0.26	24
14.5	70.85	5.51	79	0.68	33.73	863	2009	28	13.9	43	50	87	17.14	474	0	1287.5	0.3	27
14.5	70.85	6.44	79	0.72	51.37	865	1416	15	13.9	64	50	87	23.11	495	0.09	1287.5	0.48	33
14.5	70.85	7.03	80	0.69	67.84	868	1830	20	13.9	67	49	87	26.07	540	0	1287.5	0.72	41
14.5	70.85	6.5	80	0.68	75.69	871	2176	25.5	13.8	62	47	87	29.09	570	0	1287.5	0.55	48
14.5	70.85	5.34	80	0.81	49.8	874	2506	8.5	14	13	47	87	21.3	585	0	1287.5	0.79	54
14.5	70.85	5.78	80	0.69	61.18	876	1941	25	13.9	58	47	87	21.83	603	0	1287.5	0.11	57
14.5	70.85	1.27	81	0.82	45.1	879	2066	15.5	14	17	47	87	4.5	591	0	1287.5	0.67	60
14.1	70.85	2.15	81	0.82	12.55	882	1995	9.5	14	12	49	87	14.48	561	0	1287.5	0.7	58
14.5	70.85	4.3	81	0.74	42.75	885	1913	28	14	44	50	87	20.73	564	0	1287.5	0.57	56
14.5	70.85	6.93	82	0.65	63.53	887	2004	23.5	13.9	61	49	87	26.7	594	0	1287.5	0.12	59
14.5	70.85	7.55	82	0.66	78.04	890	2127	21	13.5	67	47	87	29.81	633	0	1287.5	0.63	63
14.5	70.85	7.58	82	0.62	85.88	893	2224	21	13.9	69	47	87	31.4	663	0	1287.5	0.6	65
14.5	71.22	7.31	82	0.64	89.41	896	2306	21	13.9	69	46	87	32.33	699	0	1287.5	0.71	68
14.5	70.85	7.49	83	0.63	92.16	898	2371	21.5	14	68	45	87	32.56	732	0	1287.5	0.62	70
14.5	70.85	7.83	83	0.61	92.94	901	2374	21.5	13.9	69	44	87	32.45	756	0	1287.5	0.7	70
14.5	71.22	7.58	83	0.61	92.16	904	2344	21	13.8	69	44	87	32.15	768	0	1287.5	0.23	69
14.5	71.22	8.16	83	0.6	91.76	906	2315	21	13.9	69	44	87	31.84	783	0	1287.5	0.35	68
14.5	71.59	7.55	83	0.6	90.2	909	2284	20.5	13.8	70	44	87	31.36	792	0	1287.5	0.62	67
14.5	71.22	7.98	83	0.59	89.02	912	2257	20	13.9	70	44	87	31.02	795	0	1287.5	0.41	66
14.5	71.22	7.54	83	0.59	88.24	915	2234	20	13.9	70	44	87	30.62	801	0	1287.5	0.28	65
14.5	71.22	7.57	84	0.58	87.06	917	2216	20	13.9	70	44	87	31.19	804	0	1287.5	0.3	65
14.5	71.22	8.04	84	0.58	89.02	920	2248	20.5	13.9	70	44	87	32.64	807	0	1287.5	0.68	66
14.5	71.22	8.12	84	0.58	94.12	923	2351	21	13.9	69	44	87	34.97	816	0	1287.5	0.7	69
14.5	71.22	8.15	85	0.57	100	925	2515	21.5	13.9	69	44	87	37.66	825	0	1287.5	0.69	74
14.5	70.85	6.35	85	0.74	100	928	2709	11.5	14	23	43	87	30.08	816	0	1287.5	0.58	80
14.5	70.85	6.23	85	0.65	85.49	931	2355	24	13.8	64	44	87	28.53	816	0	1287.5	0.66	81
14.5	70.85	5.75	85	0.6	80.78	934	2391	27	13.9	60	44	87	16.84	813	0	1287.5	0.69	82
14.5	70.85	6.56	86	0.61	38.43	936	2304	23.5	13.9	48	44	87	28.58	804	0	1287.5	0.57	79
14.5	70.85	7.48	86	0.58	81.57	939	2196	21.5	13.9	67	44	87	28.43	804	0	1287.5	0.24	75
14.5	70.85	7.6	86	0.58	80.39	942	2119	20.5	13.9	68	44	87	27.43	804	0	1287.5	0.53	72
14.5	70.85	7.66	86	0.58	77.65	945	2052	19.5	13.9	69	44	87	11.85	801	0	1287.5	0.28	70
14.5	70.85	6.68	86	0.68	28.24	947	2139	21.5	13.9	66	44	87	29.63	801	0	1287.5	0.68	66
14.5	70.85	6.97	86	0.62	84.71	950	2229	21	13.9	68	44	87	30.59	804	0	1287.5	0.22	65
14.5	70.85	7.69	86	0.6	87.84	953	2279	22	13.9	68	44	87	32.09	807	0	1287.5	0.71	67
14.5	70.85	7.66	86	0.59	92.55	956	2402	23	13.8	67	44	87	34.52	813	0	1287.5	0.66	71
14.5	70.48	0.99	86	0.58	100	958	2580	23.5	13.9	67	43	87	17.72	810	0	1287.5	0.68	77
14.5	70.48	2.29	86	0.72	56.86	961	2294	27	13.9	44	44	87	10.05	795	0	1287.5	0.46	80
14.5	70.48	1.82	86	0.68	27.45	964	2407	26	13.8	21	44	87	9.05	768	0	1287.5	0.06	83
14.5	70.48	0.79	87	0.7	14.9	966	2442	9.5	14	11	46	87	4.87	723	0	1287.5	0.69	83
14.5	70.48	0	87	0.71	13.73	969	2318	9.5	13.8	11	48	87	4.68	666	0	1287.5	0.01	78
14.5	70.48	0	87	0.01	12.55	972	1841	9.5	14	14	50	87	3.01	612	0	1275	0	61
14.5	70.48	1.57	87	0.07	8.24	975	889	6.5	13.8	20	50	87	2.84	558	0	812.5	0.82	35
14.5	70.48	1.42	87	0.14	7.84	977	820	7	14	21	50	87	7.39	528	0	837.5	0.12	17
14.5	70.48	1.53	87	0.18	21.18	980	1624	17	13.9	16	50	87	3.19	513	0	1162.5	0.84	10
14.5	70.48	6.12	86	0.75	9.02	983	1023	-12.5	13.9	20	50	87	20.65	498	0.09	1100	0.82	6
14.5	70.48	2.04	87	0.79	63.14	985	2023	20.5	13.9	17	50	87	10.15	507	0	1287.5	0.85	14
14.5	70.48	1.68	87	0.78	23.14	988	1184	21.5	13.9	25	50	87	5.29	501	0	1000	0.04	15
14.5	70.48	3.11	87	0.74	15.29	991	1083	26	13.9	32	50	87	3.48	498	0	950	0.75	14
14.5	70.48	1.56	87	0.72	9.02	994	1027	9	13.9	18	50	87	2.91	474	0	812.5	0.53	13
14.5	70.48	2.17	87	0.79	9.02	996	843	-1	13.8	29	50	87	8.48	465	0	875	0.86	6
14.5	70.48	1.77	87	0.77	28.24	999	1133	13.5	14	38	51	87	3.66	462	0	1112.5	0.74	8
14.5	70.48	2.06	87	0.82	10.98	1002	993	20	13.8	23	50	87	3.73	450	0	812.5	0.85	6
14.5	70.48	1.91	88	0.81	10.59	1005	874	20.5	13.9	25	51	87	3.68	444	0	787.5	0.74	6
14.5	70.48	2.11	88	0.78	10.59	1007	837	21	13.9	26	51	87	3.7	438	0	787.5	0.49	5
14.5	70.48	1.82	88	0.75	10.59	1010	829	19.5	14	26	52	87	2.88	432	0	787.5	0.76	5
14.5	70.48	2.33	88	0.74	8.24	1013	693	19	13.7	28	52	87	3.88	423	0	787.5	0.09	4
14.5	70.48	2.81	89	0.75	10.2	1015	951	-3	13.8	29	52	87	5.71	426	0	800	0.43	3
14.5	70.48	3.65	89	0.78	16.47	1018	797	9	13.8	41	53	87	9.95	432	0	900	0.74	5
14.5	70.48	2.96	89	0.72	29.02	1021	1398	27	13.9	35	52	87	9.4	432	0	1287.5	0.07	10
14.5	70.48	2.23	89	0.7	25.1	1024	1789	27	13.9	26	51	87	8.13	435	0	1287.5	0.06	12
14.5	70.48	2.21	89	0.69	23.14	1026	1769	26.5	13.9	26	51	87	7.7	438	0	1287.5	0.1	12
14.5	70.48	1.82	89	0.68	21.57	1029	1733	26	13.9	24	51	87	6.27	444	0	1287.5	0.37	12
14.5	70.48	1.85	89	0.67	17.65	1032	1576	24.5	14	22	51	87	6.15	450	0	1287.5	0.74	10
14.5	70.48	1.82	90	0.67	17.65	1035	1424	23.5	13.9	24	52	87	6.2	453	0	1225	0.09	10
14.5	70.48	2.01	90	0.66	17.65	1037	1342	24	14	25	52	87	7.54	456	0	1162.5	0.08	9
14.5	70.48	3.66	90	0.65	23.53	1040	1368	27.5	13.8	36	52	87	14.23	459	0	1287.5	0.76	9
14.5	70.48	4.17	91	0.63	46.27	1043	2054	29.5	13.8	42	51	87	21.17	468	0	1287.5	0.35	15
14.5	70.48	5.77	91	0.76	61.96	1045	2934	25	13.8	14	50	87	21.94	480	0	1287.5	0.66	21
14.5	70.48	6.53	91	0.62	65.88	1048	1846	23.5	13.9	63	50	87	28.76	525	0	1287.5	0.26	26
14.5	70.48	0.95	92	0.59	85.1	1051	2502	27.5	13.8	60	50	87	6.4	567	0	1287.5	0.73	34
14.5	70.48	1.75	92	0.75	22.35	1054	1590	24	13.8	27	50	87	4.01	558	0	1287.5	0.83	35
14.5	70.48	1.51	92	0.81	10.59	1056	1242	9	13.9	19	50	87	3.25	522	0	900	0.84	25
14.5	70.48	3.75	92	0.75	9.8	1059	921	3	13.9	44	51	87	13.03	513	0	1287.5	0.36	12
14.5	70.48	1.24	93	0.71	37.25	1062	1965	25	13.8	23	51	87	6.77	516	0	1287.5	0.06	14
14.5	70.48	2.56	93	0.69	21.96	1065	1714	28	13.8	30	52	87	9.61	516	0	1287.5	0.73	12
14.5	70.48	2.44	93	0.67	25.88	1067	1999	29.5	13.8	26	52	87	16.3	516	0	1287.5	0.79	14
14.5	70.48	4	94	0.65	50.2	1070	2310	30.5	13.9	38	51	87	6.54	528	0	1287.5	0.66	17
14.5	70.48	5.63	94	0.66	41.18	1073	1634	18.5	13.9	59	51	87	23.02	540	0.09	1287.5	0.13	20
14.5	70.48	6.71	95	0.6	68.63	1075	2026	24.5	13.8	61	51	87	32.09	570	0	1287.5	0.29	28
14.5	70.48	6.73	95	0.6	94.51	1078	2671	26	13.8	61	50	87	8.39	645	0	1287.5	0.69	37
14.5	70.48	6.65	95	0.62	22.75	1081	2884	21	13.2	61	49	87	26.08	657	0	1325	0.1	42
14.5	70.48	7.13	95	0.59	76.86	1084	2057	20	13.6	68	50	87	29.96	684	0	1287.5	0.24	45
14.5	70.48	7.54	95	0.6	87.06	1086	2262	21	13.6	68	49	87	33.54	708	0	1287.5	0.33	50
14.5	70.48	8.12	96	0.6	98.04	1089	2491	21	13.7	69	48	87	36.62	750	0	1287.5	0.65	55
14.5	70.85	7.63	96	0.59	100	1092	2678	21	13.7	68	47	87	38.47	786	0	1287.5	0.21	59
14.5	70.85	7.63	96	0.58	100	1094	2782	21	13.6	68	47	87	39.1	816	0	1287.5	0.35	61
14.5	70.85	7.75	96	0.59	100	1097	2814	21	13.7	68	47	87	39.34	828	0	1287.5	0.28	62
14.5	70.85	7.72	96	0.58	100	1100	2816	21	13.7	69	47	87	39.43	843	0	1287.5	0.5	62
14.5	70.85	7.75	96	0.58	100	1103	2830	20.5	13.6	69	47	87	39.32	852	0	1287.5	0.21	62
14.5	70.85	8.29	96	0.59	100	1105	2824	21	13.7	69	47	87	39.41	855	0	1287.5	0.72	62
14.5	70.85	8.26	96	0.58	100	1108	2820	20.5	13.6	69	47	87	39.59	861	0	1287.5	0.7	62
14.5	70.85	7.81	96	0.59	100	1111	2832	20.5	13.7	69	47	87	39.98	861	0	1287.5	0.35	62
14.5	70.85	8.16	96	0.58	100	1114	2868	20.5	13.6	68	47	87	40.94	864	0	1287.5	0.58	63
14.5	70.85	8.16	96	0.58	100	1116	2963	21	13.7	69	47	87	42.81	867	0	1287.5	0.71	65
14.5	70.85	7	95	0.76	100	1119	3135	16.5	13.7	22	47	87	31.32	867	0	1287.5	0.81	69
14.5	70.85	7.43	95	0.65	89.41	1122	2354	21.5	13.1	67	47	87	32.29	861	0.09	1287.5	0.69	69
14.5	70.85	7.51	95	0.62	92.16	1124	2397	21.5	13.6	68	47	87	33.16	858	0	1287.5	0.22	70
14.5	70.48	7.57	95	0.61	95.69	1127	2445	21	13.7	68	47	87	34.13	855	0	1287.5	0.2	72
14.5	70.48	7.57	95	0.6	98.43	1130	2499	21	13.7	69	47	87	35.09	855	0	1287.5	0.43	74
14.5	70.48	7.64	95	0.59	100	1133	2561	21	13.7	68	47	87	35.83	855	0	1287.5	0.36	75
14.5	70.48	8.21	95	0.59	100	1135	2616	21.5	13.7	69	47	87	36.66	855	0	1287.5	0.67	77
14.5	70.48	7.61	95	0.59	100	1138	2673	21	13.7	69	47	87	37.78	858	0	1287.5	0.66	78
14.5	70.48	8.29	94	0.58	100	1141	2724	21	13	68	47	87	38.35	858	0	1287.5	0.69	80
14.5	70.48	7.63	94	0.58	100	1143	2786	21.5	13.7	68	47	87	36.47	861	0	1287.5	0.66	82
14.5	70.48	3.34	94	0.59	100	1146	2835	28	13.6	62	47	87	12.05	852	0	1287.5	0.71	83
14.5	70.48	5.97	93	0.74	18.04	1149	2708	14	13.7	12	47	87	33.84	825	0	1287.5	0.76	80
14.5	70.48	7.83	93	0.64	97.65	1152	2658	23.5	13.7	65	48	87	35.75	831	0	1287.5	0.49	78
14.5	70.48	7.83	93	0.61	100	1154	2682	22.5	13.8	67	47	87	36.77	837	0	1287.5	0.7	79
14.5	70.11	7.8	92	0.6	100	1157	2715	22.5	13.8	68	47	87	37.43	843	0	1287.5	0.7	80
14.5	70.11	7.45	92	0.59	100	1160	2742	22.5	13.8	68	47	87	37.99	849	0	1287.5	0.23	81
14.5	70.11	7.48	92	0.58	100	1162	2761	22.5	13.8	67	47	87	38.12	852	0	1287.5	0.57	81
14.5	70.11	8	92	0.58	100	1165	2778	22.5	13.8	68	47	87	38.42	858	0	1287.5	0.67	82
14.5	70.11	6.33	92	0.75	29.8	1168	2832	9	13.8	16	47	87	28.91	846	0	1287.5	0.73	81
14.5	70.11	6.9	92	0.64	83.92	1171	2311	23.5	13.8	65	47	87	29.23	840	0	1287.5	0.13	79
14.5	70.11	7.42	91	0.6	84.31	1173	2298	23.5	13.8	65	47	87	30.13	837	0	1287.5	0.66	79
14.5	69.37	6.88	91	0.59	87.84	1176	2330	23.5	13.9	66	47	87	27.88	834	0	1287.5	0.42	80
14.5	69.37	5.23	91	0.59	78.43	1179	2380	27.5	13.8	55	47	87	23.87	828	0	1287.5	0.62	82
14.5	69.37	5.29	91	0.58	71.37	1181	2415	28	13.8	51	47	87	21.96	822	0	1287.5	0.09	83
14.5	69.37	4.97	91	0.58	62.35	1184	2445	29	13.8	45	48	87	23.27	816	0	1287.5	0.52	84
14.5	69.37	4.85	91	0.58	68.24	1187	2476	29	13.8	48	48	87	22.68	810	0	1287.5	0.1	85
14.5	69.37	4.67	91	0.58	69.8	1190	2490	28.5	13.8	49	48	87	23.25	807	0	1287.5	0.26	85
14.5	69.37	4.79	90	0.57	67.84	1192	2514	29.5	13.7	46	48	87	21.77	804	0	1287.5	0.7	86
14.5	69.37	4.76	90	0.57	62.75	1195	2530	29.5	13.8	43	49	87	27.01	801	0	1287.5	0.38	87
14.5	69.37	5.97	90	0.56	80	1198	2546	28	13.7	54	49	87	27.43	798	0	1287.5	0.69	87
14.5	69.37	5.78	90	0.56	80	1201	2593	28	13.8	54	48	87	27.53	798	0	1287.5	0.7	89
14.5	69.37	5.78	90	0.56	80	1203	2617	28	13.8	53	48	87	27.2	798	0	1287.5	0.67	90
14.5	69.37	5.39	90	0.56	79.22	1206	2616	28	13.8	53	48	87	26.76	798	0	1287.5	0.73	90
14.5	69.37	5.42	90	0.56	78.04	1209	2568	28	13.8	53	48	87	26.3	798	0	1287.5	0.54	88
14.5	69.37	5.87	90	0.56	76.86	1211	2491	28	13.9	53	48	87	25.77	795	0	1287.5	0.67	85
14.5	69.37	5.58	89	0.56	75.29	1214	2430	28	13.8	54	48	87	26.95	795	0	1287.5	0.71	83
14.5	69.37	5.87	89	0.56	79.22	1217	2388	27	13.8	59	47	87	27.92	795	0	1287.5	0.22	82
14.5	69.37	6.26	89	0.55	81.96	1220	2348	26	13.8	61	47	87	28.12	798	0	1287.5	0.57	80
14.5	69.37	6.81	89	0.55	81.96	1222	2325	25	13.8	62	47	87	27.91	798	0	1287.5	0.34	80
14.5	69.37	6.94	89	0.55	81.57	1225	2306	24.5	13.7	62	47	87	28.38	798	0	1287.5	0.64	79
14.5	69.37	7.11	89	0.55	82.75	1228	2294	24	13.7	63	47	87	28.3	798	0	1287.5	0.48	79
14.5	69.37	6.59	89	0.55	82.75	1230	2278	24	13.8	64	47	87	28.47	798	0	1287.5	0.7	78
14.5	69.37	7.23	89	0.55	83.14	1233	2272	23.5	13.9	64	47	87	28.9	801	0	1287.5	0.6	78
14.5	69.37	7.39	89	0.56	84.71	1236	2268	23	13.7	66	47	87	29.2	801	0	1287.5	0.34	78
14.5	69.37	6.87	89	0.56	85.1	1239	2272	22.5	13.7	66	47	87	29.68	804	0	1287.5	0.62	78
14.5	69.37	7.03	89	0.55	86.67	1241	2282	22.5	13.8	66	46	87	29.91	804	0	1287.5	0.28	78
14.5	69.37	7.55	89	0.55	87.45	1244	2283	22.5	13.8	66	46	87	30.12	807	0	1287.5	0.18	78
14.5	69.37	7.57	89	0.56	87.84	1247	2318	23	13.8	66	46	87	30.66	807	0	1287.5	0.66	80
14.5	69	7.37	89	0.56	89.8	1249	2367	23.5	13.7	66	46	87	31.24	810	0	1287.5	0.7	81
14.5	69	4.91	89	0.57	91.37	1252	2412	24	13.8	66	46	87	16.76	813	0	1287.5	0.68	83
14.5	69	3.71	89	0.55	47.45	1255	2403	31	13.8	35	46	87	19.23	801	0	1287.5	0.24	82
14.5	69	4.03	89	0.55	56.86	1258	2346	29.5	13.8	43	47	87	20.24	792	0	1287.5	0.09	80
14.5	69	4.56	89	0.55	58.82	1260	2310	29	13.8	45	47	87	22.44	789	0	1287.5	0.66	79
14.5	69	5.4	89	0.53	66.67	1263	2219	27	13.7	54	47	87	24.38	786	0	1287.5	0.69	76
14.5	69	6.55	89	0.54	72.55	1266	2149	23.5	13.9	62	47	87	26.37	786	0	1287.5	0.23	73
14.5	69	6.78	89	0.54	77.25	1269	2090	22	13.8	66	47	87	25.83	786	0	1287.5	0.7	71
14.5	69	6.78	89	0.54	75.69	1271	2040	21	13.8	66	47	87	25.49	786	0	1287.5	0.7	70
14.5	69.37	6.78	89	0.55	74.51	1274	1991	20	13.9	67	46	87	25.73	786	0	1287.5	0.68	68
14.5	69.74	6.39	89	0.66	80.39	1277	2206	22.5	13.8	65	46	87	28.62	777	0	1287.5	0.58	65
14.5	69.74	7.45	89	0.59	83.53	1279	2196	21.5	13.8	67	46	87	29.39	783	0	1287.5	0.35	64
14.5	69.37	7.81	89	0.58	85.1	1282	2204	21	13.8	68	46	87	29.91	789	0	1287.5	0.21	65
14.5	69.37	7.37	89	0.57	86.67	1285	2226	21	13.9	68	45	87	30.14	792	0	1287.5	0.3	65
14.5	69.37	7.69	90	0.57	88.63	1288	2268	22	13.8	68	45	87	31.02	798	0	1287.5	0.67	66
14.5	69.37	7.87	90	0.57	91.37	1290	2330	22.5	13.8	68	45	87	32.38	804	0	1287.5	0.56	69
14.5	69	7.63	90	0.56	95.29	1293	2427	23	13.9	67	45	87	34.07	813	0	1287.5	0.56	71
14.5	69	7.93	90	0.56	100	1296	2533	23	13.8	67	44	87	36.09	819	0	1287.5	0.7	75
14.5	69	3.02	90	0.78	28.63	1298	2617	10.5	13.9	13	44	87	14.17	795	0	1287.5	0.71	78
14.5	69	2.98	91	0.71	41.18	1301	2258	31	13.9	33	46	87	6.13	780	0	1287.5	0.11	77
14.5	69	1.07	91	0.77	14.9	1304	2258	9.5	13.9	12	47	87	4.73	711	0	1287.5	0.68	77
14.5	69	0	91	0.79	13.73	1307	2222	9.5	13.9	12	49	87	4.83	672	0	1287.5	0	76
14.5	69	0	91	0	14.51	1309	2110	9.5	13.8	13	50	87	4.72	627	0	1287.5	0	73
14.5	69	0	91	0	13.73	1312	1960	9.5	13.8	14	52	87	4.88	591	0	1287.5	0	68
14.5	69	0	91	0	13.73	1315	1933	9.5	13.9	14	53	87	4.73	564	0	1287.5	0	66
14.5	69	2.79	91	0	13.73	1317	1972	9.5	13.9	13	53	87	9.84	549	0	1287.5	0	68
14.5	69	3.05	91	0.17	29.02	1320	2067	29.5	13.8	27	53	87	17.04	552	0	1287.5	0.68	71
14.5	69	3.48	91	0.53	50.2	1323	2227	30.5	13.7	40	52	87	17.88	555	0	1287.5	0.06	77
14.5	69	1.33	91	0.51	52.55	1326	2394	31	13.9	38	50	87	5.28	555	0	1287.5	0.73	83
14.5	69	0.99	91	0.85	15.29	1328	2512	9.5	13.8	11	50	87	5.31	549	0	1287.5	0.68	86
14.5	69	0	91	0.81	15.29	1331	2551	9.5	13.7	11	52	87	5.33	540	0	1287.5	0	87
14.5	69	0	91	0	15.29	1334	2434	9.5	13.9	12	53	87	5.16	531	0	1287.5	0	82
14.5	69	0	91	0	14.9	1337	2330	9.5	13.9	12	53	87	5.2	525	0	1287.5	0	80
14.5	69	0	91	0	14.9	1339	2388	9.5	13.9	12	54	87	5.18	519	0	1287.5	0	82
14.5	69	0	91	0	14.9	1342	2421	9.5	13.8	11	55	87	5.16	516	0	1287.5	0	83
14.5	69	2.59	91	0.01	14.9	1345	2453	9.5	13.9	11	56	87	15.31	516	0	1287.5	0	84
14.5	69	3.52	90	0.73	50.2	1347	2498	31	13.9	37	55	87	15.34	522	0	1287.5	0.62	86
14.5	69	2.73	90	0.68	40.39	1350	2551	31.5	13.9	28	53	87	13.09	522	0	1287.5	0.1	87
14.5	69	3.97	90	0.66	38.43	1353	2523	31.5	13.9	28	52	87	21.74	531	0	1287.5	0.78	87
14.5	69	4.93	90	0.64	63.92	1356	2487	29.5	13.9	45	51	87	22.12	555	0	1287.5	0.34	85
14.5	69	5.74	90	0.62	65.88	1358	2416	28	13.9	49	50	87	25.62	588	0	1287.5	0.54	83
14.5	69	6.16	89	0.6	75.29	1361	2360	27	13.6	56	49	87	25.62	609	0	1287.5	0.29	81
14.5	69	6.23	89	0.58	74.51	1364	2308	27	13.4	57	48	87	25.32	639	0	1287.5	0.65	79
14.5	69	1.39	89	0.73	73.33	1367	2268	14	13.4	24	47	87	19.61	624	0	1287.5	0.58	77
14.5	69	6.23	89	0.7	61.96	1369	2101	26	13.8	56	49	87	24.87	642	0	1287.5	0.69	72
14.5	69	6.33	89	0.64	72.94	1372	2066	23.5	13.7	63	48	87	25	657	0	1287.5	0.36	71
14.5	69	6.61	89	0.61	72.94	1375	2073	23	13.8	64	47	87	5.5	675	0	1287.5	0.65	70
14.5	69	2.93	89	0.8	14.51	1377	1770	5.5	13.8	16	47	87	13.62	654	0	1287.5	0.77	67
14.5	69	3.8	89	0.7	40.39	1380	2144	30.5	13.9	36	48	87	17.46	657	0	1287.5	0.7	62
14.5	69	5.14	89	0.66	51.37	1383	2055	28	13.8	47	49	87	22.32	660	0	1287.5	0.48	60
14.5	69	6.62	89	0.61	67.06	1386	2040	24.5	13.9	60	48	87	24.77	672	0	1287.5	0.28	60
14.5	69	6.5	89	0.59	72.94	1388	2065	23.5	13.9	63	47	87	26.05	690	0	1287.5	0.26	61
14.5	69	4.21	89	0.61	76.47	1391	2154	26	13.8	62	47	87	16.34	699	0	1287.5	0.74	63
14.5	69	3.08	89	0.59	46.67	1394	2249	31.5	13.9	35	47	87	13.91	696	0	1287.5	0.07	66
14.5	69	1.46	89	0.61	40.39	1397	2315	26	13.9	31	47	87	4.72	675	0	1287.5	0.76	68
14.5	69	0.93	89	0.79	13.33	1399	2012	9.5	14	12	49	87	4.52	627	0	1287.5	0.7	70
14.5	69	0	89	0.77	13.73	1402	2098	9.5	13.9	12	50	87	4.8	603	0	1287.5	0	72
14.5	69	0	89	0	13.73	1405	2139	9.5	13.8	12	52	87	4.81	573	0	1287.5	0	73
14.5	69	0	89	0	14.12	1407	2177	9.5	14	12	53	87	4.83	552	0	1287.5	0	75
14.5	69	0	89	0	14.12	1410	2234	9.5	13.9	12	54	87	4.91	537	0	1287.5	0	77
14.5	69	0	89	0	14.12	1413	2313	9.5	13	11	54	87	4.93	528	0	1287.5	0	80
14.5	69	0	89	0	14.12	1416	2321	9.5	13.8	12	55	87	4.91	519	0	1287.5	0	79
14.5	69	0	89	0.01	14.12	1418	2365	9.5	13.9	11	56	87	5.15	513	0	1287.5	0	81
14.5	69	0	89	0	14.9	1421	2456	9.5	13.8	11	56	87	5.16	513	0	1287.5	0	84
14.5	69	0	89	0.01	14.9	1424	2431	9.5	13.8	11	56	87	5.24	510	0	1287.5	0	84
14.5	69	0	88	0.01	14.9	1426	2459	9.5	13.9	11	56	87	5.14	510	0	1287.5	0	85
14.5	69	0	88	0.01	14.9	1429	2540	9.5	13.9	11	56	87	5.22	507	0	1287.5	0	87
14.5	69	0	87	0.01	14.9	1432	2575	9.5	13.9	11	56	87	5.22	510	0	1287.5	0	89
14.5	69	0	87	0.01	14.9	1435	2548	9.5	13.8	11	56	87	5.22	510	0	1287.5	0	86
14.5	69	0	87	0.01	14.9	1437	2453	9.5	13.9	12	57	87	5.17	507	0	1287.5	0	83
14.5	69	0	86	0.01	14.9	1440	2457	9.5	13.9	11	57	87	5.16	507	0	1287.5	0	85
14.5	69	0	86	0.01	14.9	1443	2525	9.5	13.2	11	57	87	5.17	507	0	1287.5	0	86
14.5	69	0	86	0.01	15.29	1446	2509	9.5	13.5	11	57	87	5.14	507	0	1287.5	0	86
14.5	69	0	85	0.01	15.29	1448	2473	9.5	13.8	11	57	87	5.16	507	0	1287.5	0	85
14.5	69	0	85	0.01	14.9	1451	2275	9.5	13.8	13	57	87	4.79	504	0	1287.5	0	78
14.5	69	7.1	84	0.13	13.73	1454	2092	15	13.8	35	57	87	26.59	531	0	1287.5	0.44	72
14.5	69	7.26	84	0.21	79.22	1456	2207	23.5	13.9	64	53	87	28.93	567	0	1287.5	0.71	76
14.5	69	1.33	83	0.86	85.1	1459	2365	28.5	13.2	57	50	87	5.12	591	0	1287.5	0.65	82
14.5	69	0	83	0.92	14.51	1462	2350	9.5	13.8	11	50	87	4.94	567	0	1287.5	0.59	80
14.5	69	0	83	0.04	14.12	1465	2272	9.5	13.9	12	52	87	4.88	549	0	1287.5	0	78
14.5	69	0	83	0.01	14.12	1467	2205	9.5	13.8	12	53	87	4.85	537	0	1287.5	0	75
14.5	69	0	83	0.01	14.12	1470	2193	9.5	13.8	12	54	87	4.87	525	0	1287.5	0	75
14.5	69	0	82	0.01	14.12	1473	2250	9.5	13.8	12	55	87	4.94	516	0	1287.5	0	77
14.5	69	0	82	0.01	14.12	1475	2341	9.5	13.9	11	56	87	5.02	510	0	1287.5	0	81
14.5	69	0	81	0.01	14.51	1478	2442	9.5	13.8	11	56	87	5.1	510	0	1287.5	0	84
14.5	69	0	81	0.01	14.9	1481	2520	9.5	13.9	11	56	87	5.16	507	0	1287.5	0	86
14.5	69	0	80	0.01	14.51	1484	2430	9.5	13.9	12	56	87	5.09	507	0	1287.5	0	81
14.5	69	0	80	0.01	14.51	1486	2283	9.5	14	12	56	87	5.08	504	0	1287.5	0	79
14.5	69	0	80	0.01	14.9	1489	2367	9.5	13.9	12	56	87	5.15	504	0	1287.5	0	81
14.5	69	0	80	0.01	14.9	1492	2436	9.5	13.8	11	56	87	5.19	504	0	1287.5	0	84
14.5	69	0	79	0.01	14.9	1494	2501	9.5	13.8	11	56	87	5.12	504	0	1287.5	0	85
14.5	69	0	79	0.01	14.9	1497	2387	9.5	13.9	11	56	87	5.09	504	0	1287.5	0	82
14.5	69	0	78	0.01	14.9	1500	2482	9.5	13.8	11	57	87	5.14	504	0	1300	0	85
14.5	69	0	78	0.01	14.9	1503	2565	9.5	13.8	11	57	87	5.26	504	0	1300	0	88
14.5	69	0	78	0.01	14.9	1505	2545	9.5	13.8	11	57	87	5.1	504	0	1300	0	86
14.5	69	0	78	0.01	14.51	1508	2332	9.5	13.9	12	57	87	5.11	501	0	1300	0	79
14.5	69	0	77	0.01	14.9	1511	2304	9.5	14	12	56	87	5.17	501	0	1300	0	79
14.5	69	0	77	0.01	14.9	1514	2390	9.5	13.9	12	56	87	5.15	501	0	1300	0	82
14.5	69	0	77	0.01	14.9	1516	2380	9.5	13.8	12	56	87	5.21	501	0	1300	0	82
14.5	69	0	77	0.01	14.9	1519	2347	9.5	13.8	11	56	87	5.13	501	0	1312.5	0	81
14.5	69	0	77	0.01	15.29	1522	2388	9.5	13.9	12	56	87	5.17	501	0	1312.5	0	82
14.5	69	0	77	0.01	14.9	1524	2468	9.5	13.8	11	56	87	5.27	501	0	1312.5	0	85
14.5	69	0	76	0.01	15.29	1527	2510	9.5	13.9	11	56	87	5.19	504	0	1312.5	0	86
14.5	69	0	76	0.01	15.29	1530	2540	9.5	13.8	11	56	87	5.34	504	0	1312.5	0	87
14.5	69	0	76	0.01	15.29	1533	2506	9.5	13.9	11	56	87	5.23	504	0	1312.5	0	86
14.5	69	0	76	0.01	15.29	1535	2509	9.5	13.9	11	56	87	5.16	504	0	1312.5	0	86
14.5	69	0	75	0.01	15.29	1538	2530	9.5	13.8	11	56	87	5.19	504	0	1325	0.01	87
14.5	69	0	75	0.01	15.29	1541	2548	9.5	13.8	11	56	87	5.16	504	0	1325	0.01	87
14.5	69	0	75	0.01	14.9	1543	2412	9.5	13.6	11	56	87	5.16	504	0	1325	0.01	83
14.5	69	0	74	0.01	14.9	1546	2348	9.5	13.7	12	56	87	5.08	501	0	1325	0.01	79
14.5	69	0	74	0.01	14.9	1549	2253	9.5	13.7	12	56	87	5	501	0	1325	0.01	77
14.5	69	0	74	0.01	14.51	1552	2200	9.5	13.8	13	56	87	4.91	498	0	1337.5	0.01	74
14.5	69	0	74	0.01	14.12	1554	2151	9.5	13.9	13	56	87	4.74	495	0	1337.5	0.01	73
14.5	69	0	74	0.01	13.73	1557	1892	9.5	13.7	14	56	87	4.41	486	0	1337.5	0.01	63
14.5	69	0	74	0.01	12.55	1560	1648	9.5	13.9	15	56	87	4.14	480	0	1337.5	0.01	57
14.5	69	1.85	73	0.03	11.76	1562	1464	5.5	13.6	16	56	87	2.99	465	0	1037.5	0.89	48
14.5	69	1.89	73	0.14	8.24	1565	910	18	13.7	22	56	87	3.12	447	0	837.5	0.04	28
14.5	69	1.89	73	0.17	9.02	1568	884	7	14	22	56	87	3.12	435	0	837.5	0.38	22
14.5	69	1.85	73	0.18	9.02	1571	883	8	13.8	22	56	87	3.16	429	0	837.5	0.24	8
