# Supplementary material for: Effect of air and fuel injection pressure variation on torque and fuel economy in spark-ignition engines
Source: Sci Rep. 2026 Mar 4;16:11955. doi: 10.1038/s41598-026-41765-z (PMC13069035; doi:10.1038/s41598-026-41765-z)
Supplement: Supplementary file 5 — Supplementary Material 5 [file 41598_2026_41765_MOESM5_ESM.xlsx]

## Sheet: in
AIr/fuel Ratio[Ratio]	BArometric Pressure[kPa]	BAsic Fuel Injection Pulse Width[ms]	COolant Temperature[degC]	DOwnstream O2 Sensor Signal[V]	ENgine Load[%]	ENgine Running Time[s]	ENgine Speed[rpm]	IGnition Advance Angle[Grad kw]	INtake Air Manifold Pressure[hPa]	INtake Air Temperature[degC]	KNock Counter	MAss Air Flow[g/s]	PRe-estimated Value Of Catalytic Converter Temperature[degC]	REtarded Ignition Angle Due To Knock[Grad kw]	TArget Idle Speed[rpm]	UPstream O2 Sensor Signal[V]	VEhicle Speed[km/h]
14.5	71.22	1.74	94	0.65	7.45	927	811	10	21	66	87	2.66	384	0	787.5	0.07	0
14.5	71.22	1.62	94	0.65	7.45	930	797	9.5	21	66	87	2.63	384	0	787.5	0.76	0
14.5	71.22	1.72	94	0.65	7.45	933	802	10	21	66	87	2.62	384	0	787.5	0.23	0
14.5	71.22	1.69	94	0.65	7.45	936	809	9.5	22	66	87	2.8	384	0	787.5	0.1	0
14.5	71.22	6.84	95	0.64	16.86	939	808	12.5	68	66	87	24.35	393	0.09	1087.5	0.39	0
14.5	71.22	1.42	95	0.62	77.65	941	2108	24.5	64	64	87	21.66	462	0.09	1287.5	0.73	16
14.5	71.22	6.91	95	0.59	64.71	944	1776	20	67	62	87	29.45	516	0.18	1287.5	0.69	24
14.5	71.22	1.36	95	0.59	86.67	947	2413	23	66	61	87	21.26	546	0.18	1287.5	0.68	33
14.5	71.22	7.52	95	0.6	61.18	949	1676	15	68	60	87	23.9	573	0.18	1337.5	0.31	37
14.5	71.22	7.48	95	0.57	68.63	952	1861	16.5	70	60	87	25.62	609	0.18	1287.5	0.65	41
14.5	71.22	8.15	95	0.57	72.94	955	1958	17	70	59	87	26.47	642	0.18	1287.5	0.49	43
14.5	71.22	8.32	95	0.57	75.69	958	2015	17.5	71	59	87	27.73	663	0.09	1287.5	0.36	44
14.5	71.22	7.84	95	0.57	79.61	960	2088	18	71	58	87	28.98	693	0.09	1287.5	0.65	46
14.5	71.22	8.09	95	0.57	83.53	963	2160	18	71	57	87	30.41	720	0.09	1287.5	0.7	47
14.5	71.22	8.24	95	0.58	86.67	966	2252	18.5	71	57	87	31.7	744	0.09	1287.5	0.34	49
14.5	71.22	8.9	95	0.58	90.59	968	2332	19.5	71	56	87	32.8	762	0.09	1287.5	0.4	51
14.5	71.59	8.45	95	0.58	94.12	971	2400	20	71	56	87	34.11	786	0.09	1287.5	0.7	53
14.5	71.59	8.32	95	0.59	96.86	974	2490	19.5	71	56	87	35.71	807	0.09	1287.5	0.22	55
14.5	71.59	8.93	95	0.58	100	977	2590	20	71	55	87	37.29	828	0.09	1287.5	0.64	57
14.5	71.59	8.33	95	0.58	100	979	2684	20	71	54	87	38.8	840	0.09	1287.5	0.62	59
14.5	71.96	8.27	95	0.58	100	982	2761	20	71	53	87	40.24	852	0.09	1287.5	0.26	61
14.5	71.96	8.18	94	0.58	100	985	2874	20	71	53	87	41.58	861	0	1287.5	0.3	63
14.5	71.96	7.14	94	0.73	100	988	2983	18.5	71	53	87	27.99	840	0	1287.5	0.79	66
14.5	70.85	7.46	93	0.64	80	990	2184	21	67	53	87	28.12	837	0.09	1287.5	0.69	64
14.5	70.85	7.93	93	0.6	80.78	993	2182	20.5	68	54	87	28.41	831	0	1287.5	0.23	64
14.5	70.85	8	93	0.6	80.78	996	2174	20.5	68	54	87	28.72	828	0	1287.5	0.3	64
14.5	71.22	7.58	92	0.59	81.96	998	2180	20	69	54	87	28.82	828	0	1287.5	0.64	64
14.5	71.22	8.07	92	0.59	81.96	1001	2186	20	69	54	87	28.98	825	0	1287.5	0.7	64
14.5	70.85	7.84	92	0.58	82.35	1004	2183	20	69	54	87	28.86	822	0.09	1287.5	0.35	64
14.5	71.22	7.63	92	0.58	82.35	1007	2172	20	70	54	87	28.53	822	0.09	1287.5	0.7	63
14.5	70.85	8.18	91	0.58	80.78	1009	2122	19.5	70	53	87	27.71	819	0	1287.5	0.33	62
14.5	71.22	8.19	91	0.57	79.22	1012	2077	19	70	53	87	26.98	816	0	1287.5	0.23	60
14.5	71.22	7.51	91	0.72	76.47	1015	2013	1	22	53	87	34.82	807	0	1287.5	0.37	58
14.5	71.22	7.92	90	0.61	99.22	1018	2585	22	69	53	87	35.4	822	0	1287.5	0.12	56
14.5	71.22	8.61	90	0.59	100	1020	2612	21.5	69	53	87	36.41	828	0	1287.5	0.69	57
14.5	71.22	8.64	90	0.58	100	1023	2669	21.5	69	53	87	37.47	840	0	1287.5	0.62	59
14.5	71.22	7.84	90	0.58	100	1026	2744	22	69	52	87	38.61	849	0	1287.5	0.33	60
14.5	71.22	8.04	90	0.57	100	1029	2814	22	68	51	87	39.48	855	0	1287.5	0.29	62
14.5	70.85	8.38	90	0.57	100	1031	2880	22	69	51	87	40.01	861	0	1287.5	0.39	63
14.5	70.85	8.39	90	0.57	100	1034	2941	22	68	51	87	41.17	864	0	1287.5	0.7	65
14.5	70.85	8.59	90	0.57	100	1037	3006	22	70	50	87	42.29	867	0	1287.5	0.69	66
14.5	70.85	7.92	90	0.57	100	1039	3048	21.5	70	50	87	42.54	870	0	1287.5	0.25	67
14.5	71.22	8.48	90	0.57	100	1042	3076	22	70	50	87	42.97	870	0	1287.5	0.71	68
14.5	71.22	8.51	90	0.57	100	1045	3110	21.5	70	50	87	43.78	873	0	1287.5	0.66	69
14.5	71.22	2.52	91	0.57	100	1048	3158	22	70	49	87	31.13	861	0	1287.5	0.49	70
14.5	71.22	7.52	91	0.66	87.06	1050	2348	22	68	50	87	30.64	855	0	1287.5	0.65	69
14.5	71.22	7.54	91	0.61	87.06	1053	2300	21	68	50	87	30.53	852	0	1287.5	0.52	67
14.5	71.22	8.36	91	0.6	86.67	1056	2263	20.5	69	50	87	30.55	849	0	1287.5	0.23	66
14.5	70.85	8.3	92	0.59	87.45	1058	2254	20	69	50	87	30.45	843	0.09	1287.5	0.59	66
14.5	70.85	8.26	92	0.58	87.06	1061	2231	20	70	50	87	30.19	840	0.09	1287.5	0.58	65
14.5	70.85	7.8	92	0.58	87.06	1064	2226	20	69	50	87	30.23	837	0.09	1287.5	0.7	65
14.5	70.85	8.44	92	0.57	85.88	1067	2219	20	70	50	87	29.95	834	0.09	1287.5	0.34	65
14.5	70.85	7.86	92	0.57	85.1	1069	2199	19.5	70	50	87	29.43	834	0.09	1287.5	0.33	64
14.5	71.22	8.33	92	0.57	84.31	1072	2173	19.5	70	50	87	28.84	831	0.09	1287.5	0.45	63
14.5	71.22	7.81	93	0.57	81.96	1075	2120	18.5	70	50	87	35.59	828	0	1287.5	0.63	62
14.5	70.11	7.58	93	0.64	100	1077	2678	22.5	68	50	87	36.3	837	0	1287.5	0.17	59
14.5	70.11	7.78	93	0.6	100	1080	2685	22.5	67	50	87	37.06	843	0	1287.5	0.28	59
14.5	70.11	7.43	94	0.59	100	1083	2745	22.5	67	49	87	37.74	849	0	1287.5	0.7	61
14.5	69.74	7.06	94	0.74	70.59	1086	2868	8	14	49	87	28.5	834	0	1287.5	0.72	62
14.5	69.74	7.2	94	0.64	83.92	1088	2189	20.5	68	50	87	30.76	831	0	1287.5	0.51	64
14.5	69.74	7.71	95	0.6	89.8	1091	2322	21	68	49	87	33.04	831	0	1287.5	0.66	68
14.5	70.11	8.36	95	0.59	95.69	1094	2454	21	68	49	87	35.12	834	0	1287.5	0.53	72
14.5	70.11	8.73	95	0.58	100	1097	2590	21.5	68	49	87	36.99	840	0	1312.5	0.68	76
14.5	70.11	1.65	95	0.7	100	1099	2711	20	68	48	87	29.47	816	0	1287.5	0.85	80
14.5	70.11	7.4	95	0.66	85.49	1102	2318	22.5	65	49	87	30.95	816	0	1287.5	0.26	80
14.5	70.11	8.13	95	0.61	89.8	1105	2346	21	68	49	87	31.12	816	0.09	1287.5	0.69	80
14.5	70.11	7.81	95	0.6	90.2	1108	2321	20.5	68	48	87	30.38	819	0	1287.5	0.27	79
14.5	70.11	8.22	95	0.59	87.45	1110	2255	20	68	48	87	29.52	816	0	1287.5	0.3	77
14.5	70.11	8.3	95	0.58	84.71	1113	2191	19.5	69	48	87	28.57	816	0	1287.5	0.24	75
14.5	70.11	7.83	95	0.69	25.49	1116	2252	20	67	48	87	32.54	819	0	1287.5	0.55	72
14.5	70.11	7.61	95	0.62	93.73	1118	2413	21.5	68	48	87	32.39	822	0	1287.5	0.39	71
14.5	70.11	8.47	95	0.6	93.73	1121	2399	21	69	48	87	32.06	825	0	1287.5	0.69	70
14.5	70.11	8.48	95	0.59	92.55	1124	2353	21	69	47	87	31.42	825	0	1287.5	0.6	69
14.5	70.11	7.87	95	0.58	90.2	1127	2303	20	69	47	87	30.54	825	0	1287.5	0.68	68
14.5	70.11	7.92	94	0.58	88.24	1129	2254	20	69	47	87	29.89	825	0	1287.5	0.64	66
14.5	70.48	8.21	94	0.58	85.49	1132	2200	19.5	69	47	87	29.04	822	0	1287.5	0.7	64
14.5	70.48	8.29	94	0.57	83.92	1135	2158	19.5	69	47	87	28.34	819	0	1287.5	0.39	63
14.5	70.48	8.03	93	0.69	61.18	1138	2103	9	63	47	87	37.16	828	0	1287.5	0.49	61
14.5	70.48	8.61	93	0.61	100	1140	2736	22	68	47	87	38.08	837	0	1287.5	0.58	60
14.5	70.48	8.58	93	0.59	100	1143	2765	22	68	47	87	38.8	846	0	1287.5	0.69	61
14.5	70.11	8.59	92	0.58	100	1146	2806	22	69	47	87	39.47	852	0	1287.5	0.66	61
14.5	69.74	7.97	92	0.58	100	1148	2855	22	68	47	87	39.88	858	0	1287.5	0.7	63
14.5	69.74	7.92	92	0.58	100	1151	2901	22.5	68	47	87	40.48	861	0	1287.5	0.34	64
14.5	69.74	7.9	92	0.57	100	1154	2947	22	68	46	87	41.17	864	0	1287.5	0.23	65
14.5	70.11	8.45	92	0.56	100	1157	2978	22.5	68	46	87	41.5	867	0	1287.5	0.64	66
14.5	70.11	7.26	92	0.67	100	1159	3017	26	69	46	87	29.13	852	0	1287.5	0.83	66
14.5	70.11	7.84	92	0.65	84.31	1162	2190	20.5	68	47	87	28.88	849	0	1287.5	0.11	64
14.5	70.11	7.78	92	0.61	83.14	1165	2152	20.5	69	47	87	28.27	843	0	1287.5	0.56	63
14.5	69.74	8.29	92	0.6	81.18	1168	2107	20	69	47	87	28.12	837	0	1287.5	0.29	62
14.5	70.11	8.3	92	0.59	81.18	1170	2101	20	69	47	87	28.98	834	0	1287.5	0.35	62
14.5	69.74	7.87	92	0.58	84.71	1173	2166	21	69	47	87	31.28	831	0	1287.5	0.69	64
14.5	69.37	7.89	92	0.58	91.76	1176	2318	21.5	68	47	87	33.35	831	0	1287.5	0.67	69
14.5	69.37	1.14	92	0.72	76.47	1178	2551	14	15	47	87	5.21	783	0	1287.5	0.61	75
14.5	69.37	0	92	0.85	14.51	1181	2440	9.5	11	49	87	4.67	714	0	1287.5	0.39	71
14.5	69.37	0	92	0.71	12.94	1184	2008	9.5	14	51	87	4.39	672	0	1287.5	0	58
14.5	69.37	0	92	0	12.55	1187	1930	9.5	13	53	87	11.84	621	0	1287.5	0	42
14.5	69.37	2.9	92	0.18	34.51	1189	1898	23.5	34	53	87	14.7	624	0	1287.5	0.72	42
14.5	69.37	3.54	92	0.58	45.1	1192	2193	30.5	39	53	87	16.4	624	0	1287.5	0.71	48
14.5	69.37	3.07	92	0.58	47.45	1195	2502	31.5	34	52	87	16.73	624	0	1287.5	0.56	55
14.5	69.37	1.11	92	0.58	16.86	1197	2713	10.5	11	51	87	4.31	600	0	1287.5	0.65	61
14.5	69.37	0	92	0.81	12.55	1200	2126	9.5	11	53	87	4.51	567	0	1287.5	0	62
14.5	69.37	0	92	0	12.94	1203	2165	9.5	11	55	87	11.82	552	0	1287.5	0	63
14.5	69.37	2.52	92	0.67	36.86	1206	2227	30	31	56	87	12.47	546	0	1287.5	0.77	66
14.5	69.37	2.78	92	0.69	36.47	1208	2383	31.5	28	54	87	12.77	549	0	1287.5	0.12	70
14.5	69.37	2.67	92	0.65	37.25	1211	2530	30.5	27	53	87	5.26	549	0	1287.5	0.07	74
14.5	69.37	1.05	92	0.77	15.29	1214	2630	9.5	11	53	87	4.97	540	0	1287.5	0.68	77
14.5	69.37	0	92	0.8	14.9	1217	2387	9.5	11	55	87	4.97	534	0	1287.5	0	70
14	69.37	2.17	92	0	14.12	1219	2394	9.5	11	56	87	12.12	522	0	1287.5	0	70
14.5	69.37	2.81	92	0.66	33.73	1222	2410	29.5	25	56	87	30.83	525	0	1287.5	0.71	71
14.5	69.37	8.12	92	0.63	92.94	1225	2555	23.5	65	54	87	36.29	615	0	1287.5	0.33	76
14.5	69.37	7.63	92	0.61	100	1227	2784	23.5	66	51	87	38.52	675	0	1287.5	0.64	82
14.5	69.37	7.06	92	0.74	100	1230	2932	6.5	15	49	87	31.53	702	0	1287.5	0.74	86
14.5	69.37	7.87	92	0.62	92.94	1233	2483	23.5	66	49	87	31.95	732	0	1287.5	0.57	85
14.5	69	7.34	92	0.59	93.33	1236	2462	23.5	66	47	87	30.81	756	0	1287.5	0.65	84
14.5	69	1.11	92	0.75	74.12	1238	2436	10	14	47	87	9.98	726	0	1287.5	0.58	83
14.5	69	6.36	92	0.74	14.12	1241	2167	-3.5	14	50	87	30.53	702	0	1287.5	0.46	75
14.5	69	6.3	92	0.64	90.59	1244	2491	25	64	50	87	26.59	726	0	1287.5	0.58	73
14.5	69	7.29	92	0.61	77.25	1247	2480	28	54	48	87	6.42	738	0	1287.5	0.18	73
14.5	69	1.02	92	0.8	16.08	1249	2409	9.5	11	48	87	4.35	696	0	1287.5	0.6	70
14.5	69	3.98	92	0.79	12.16	1252	1945	9.5	13	50	87	21.65	660	0	1287.5	0.06	59
14.5	69	6.42	92	0.68	71.76	1255	2483	27.5	56	51	87	30.26	684	0	1287.5	0.16	54
14.5	69	7.37	92	0.62	90.2	1257	2565	26	60	50	87	33.54	708	0	1287.5	0.64	56
14.5	69	8.13	92	0.6	100	1260	2676	24.5	65	48	87	37.63	747	0	1287.5	0.46	59
14.5	69	7.78	92	0.59	100	1263	2822	23	66	47	87	39.63	789	0	1287.5	0.29	62
14.5	69	7.87	92	0.58	100	1266	2974	23	68	47	87	42.18	819	0	1287.5	0.46	66
14.5	69	6.88	92	0.72	44.71	1268	3123	9	13	45	87	29.84	813	0	1287.5	0.74	68
14.5	69	7.52	92	0.62	87.84	1271	2310	22.5	66	46	87	30.23	813	0	1287.5	0.61	68
14.5	69	7.54	93	0.6	89.41	1274	2335	22.5	66	46	87	31.2	816	0	1287.5	0.22	69
14.5	68.63	8	93	0.59	92.16	1276	2397	23.5	66	46	87	32.61	819	0	1287.5	0.51	71
14.5	69	7.49	93	0.58	96.47	1279	2501	23.5	65	46	87	34.23	822	0	1287.5	0.19	74
14.5	69	8.19	93	0.58	100	1282	2633	23.5	65	45	87	6.52	828	0	1287.5	0.58	78
14.5	69	1.07	93	0.84	14.9	1285	2374	9.5	12	45	87	4.57	756	0	1287.5	0.6	80
14.5	69	0	94	0.82	13.33	1287	2202	9.5	11	48	87	4.59	690	0	1287.5	0	76
14.5	69	0	94	0	13.33	1290	2149	9.5	12	50	87	4.48	654	0	1287.5	0	73
14.5	69	0	94	0	12.94	1293	2055	9.5	12	52	87	4.04	609	0	1287.5	0	70
14.5	69	1.94	94	0.03	10.59	1296	1541	0	15	53	87	8.62	576	0	1287.5	0.06	62
14.5	69	1.33	94	0.8	26.27	1298	2151	30.5	26	53	87	4.77	570	0	1287.5	0.77	64
14.5	69	0.93	94	0.85	13.73	1301	2292	9.5	11	53	87	4.96	555	0	1287.5	0.64	67
14.5	69	0	94	0.81	14.51	1304	2368	9.5	11	55	87	4.93	540	0	1287.5	0	70
14.5	69	0	94	0	14.12	1306	2437	9.5	11	56	87	5.02	528	0	1287.5	0	72
14.5	69	0	94	0	14.51	1309	2499	9.5	11	56	87	5	522	0	1287.5	0	74
14.5	69	0	94	0	14.51	1312	2568	9.5	11	56	87	5.05	519	0	1287.5	0	76
14.5	69	0	93	0	14.51	1315	2624	9.5	11	57	87	5.09	516	0	1287.5	0	77
14.5	69	0	93	0	14.9	1317	2671	9.5	11	57	87	5.16	513	0	1287.5	0	79
14.5	69	0	93	0.01	14.9	1320	2734	9.5	11	58	87	5.17	513	0	1287.5	0	80
14.5	69	0	93	0	14.9	1323	2759	9.5	11	58	87	5.16	513	0	1287.5	0	81
14.5	69	0	93	0	14.9	1325	2730	9.5	11	58	87	4.59	513	0	1287.5	0	80
14.5	69	0	92	0	12.94	1328	2099	9.5	11	59	87	4.73	504	0	1287.5	0	78
14.5	69	4.93	92	0.12	16.08	1331	2239	21	25	59	87	24.24	504	0	1287.5	0.84	77
14.5	69	5.86	92	0.57	72.16	1334	2323	27.5	55	56	87	25.79	549	0	1287.5	0.69	80
14.5	69	6.3	92	0.58	76.08	1336	2457	28	54	53	87	24.63	588	0	1287.5	0.39	85
14.5	69	1.19	92	0.86	20.78	1339	2501	9.5	11	50	87	5.2	576	0	1287.5	0.57	88
14.5	69	0	91	0.85	14.9	1342	2556	9.5	10	52	87	5.05	558	0	1287.5	0.01	88
14.5	69	0	91	0.01	14.51	1345	2551	9.5	11	54	87	5.03	549	0	1287.5	0	87
14.5	69	0	90	0	14.51	1347	2538	9.5	11	55	87	4.91	537	0	1287.5	0	87
14.5	69	0	90	0.01	14.51	1350	2419	9.5	11	56	87	4.91	528	0	1287.5	0	83
14.5	69	0	89	0.01	14.12	1353	2400	9.5	11	57	87	4.86	519	0	1287.5	0	82
14.5	69	0	89	0.01	14.12	1355	2397	9.5	11	57	87	4.83	513	0	1287.5	0	82
14.5	69	0	89	0.01	14.12	1358	2397	9.5	11	58	87	4.84	507	0	1287.5	0	82
14.5	69	0	89	0.01	14.12	1361	2397	9.5	11	58	87	4.82	504	0	1287.5	0	82
14.5	69	0	88	0.01	14.12	1364	2404	9.5	11	59	87	4.81	501	0	1287.5	0	82
14.5	69	0	88	0.01	14.12	1366	2388	9.5	11	59	87	4.79	498	0	1287.5	0	82
14.5	69	3.66	87	0.06	13.73	1369	2381	12.5	11	59	87	20.39	498	0	1287.5	0.86	82
14.5	69	4.88	87	0.54	60.39	1372	2454	29.5	44	57	87	7.2	522	0	1287.5	0.14	85
14.5	69	1.11	86	0.94	15.69	1375	2576	9.5	11	54	87	5.07	519	0	1287.5	0.55	88
14.5	69	0	86	0.86	14.51	1377	2538	9.5	11	56	87	4.93	516	0	1287.5	0.01	87
14.5	69	0	86	0.01	14.12	1380	2473	9.5	11	56	87	4.81	510	0	1287.5	0	84
13.6	69	0	86	0.01	14.12	1383	2368	9.5	11	57	87	12.74	507	0	1287.5	0	81
14.5	69	4.17	85	0.21	38.82	1385	2307	31.5	32	57	87	22.08	516	0	1287.5	0.33	79
14.5	69	5.23	85	0.57	65.88	1388	2350	28	50	55	87	23.17	537	0	1287.5	0.72	81
14.5	69	5.26	84	0.6	68.24	1391	2433	28.5	49	53	87	23.63	570	0	1287.5	0.26	84
14.5	69	5.22	84	0.63	69.41	1394	2501	28.5	48	51	87	24.69	600	0	1287.5	0.33	86
14.5	69	1.08	83	0.62	72.94	1396	2573	28.5	49	50	87	5.2	618	0	1287.5	0.33	88
14.5	69	0.99	83	0.92	15.29	1399	2565	9.5	11	50	87	5.02	594	0	1287.5	0.56	87
14.5	69	0	83	0.83	14.51	1402	2469	9.5	11	53	87	4.91	570	0	1287.5	0	84
14.5	69	0	83	0.01	14.12	1405	2341	9.5	11	54	87	4.73	549	0	1287.5	0	80
14.5	69	0	83	0.01	13.73	1407	2221	9.5	12	55	87	4.66	537	0	1287.5	0	76
14.5	69	0	83	0.01	13.73	1410	2167	9.5	12	56	87	4.66	525	0	1287.5	0	74
14.5	69	0	83	0	13.73	1413	2196	9.5	12	56	87	4.73	513	0	1287.5	0	75
14.5	69	0	82	0.01	13.73	1415	2226	9.5	11	57	87	4.7	504	0	1287.5	0	76
14.5	69	0	82	0.01	13.73	1418	2255	9.5	11	57	87	4.73	501	0	1287.5	0	77
14.5	69	0	82	0.01	13.73	1421	2274	9.5	11	57	87	4.75	498	0	1287.5	0	78
14.5	69	0	81	0.01	13.73	1424	2291	9.5	11	58	87	4.73	492	0	1287.5	0	79
14.5	69	0	81	0.01	13.73	1426	2311	9.5	11	58	87	4.7	492	0	1287.5	0	79
14.5	69	0	81	0.01	13.73	1429	2337	9.5	11	58	87	4.74	489	0	1287.5	0	80
14.5	69	0	80	0.01	13.73	1432	2339	9.5	11	58	87	4.71	489	0	1287.5	0	80
14.5	69	0	80	0.01	13.73	1434	2348	9.5	11	58	87	4.74	486	0	1287.5	0	81
14.5	69	0	80	0.01	13.73	1437	2354	9.5	11	58	87	4.81	486	0	1287.5	0	81
14.5	69	0	80	0.01	13.73	1440	2365	9.5	11	58	87	4.76	486	0	1287.5	0	81
14.5	69	0	80	0.01	13.73	1443	2388	9.5	11	59	87	4.79	486	0	1287.5	0	82
14.5	69	0	80	0.01	13.73	1445	2374	9.5	11	59	87	4.76	486	0	1287.5	0	82
14.5	69	0	79	0.01	13.73	1448	2378	9.5	11	59	87	4.75	486	0	1287.5	0	82
14.5	69	0	79	0.01	13.73	1451	2375	9.5	11	59	87	4.74	486	0	1287.5	0	82
14.5	69	0	78	0.01	13.73	1453	2375	9.5	11	59	87	4.62	486	0	1300	0	81
14.5	69	0	78	0.01	14.12	1456	2178	9.5	12	59	87	4.58	483	0	1300	0	75
14.5	69	0	78	0.01	13.33	1459	2086	9.5	13	59	87	4.59	480	0	1237.5	0	70
14.3	69	2.94	78	0.01	12.94	1462	2137	9.5	12	58	87	25.18	477	0	1300	0	62
14.5	69	1.01	77	0.21	78.43	1464	2159	22.5	67	56	87	5.19	519	0	1300	0.26	64
14.5	69	1.11	77	0.95	14.51	1467	2360	9.5	11	53	87	4.67	510	0	1300	0.52	69
14.5	69	0	77	0.84	13.33	1470	2205	9.5	12	55	87	4.63	504	0	1300	0.01	64
14.5	69	0	77	0.01	13.33	1473	2177	9.5	11	56	87	4.65	498	0	1300	0.01	63
14.5	69	0	77	0.01	13.33	1475	2199	9.5	12	56	87	4.7	492	0	1312.5	0	64
14.5	69	0	77	0.01	13.73	1478	2249	9.5	11	56	87	4.84	492	0	1312.5	0	66
14.5	69	1.91	77	0.83	15.29	1481	2400	25	15	56	87	5.38	495	0	1312.5	0.72	70
14.5	69	0.92	77	0.92	14.51	1483	2541	9.5	11	56	87	12.88	495	0	1312.5	0.62	75
14.5	69	8.1	77	0.1	67.45	1486	2598	24.5	61	56	87	38.57	576	0	1312.5	0.07	77
14.5	69	1.51	77	0.94	100	1489	2934	9.5	14	50	87	5.7	603	0	1312.5	0.59	86
14.5	69	0	76	0.93	16.47	1492	2880	9.5	11	51	87	5.48	585	0	1312.5	0.66	85
14.5	69	0	76	0.01	15.69	1494	2868	9.5	11	53	87	5.41	576	0	1312.5	0.01	84
14.5	69	0	76	0.01	15.69	1497	2837	9.5	11	54	87	9.78	561	0	1312.5	0.01	83
14.5	69	2.3	76	0.74	28.63	1500	2818	29.5	24	54	87	12.46	564	0	1312.5	0.8	83
14.5	69	1.31	76	0.66	36.08	1503	2904	27.5	24	53	87	5.11	555	0	1312.5	0.78	85
14.5	69	0	76	0.95	14.9	1505	2487	9.5	11	53	87	4.93	546	0	1312.5	0.56	85
14.5	69	0	76	0.04	14.51	1508	2454	9.5	11	54	87	13.58	534	0	1312.5	0.01	84
14.5	69	4.84	76	0.69	43.92	1511	2436	31.5	33	55	87	25.23	546	0	1312.5	0.42	84
14.5	69	5.65	76	0.66	75.69	1513	2509	28	53	52	87	25.69	585	0	1312.5	0.71	86
14.5	69	4.32	76	0.66	74.9	1516	2573	29	49	50	87	20.52	603	0	1312.5	0.72	88
14.5	69	4.55	76	0.67	59.61	1519	2551	30.5	41	49	87	19.71	612	0	1312.5	0.74	87
14.5	69	4.93	76	0.65	58.82	1522	2466	30	43	48	87	24.53	624	0	1312.5	0.36	85
14.5	69	5.77	76	0.65	74.12	1524	2406	28	53	47	87	22.61	645	0	1312.5	0.42	82
14.5	69	2.35	76	0.64	64.31	1527	2380	29	46	47	87	4.96	651	0	1312.5	0.58	82
14.5	69	0.99	76	0.92	14.51	1530	2335	9.5	11	47	87	4.79	612	0	1312.5	0.58	80
14.5	69	0	76	0.83	14.12	1533	2200	9.5	12	50	87	4.94	576	0	1312.5	0.01	76
14.5	69	0	76	0.01	14.51	1535	2386	9.5	11	51	87	4.94	555	0	1312.5	0	70
14.5	69	0	76	0.01	14.51	1538	2387	9.5	11	52	87	4.99	546	0	1312.5	0.01	70
14.5	69	0	76	0.01	14.51	1541	2479	9.5	11	53	87	5.05	534	0	1312.5	0	73
14.5	69	0	76	0.01	14.9	1543	2565	9.5	11	53	87	5.08	525	0	1312.5	0	76
14.5	69	0	76	0.01	14.9	1546	2545	9.5	11	53	87	5.04	522	0	1312.5	0	75
13.8	69	0	76	0.01	14.51	1549	2502	9.5	11	54	87	5.87	516	0	1312.5	0	73
14.5	69	1.45	76	0.94	17.65	1552	2493	25	13	54	87	5.02	519	0	1312.5	0.58	73
14.5	69	0.99	75	0.93	14.12	1554	2397	9.5	11	54	87	3.86	510	0	1325	0.62	69
14.5	69	1.94	75	0.85	10.2	1557	1460	5.5	17	54	87	27.07	501	0	1325	0.07	56
14.5	69	7.9	75	0.69	93.33	1560	2496	23.5	66	53	87	37.59	576	0	1325	0.7	55
14.5	69	5.19	75	0.88	100	1563	2908	10.5	14	48	87	17.42	612	0	1325	0.69	64
14.5	69	1.08	75	0.92	19.22	1565	2296	9.5	12	47	87	4.92	591	0	1325	0.53	68
14.5	69	0	75	0.88	14.12	1568	2353	9.5	11	50	87	5.02	573	0	1325	0.02	69
14.5	69	0	75	0.01	14.51	1571	2448	9.5	11	50	87	5.09	555	0	1325	0.01	72
14.5	69	0	75	0.01	14.9	1573	2553	9.5	11	52	87	5.12	543	0	1325	0	75
14.5	69	0	75	0.01	14.9	1576	2644	9.5	11	53	87	5.28	534	0	1325	0	78
14.5	69	7.45	75	0.14	15.29	1579	2732	19.5	29	53	87	7.27	552	0	1325	0.84	81
14.5	69	1.04	75	0.95	17.25	1582	2981	9.5	11	50	87	5.52	564	0	1325	0.58	87
14.5	69	0	75	0.86	15.69	1584	2709	9.5	11	51	87	5.08	549	0	1325	0.01	78
14.5	69	0	75	0.01	14.51	1587	2126	9.5	13	52	87	4.6	534	0	1325	0.01	62
14.5	69	0	75	0.01	13.33	1590	1977	9.5	13	53	87	4.46	522	0	1325	0	58
14.5	69	0	75	0.01	12.94	1592	1834	9.5	13	53	87	4.14	504	0	1325	0.01	54
14.5	69	0	75	0.01	11.76	1595	1681	9.5	14	53	87	3.94	486	0	1325	0.01	49
14.5	69	2.53	75	0.01	11.37	1598	1487	9.5	15	53	87	3.91	471	0	1037.5	0.01	42
14.5	69	1.51	75	0.2	11.37	1601	1593	8.5	23	53	87	3.3	465	0	1325	0.8	34
14.5	69	1.77	75	0.72	9.02	1603	1087	9	18	53	87	2.98	447	0	850	0.82	20
14.5	69	1.75	75	0.74	9.02	1606	828	10	21	53	87	4.84	441	0	825	0.77	1
14.5	69	1.65	75	0.83	11.76	1609	1318	7.5	18	53	87	11.47	441	0	1100	0.84	0
14.5	69.37	8.12	75	0.77	39.22	1612	1007	13	70	52	87	11.55	468	0	1325	0.06	8
14.5	69.37	6.39	75	0.75	50.59	1614	1629	18.5	61	50	87	23.84	483	0.09	1325	0.69	20
14.5	69.37	2.3	75	0.84	72.55	1617	2237	34	55	49	87	21.23	513	0	1325	0.75	31
14.5	69.37	7.34	75	0.72	62.75	1620	1681	18.5	66	47	87	24.84	543	0	1325	0.35	37
14.5	69.37	0.98	75	0.69	73.33	1622	2035	23.5	64	47	87	18.61	558	0	1325	0.25	45
14.5	69.37	5.94	75	0.75	54.9	1625	1663	20	59	47	87	19.89	564	0.09	1325	0.68	49
14.5	69.37	6.09	76	0.69	58.04	1628	1821	23.5	56	46	87	5.6	579	0	1312.5	0.65	54
14.5	69.37	2.62	76	0.8	15.69	1631	1914	14.5	30	46	87	8.78	573	0	1312.5	0.75	55
14.5	69.37	1.5	76	0.79	23.14	1633	1887	10.5	14	47	87	4.32	561	0	1312.5	0.58	55
14.5	69.37	0	76	0.85	11.76	1636	1690	9.5	13	48	87	3.96	531	0	1312.5	0.7	49
14.5	69.37	0	77	0.03	11.76	1639	1474	9.5	15	49	87	3.94	507	0	1250	0.01	43
14.5	69.37	2.24	77	0.06	11.37	1642	1350	11.5	14	50	87	4.21	498	0	1200	0.85	39
14.5	69.37	1.45	77	0.56	11.37	1644	1377	9.5	15	50	87	3.59	483	0	1237.5	0.86	40
14.5	69.37	1.02	77	0.82	10.2	1647	1404	9.5	14	50	87	3.61	465	0	1312.5	0.82	41
14.5	69.37	0.98	77	0.84	10.2	1650	1554	9.5	12	51	87	3.41	453	0	1312.5	0.43	45
14.5	69.37	1.39	77	0.83	9.8	1652	1387	9.5	14	51	87	2.9	438	0	887.5	0.05	37
14.5	69.37	7.61	77	0.79	8.24	1655	840	9.5	21	52	87	28.57	441	0.09	1250	0.79	12
14.5	69.37	7.14	77	0.88	90.59	1658	2380	28.5	30	50	87	10.88	468	0.09	1300	0.69	18
14.5	69.37	1.66	77	0.9	19.22	1661	1809	15.5	16	48	87	3.99	465	0	1300	0.77	23
14.5	69.37	1.37	77	0.88	10.98	1663	1487	9.5	14	49	87	3.39	453	0	1187.5	0.86	19
14.5	69.37	1.19	77	0.85	9.41	1666	1221	9.5	15	50	87	2.87	444	0	937.5	0.77	15
14.5	69.37	5.2	77	0.82	7.84	1669	966	8	25	50	87	11.55	438	0	862.5	0.34	12
14.5	69.37	1.65	77	0.82	33.33	1671	1280	23.5	34	50	87	3.41	438	0	1187.5	0.89	17
14.5	69.37	1.01	77	0.86	9.02	1674	1135	9	18	50	87	12.41	432	0	812.5	0.84	15
14.5	69.37	4	77	0.74	38.04	1677	1198	18	59	50	87	12.59	432	0	1300	0.12	16
14.5	69.37	4.44	77	0.7	36.86	1680	1811	30	38	50	87	18.87	438	0	1300	0.35	24
14.5	69.37	4.53	78	0.7	56.86	1682	2280	29.5	44	48	87	25.76	471	0	1300	0.29	31
14.5	69.37	1.74	78	0.72	77.25	1685	2771	29.5	49	47	87	23.75	489	0	1300	0.88	38
14.5	69.37	7.06	78	0.68	69.41	1688	1820	18	68	47	87	25.01	531	0.09	1300	0.5	40
14.5	69.37	7.97	78	0.62	72.94	1690	1906	18.5	68	46	87	26.32	570	0.09	1300	0.18	42
14.5	71.22	1.56	79	0.75	75.29	1693	1988	22.5	68	45	87	4.86	582	0	1287.5	0.9	43
14.5	71.22	1.66	79	0.82	12.55	1696	1639	9.5	15	45	87	3.02	555	0	1012.5	0.75	33
14.5	71.59	7.6	79	0.79	8.63	1699	914	-5	21	47	87	30.3	528	0.09	1000	0.76	8
14.5	71.59	7.64	80	0.79	98.04	1701	2404	24.5	19	47	87	26.62	558	0.09	1287.5	0.76	18
14.5	71.59	5.68	80	0.66	79.22	1704	2120	24	65	46	87	21.51	594	0.09	1287.5	0.65	29
14.5	71.59	7.05	80	0.68	61.18	1707	1652	18.5	65	45	87	27.41	606	0.09	1287.5	0.29	38
14.5	71.59	8.35	80	0.64	80.39	1710	2076	20	70	45	87	33.27	645	0.09	1287.5	0.62	46
14.5	70.85	8.65	81	0.62	96.86	1712	2442	22	69	44	87	10.44	705	0.09	1287.5	0.59	54
14.5	70.85	7.55	81	0.68	18.43	1715	2568	19.5	66	43	87	29.02	711	0.09	1287.5	0.76	61
14.5	70.85	7.51	81	0.62	83.53	1718	2227	22.5	66	44	87	5.75	726	0	1287.5	0.2	66
14.5	70.85	1.08	82	0.81	15.29	1721	2295	9.5	12	44	87	4.59	675	0	1287.5	0.56	67
14.5	70.85	7.19	82	0.76	14.12	1723	2172	18.5	54	46	87	29.71	672	0.09	1287.5	0.77	64
14.5	70.85	7.68	83	0.66	87.06	1726	2296	22	67	45	87	33.15	705	0.09	1287.5	0.69	68
14.5	70.85	8.04	83	0.64	95.29	1729	2448	22.5	68	44	87	34.71	729	0.09	1287.5	0.57	72
14.5	70.85	6.16	83	0.64	99.22	1731	2531	23.5	68	43	87	23.44	756	0	1287.5	0.68	75
14.5	70.85	5.87	83	0.61	66.27	1734	2563	28	49	43	87	30.8	762	0	1287.5	0.48	75
14.5	70.85	7.61	83	0.59	88.63	1737	2548	25.5	62	43	87	33.88	777	0	1287.5	0.68	75
14.5	70.48	8.09	83	0.58	96.47	1740	2543	23.5	66	42	87	33.69	786	0	1287.5	0.7	74
14.5	70.85	7.6	83	0.59	96.08	1742	2493	23	67	42	87	33.06	801	0	1287.5	0.7	73
14.5	70.85	1.19	83	0.69	94.12	1745	2457	23	67	42	87	4.95	783	0	1287.5	0.88	72
14.5	70.85	0.95	83	0.84	13.33	1748	2207	9.5	11	43	87	4.16	708	0	1287.5	0.67	64
14.5	70.85	5.69	84	0.79	10.2	1751	1584	-3	15	45	87	25.44	687	0	1287.5	0.82	53
14.5	70.85	6.59	84	0.68	75.69	1753	2259	25.5	61	45	87	27.19	699	0	1287.5	0.55	49
14.5	70.85	4.75	84	0.64	76.08	1756	2274	27.5	54	44	87	20.06	711	0	1287.5	0.7	50
14.5	70.85	4.55	84	0.63	56.08	1759	2225	29	44	44	87	21.24	711	0	1287.5	0.67	48
14.5	70.85	5.68	85	0.62	48.63	1761	2214	28.5	42	44	87	25.69	711	0	1287.5	0.24	48
14.5	70.85	5.6	85	0.59	72.55	1764	2290	28	50	44	87	28.85	720	0	1287.5	0.65	50
14.5	70.85	7.19	85	0.79	79.22	1767	2476	4.5	13	44	87	26.02	711	0	1287.5	0.78	54
14.5	70.85	7.98	86	0.65	75.69	1770	1961	19.5	69	44	87	29.08	726	0	1287.5	0.28	58
14.5	70.85	7.9	86	0.61	83.53	1772	2153	21	69	43	87	31.74	747	0	1287.5	0.68	64
14.5	70.85	8.12	86	0.61	91.37	1775	2344	22	68	42	87	33.88	759	0	1287.5	0.71	69
14.5	70.48	7.98	86	0.58	97.65	1778	2465	22.5	68	42	87	35.05	783	0	1287.5	0.25	73
14.5	70.85	8.01	86	0.59	100	1781	2517	22	69	41	87	34.66	801	0	1287.5	0.72	74
14.5	70.48	2.52	86	0.66	95.29	1783	2504	32.5	39	41	87	22.52	795	0	1287.5	0.66	73
14.5	70.48	6.94	87	0.6	74.9	1786	2323	25	62	42	87	29.55	795	0	1287.5	0.66	68
14.5	70.48	7.64	87	0.58	85.88	1789	2265	22.5	67	42	87	29.18	798	0	1287.5	0.19	66
14.5	70.48	7.78	87	0.58	84.31	1792	2231	22	67	42	87	29.37	801	0	1287.5	0.69	65
14.5	70.48	7.46	87	0.57	84.71	1794	2207	21.5	67	42	87	29.8	801	0	1287.5	0.58	64
14.5	70.48	7.52	88	0.57	85.1	1797	2216	21.5	67	41	87	31.05	801	0	1287.5	0.23	65
14.5	70.48	2.47	88	0.57	89.02	1800	2298	27	61	41	87	6.81	798	0	1287.5	0.21	68
14.5	70.48	0.81	88	0.64	18.43	1802	2302	25	13	42	87	4.52	729	0	1287.5	0.73	67
14.5	70.48	0	88	0.71	12.55	1805	2155	9.5	11	44	87	8.12	675	0	1287.5	0.68	62
14.5	70.48	3.43	88	0.76	23.53	1808	2067	29.5	25	47	87	14.52	672	0	1287.5	0.74	61
14.5	70.48	4.91	88	0.68	41.96	1811	2205	30.5	35	47	87	25.74	675	0	1287.5	0.07	65
14.5	70.48	6.13	89	0.62	75.29	1813	2409	28	54	45	87	10.33	693	0	1287.5	0.67	71
14.5	70.48	3.81	89	0.66	27.45	1816	2570	30	21	44	87	22.66	690	0	1287.5	0.75	76
14.5	70.48	6.68	89	0.6	72.55	1819	2639	28	52	44	87	33.65	708	0	1287.5	0.68	78
14.5	70.48	7.42	89	0.59	98.82	1822	2771	25.5	61	44	87	37.93	747	0	1287.5	0.48	82
14.5	70.48	7.58	89	0.58	100	1824	2859	24	65	43	87	39.32	786	0	1287.5	0.69	84
14.5	70.48	7.29	89	0.77	100	1827	2910	10	17	42	87	33	804	0	1287.5	0.8	85
14.5	70.48	8.01	89	0.62	94.51	1830	2457	23	66	42	87	33.57	807	0	1287.5	0.7	84
14.5	70.48	8.39	89	0.6	96.86	1832	2476	22.5	68	42	87	34.3	816	0	1287.5	0.48	85
14.5	70.85	8.47	89	0.59	98.04	1835	2501	22.5	68	41	87	34.6	822	0	1287.5	0.66	86
14.5	70.48	7.95	89	0.59	100	1838	2522	22.5	68	41	87	35.19	831	0	1287.5	0.68	86
14.5	70.48	8.47	89	0.58	100	1841	2541	22	68	41	87	35.76	834	0	1287.5	0.69	87
14.5	70.48	8.67	89	0.58	100	1843	2555	22	69	41	87	36.28	840	0	1287.5	0.67	88
14.5	70.85	8.7	89	0.58	100	1846	2580	22	69	41	87	35.91	843	0	1287.5	0.69	88
14.5	70.85	6.61	89	0.58	100	1849	2540	22	69	41	87	30.5	846	0	1287.5	0.66	87
14.5	70.85	8.04	89	0.56	86.27	1852	2430	22.5	66	41	87	31.92	840	0	1287.5	0.52	83
14.5	70.48	8.13	89	0.56	90.98	1854	2313	21	69	41	87	6.82	837	0	1287.5	0.7	79
14.5	70.48	2	89	0.85	15.69	1857	2164	10.5	13	41	87	20.41	780	0	1287.5	0.79	72
14.5	70.48	7.03	89	0.69	67.84	1860	2056	23.5	62	43	87	25.27	777	0	1287.5	0.27	60
14.5	70.48	7.48	89	0.7	71.37	1862	1941	13	39	43	87	34.55	774	0	1287.5	0.42	56
14.5	70.11	8.44	89	0.63	98.43	1865	2512	22.5	68	42	87	36.18	795	0	1287.5	0.56	55
14.5	70.11	8.04	89	0.61	100	1868	2617	22	68	42	87	39.16	816	0	1287.5	0.57	58
14.5	70.48	0.81	89	0.64	100	1871	2784	22.5	68	41	87	27.25	822	0	1287.5	0.38	62
14.5	70.11	7.26	89	0.67	79.22	1873	2108	21.5	66	42	87	28.23	819	0	1287.5	0.1	62
14.5	69.74	7.34	89	0.62	83.14	1876	2153	21	67	42	87	29.75	816	0	1287.5	0.68	63
14.5	70.11	8.24	90	0.6	86.27	1879	2214	21	68	42	87	31.13	816	0	1287.5	0.67	65
14.5	70.11	8.35	90	0.59	90.59	1881	2288	21	68	42	87	32.55	816	0	1287.5	0.49	67
14.5	70.48	8.42	90	0.59	94.12	1884	2365	21.5	68	41	87	33.66	819	0	1287.5	0.7	70
14.5	70.11	8.35	90	0.58	96.86	1887	2428	22	69	41	87	34.63	825	0	1287.5	0.58	71
14.5	70.11	8.48	91	0.58	99.61	1890	2483	22	69	41	87	35.46	831	0	1287.5	0.7	73
14.5	70.48	8.33	91	0.58	100	1892	2546	22	69	41	87	7.09	834	0	1287.5	0.64	75
14.5	70.48	6.81	91	0.74	15.29	1895	2265	10.5	64	41	87	27.88	825	0	1287.5	0.73	74
14.5	70.48	7.57	91	0.64	80.39	1898	2137	21.5	66	42	87	28.73	822	0	1287.5	0.69	73
14.5	70.48	7.63	92	0.61	82.75	1900	2144	21	68	42	87	29.24	822	0	1287.5	0.66	73
14.5	70.48	1.25	92	0.71	83.14	1903	2160	28.5	43	41	87	4.48	792	0	1287.5	0.86	74
14.5	70.48	0	92	0.85	12.55	1906	2002	9.5	12	43	87	4	714	0	1287.5	0.69	68
14.5	70.48	7.02	92	0.73	80	1909	1492	18.5	67	46	87	28.8	699	0	1287.5	0.69	61
14.5	70.48	7.63	92	0.65	83.14	1911	2145	20.5	69	44	87	29.97	720	0	1287.5	0.59	63
14.5	70.11	7.83	92	0.62	86.67	1914	2205	20.5	69	43	87	31.04	735	0.09	1287.5	0.71	65
14.5	70.11	8.38	92	0.61	89.8	1917	2263	21	68	42	87	31.86	753	0	1287.5	0.69	67
14.5	69.74	8.29	92	0.59	92.55	1920	2317	21	68	42	87	30.91	771	0.09	1287.5	0.65	68
14.5	69.74	6.39	92	0.59	89.02	1922	2360	27	61	42	87	27.02	777	0	1287.5	0.38	69
14.5	69.74	6.1	92	0.58	79.61	1925	2357	27	59	42	87	26.97	777	0	1287.5	0.61	69
14.5	69.74	6.73	93	0.58	77.65	1928	2351	27	58	42	87	27.17	780	0	1287.5	0.16	69
14.5	69.74	6.2	93	0.57	78.82	1930	2353	27	58	42	87	26.7	783	0	1287.5	0.1	69
14.5	69.74	4.82	93	0.58	76.86	1933	2371	27.5	54	42	87	23.95	780	0	1287.5	0.59	70
14.5	69.74	5.23	93	0.57	68.24	1936	2388	28.5	49	42	87	22.25	780	0	1287.5	0.32	70
14.5	69.74	4.91	93	0.57	63.14	1939	2406	29.5	44	43	87	21.45	777	0	1287.5	0.32	71
14.5	69.74	3.43	93	0.57	60.39	1941	2451	31	39	43	87	15.59	771	0	1287.5	0.14	72
14.5	69.74	2.94	94	0.58	44.71	1944	2462	32	32	44	87	19.35	762	0	1287.5	0.73	72
14.5	69.74	4.87	94	0.57	56.08	1947	2462	30.5	40	44	87	22.01	762	0	1287.5	0.07	72
14.5	69.74	4.3	94	0.56	63.14	1950	2507	29.5	44	44	87	21.33	759	0	1287.5	0.51	74
14.5	69.74	5.16	94	0.56	62.75	1952	2553	29.5	44	44	87	25.27	762	0	1287.5	0.7	75
14.5	69.74	5.36	94	0.56	69.02	1955	2610	29.5	45	44	87	26.72	765	0	1287.5	0.08	77
14.5	69.74	2.17	94	0.58	77.25	1958	2682	23	50	44	87	27.31	741	0	1287.5	0.75	79
14.5	69.74	6.88	94	0.64	77.65	1960	2319	27	55	44	87	29.84	750	0	1287.5	0.12	80
14.5	69.74	7.08	94	0.6	87.84	1963	2400	24.5	64	44	87	32.02	765	0	1287.5	0.52	83
14.5	69.74	7.51	94	0.58	93.73	1966	2493	23.5	65	43	87	33.59	774	0	1287.5	0.72	86
14.5	69.37	7.57	94	0.58	98.04	1969	2548	23.5	65	42	87	34.16	792	0	1287.5	0.21	87
14.5	69.37	7.63	94	0.57	99.61	1971	2575	23.5	66	42	87	34.24	804	0	1287.5	0.46	88
14.5	69.37	8.12	94	0.57	100	1974	2573	22.5	66	42	87	34.28	816	0	1287.5	0.55	88
14.5	69.37	7.68	94	0.57	100	1977	2545	22.5	67	42	87	34.16	819	0	1287.5	0.35	87
14.5	69.74	7.69	94	0.57	98.82	1979	2519	22.5	67	41	87	33.63	825	0	1287.5	0.71	86
14.5	69.37	4.38	94	0.57	97.65	1982	2493	23.5	66	41	87	9.02	825	0	1287.5	0.42	85
14.5	69.37	3.52	94	0.59	25.88	1985	2400	26	20	42	87	24.62	798	0	1287.5	0.21	82
14.5	69.37	6.68	93	0.58	74.51	1988	2296	26.5	59	44	87	26.98	795	0	1287.5	0.29	79
14.5	69.37	6.91	93	0.58	78.82	1990	2279	26	61	43	87	27.39	795	0	1287.5	0.51	78
14.5	69.37	7.2	93	0.57	80	1993	2270	25	62	43	87	28.16	795	0	1287.5	0.65	78
14.5	69.37	7.34	93	0.56	81.96	1996	2271	24	63	43	87	28.56	798	0	1287.5	0.29	78
14.5	69.37	7.25	93	0.56	83.14	1999	2275	24	64	42	87	28.69	798	0	1287.5	0.28	78
14.5	69.37	6.52	93	0.56	83.53	2001	2288	24.5	63	42	87	24.82	798	0	1287.5	0.42	78
14.5	69.37	6.58	93	0.56	71.76	2004	2282	27	54	42	87	26.84	795	0	1287.5	0.34	78
14.5	69.37	6.59	93	0.56	78.43	2007	2268	25	61	43	87	27.81	795	0	1287.5	0.59	78
14.5	69.37	7.08	93	0.54	81.18	2010	2306	25	61	43	87	28.25	795	0	1287.5	0.69	79
14.5	69.37	3.22	93	0.58	81.96	2012	2343	27.5	60	43	87	16.27	792	0	1287.5	0.74	80
14.5	69.37	3.08	93	0.55	46.67	2015	2310	31	35	43	87	15.59	780	0	1287.5	0.69	79
14.5	69.37	4.76	93	0.58	49.8	2018	2250	28	46	44	87	20.86	774	0	1287.5	0.72	77
14.5	69.37	6.29	93	0.54	60.39	2020	2229	27	48	44	87	25.11	774	0	1287.5	0.19	76
14.5	69.37	6.97	94	0.54	72.94	2023	2244	26	58	44	87	27.98	774	0	1287.5	0.09	77
14.5	69.37	7.05	94	0.54	81.96	2026	2221	22.5	65	44	87	28.27	780	0	1287.5	0.7	76
14.5	69	7.14	94	0.54	82.35	2029	2184	21.5	66	43	87	27.73	783	0	1287.5	0.66	75
14.5	69	7.26	94	0.55	81.18	2031	2153	22	66	43	87	27.48	783	0	1287.5	0.26	73
14.5	69.37	1.4	94	0.55	80.39	2034	2106	20.5	67	42	87	28.58	783	0	1287.5	0.21	72
14.5	69.37	6.62	94	0.65	84.31	2037	2329	24	63	43	87	28.88	789	0	1287.5	0.19	68
14.5	69	7.45	94	0.59	84.31	2039	2299	23.5	64	43	87	29.58	792	0	1287.5	0.6	67
14.5	68.63	7.89	94	0.58	87.84	2042	2298	22.5	66	42	87	30.4	795	0	1287.5	0.55	67
14.5	69	7.8	94	0.58	89.8	2045	2295	22	66	42	87	30.24	798	0	1287.5	0.67	67
14.5	69	6.12	94	0.58	88.63	2048	2310	23	65	42	87	23.67	801	0	1287.5	0.68	68
14.5	69	5.08	94	0.56	67.06	2050	2313	28	49	42	87	22.59	795	0	1287.5	0.66	68
14.5	69	5.75	95	0.56	67.45	2053	2272	27	52	43	87	18.38	792	0	1287.5	0.68	66
14.5	69	5.95	95	0.56	51.37	2056	2274	27	50	43	87	26.12	789	0	1287.5	0.14	67
14.5	69	5.63	95	0.55	77.25	2059	2313	27	58	43	87	23.3	789	0	1287.5	0.47	68
14.5	69	4.88	95	0.55	67.84	2061	2390	29	48	43	87	23.1	786	0	1287.5	0.69	70
14.5	69	1.05	95	0.55	67.84	2064	2482	29	46	44	87	4.48	783	0	1312.5	0.1	73
14.5	69	4.32	95	0.71	33.33	2067	1827	18.5	37	44	87	18.74	753	0	1287.5	0.72	74
14.5	69	4.49	95	0.64	54.9	2069	2234	29.5	43	44	87	19.41	750	0	1287.5	0.63	77
14.5	69	4.56	95	0.6	56.86	2072	2350	30	42	44	87	19.74	747	0	1287.5	0.23	81
14.5	69	1.22	95	0.71	55.29	2075	2491	9.5	11	44	87	5.25	717	0	1287.5	0.58	85
14.5	69	0	95	0.84	15.29	2078	2519	9.5	11	47	87	5.23	666	0	1287.5	0.03	86
14.5	69	0	95	0.01	14.9	2080	2477	9.5	11	48	87	5.23	630	0	1287.5	0	85
14.5	69	0	95	0	15.29	2083	2422	9.5	11	50	87	5.12	600	0	1287.5	0	83
14.5	69	0	95	0	14.51	2086	2393	9.5	11	50	87	5	582	0	1287.5	0	82
14.5	69	0	95	0	14.12	2088	2343	9.5	11	51	87	4.85	558	0	1287.5	0	79
14.5	69	0	94	0	13.73	2091	2186	9.5	12	52	87	4.71	540	0	1287.5	0	74
14.5	69	0	93	0	13.73	2094	2155	9.5	12	53	87	4.77	525	0	1287.5	0	74
14.5	69	0	93	0.01	13.73	2097	2196	9.5	12	53	87	4.7	519	0	1287.5	0	75
14.5	69	0	92	0.01	13.73	2099	2202	9.5	12	53	87	4.54	510	0	1287.5	0	75
14.5	69	0	92	0.01	12.94	2102	2164	9.5	12	54	87	4.52	501	0	1287.5	0	74
14.5	69	0	91	0	12.94	2105	2164	9.5	11	55	87	4.51	495	0	1287.5	0	74
14.5	69	0	91	0.01	12.94	2107	2146	9.5	12	55	87	4.47	489	0	1287.5	0	74
14.5	69	2.93	90	0.15	28.24	2110	2173	23	42	56	87	14.01	492	0	1287.5	0.77	74
14.5	69	3.85	89	0.21	41.57	2113	2239	30.5	36	53	87	4.67	495	0	1287.5	0.09	77
14.5	69	1.42	89	0.89	13.33	2116	2230	15	12	52	87	6.44	495	0	1287.5	0.83	76
14.5	69	3.17	89	0.83	19.22	2118	2127	25	17	53	87	17.74	498	0	1287.5	0.04	73
14.5	69	6.2	89	0.7	56.86	2121	2059	26.5	52	52	87	24.38	519	0	1287.5	0.52	70
14.5	69	7.08	88	0.66	72.16	2124	2025	22.5	65	50	87	25.24	558	0.09	1287.5	0.69	69
14.5	69	1.02	88	0.64	74.12	2127	2020	21	66	48	87	30.07	582	0	1287.5	0.57	69
14.5	69	8.09	88	0.67	88.63	2129	2300	22.5	67	47	87	31.48	633	0	1287.5	0.72	68
14.5	69.37	7.95	87	0.62	92.55	2132	2360	22.5	67	46	87	32.3	678	0	1287.5	0.72	69
14.5	69.37	8.5	87	0.6	94.9	2135	2419	22.5	67	45	87	33.09	720	0	1287.5	0.58	71
14.5	69	8.33	87	0.59	97.65	2138	2474	23	67	44	87	33.81	750	0	1287.5	0.65	73
14.5	69	8.13	87	0.59	99.61	2140	2520	23	67	44	87	26.99	768	0	1287.5	0.45	74
14.5	69	2.44	87	0.79	23.92	2143	2512	9.5	12	44	87	14.05	750	0	1287.5	0.69	74
14.5	69	5.02	87	0.68	50.98	2146	2337	29	44	46	87	26.39	747	0	1287.5	0.34	68
14.5	69	6.9	87	0.62	78.43	2149	2287	26	60	46	87	27.59	756	0	1287.5	0.65	67
14.5	69	6.78	87	0.59	81.18	2151	2313	26	61	45	87	27.92	759	0	1287.5	0.28	68
14.5	69	6.7	87	0.6	82.35	2154	2343	26.5	60	44	87	28.79	768	0	1287.5	0.68	69
14.5	69	1.19	87	0.72	84.31	2157	2430	27	59	44	87	14.05	744	0	1287.5	0.83	72
14.5	69	2	87	0.71	41.18	2160	2076	24	36	46	87	4.48	717	0	1287.5	0.6	71
14.5	69	0.93	87	0.8	12.55	2162	2100	9.5	11	47	87	4.43	675	0	1287.5	0.66	72
14.5	69	0	87	0.79	12.94	2165	2126	9.5	11	49	87	4.42	624	0	1287.5	0	73
14.5	69	0	87	0	12.55	2168	2142	9.5	11	50	87	4.38	588	0	1287.5	0	73
14.5	69	0	87	0	12.55	2170	2086	9.5	11	51	87	4.44	558	0	1287.5	0	72
14.5	69	0	87	0.01	12.55	2173	2141	9.5	11	53	87	4.46	543	0	1287.5	0	74
14.5	69	0	87	0.01	12.94	2176	2212	9.5	11	53	87	4.62	525	0	1287.5	0	76
14.5	69	0	87	0.01	13.33	2179	2311	9.5	10	53	87	4.77	513	0	1287.5	0	79
14.5	69	0	86	0.01	14.12	2181	2412	9.5	11	54	87	4.84	507	0	1287.5	0	83
14.5	69	0	86	0.01	14.12	2184	2491	9.5	10	54	87	4.95	507	0	1287.5	0	86
14.5	69	0	86	0.01	14.51	2187	2571	9.5	10	55	87	5.02	504	0	1287.5	0	88
14.5	69	0	86	0.01	14.51	2189	2647	9.5	10	55	87	4.95	504	0	1287.5	0	90
14.5	69	0	86	0.01	14.12	2192	2551	9.5	11	56	87	4.96	501	0	1287.5	0	87
14.5	69	0	86	0.01	14.12	2195	2512	9.5	10	56	87	4.88	501	0	1287.5	0	87
14.5	69	0	85	0.01	14.12	2198	2483	9.5	10	56	87	4.92	498	0	1287.5	0	86
14.5	69	0	85	0.01	14.12	2200	2560	9.5	10	56	87	4.96	498	0	1287.5	0	88
14.5	69	0	85	0.01	14.51	2203	2595	9.5	10	56	87	4.95	498	0	1287.5	0	88
14.5	69	0	84	0.01	14.51	2206	2597	9.5	10	56	87	5.01	498	0	1287.5	0	89
14.5	69	0	84	0.01	14.51	2209	2633	9.5	11	56	87	4.88	498	0	1287.5	0	90
14.5	69	0	83	0.01	14.12	2211	2501	9.5	11	56	87	4.82	498	0	1287.5	0	86
14.5	69	0	83	0.01	14.12	2214	2445	9.5	10	56	87	4.77	495	0	1287.5	0	84
14.5	69	0	83	0.01	13.73	2217	2440	9.5	10	57	87	4.59	495	0	1287.5	0	83
14.5	69	0	82	0.01	13.33	2219	2336	9.5	11	57	87	4.48	489	0	1287.5	0	80
14.5	69	0	82	0.01	12.94	2222	2219	9.5	11	57	87	4.35	483	0	1200	0	75
14.5	69	0	81	0.01	12.55	2225	2146	9.5	12	57	87	4.2	480	0	1287.5	0	61
14.5	69	3.45	81	0.04	12.16	2228	1768	12.5	13	56	87	18.58	474	0.09	1287.5	0.85	52
14.5	69	6.62	80	0.18	56.86	2230	1834	23.5	57	55	87	21.96	495	0	1287.5	0.26	54
14.5	69	6.15	80	0.21	65.1	2233	2048	26	57	52	87	24.3	531	0	1287.5	0.28	61
14.5	69	5.86	80	0.23	72.16	2236	2307	27.5	55	50	87	6.27	558	0	1287.5	0.69	68
14.5	69	1.33	80	0.96	16.08	2238	2540	9.5	11	48	87	5.27	549	0	1287.5	0.57	75
14.5	69	0	80	0.87	15.29	2241	2619	9.5	11	50	87	5.15	540	0	1287.5	0.01	77
14.5	69	0	79	0.01	14.9	2244	2700	9.5	10	52	87	5.23	531	0	1287.5	0	80
14.5	69	0	79	0.01	15.29	2247	2794	9.5	11	53	87	5.34	528	0	1287.5	0	82
14.5	69	0	79	0.01	15.69	2249	2866	9.5	10	53	87	5.34	525	0	1287.5	0	84
14.5	69	0	79	0.01	15.69	2252	2908	9.5	11	54	87	5.34	525	0	1287.5	0	86
14.5	69	0	79	0.01	15.69	2255	2870	9.5	11	55	87	5.24	522	0	1300	0	84
14.5	69	0	78	0.01	15.29	2257	2802	9.5	11	55	87	5.19	522	0	1300	0	82
14.5	69	0	78	0.01	14.12	2260	2610	9.5	12	56	87	4.77	513	0	1300	0	82
14.5	69	0	78	0.01	13.73	2263	2422	9.5	10	56	87	4.78	507	0	1300	0	83
14.5	69	0	78	0.01	14.12	2266	2440	9.5	10	56	87	4.87	504	0	1300	0	84
14.5	69	0	77	0.01	14.12	2268	2515	9.5	10	56	87	4.96	501	0	1300	0	86
14.5	69	0	77	0.01	14.51	2271	2586	9.5	10	56	87	4.7	501	0	1300	0	89
14.5	69	0	77	0.01	13.33	2274	2354	9.5	11	56	87	4.45	495	0	1300	0	79
14.5	69	0	77	0.01	12.94	2277	2171	9.5	11	56	87	4.55	489	0	1300	0	74
14.5	69	0	77	0.01	12.94	2279	2227	9.5	11	56	87	4.48	486	0	1312.5	0	76
14.5	69	0	77	0.01	12.94	2282	2186	9.5	11	56	87	4.48	483	0	1312.5	0	74
14.5	69	0	77	0.01	12.94	2285	2083	9.5	12	56	87	4.45	477	0	1312.5	0	71
14.5	69	0	77	0.01	12.94	2288	2089	9.5	12	56	87	4.38	477	0	1312.5	0	72
14.5	69	0	76	0.01	12.94	2290	2031	9.5	12	56	87	4.42	474	0	1312.5	0	69
14.5	69	0	76	0.01	12.94	2293	2083	9.5	11	56	87	4.5	474	0	1312.5	0	72
14.5	69	0	76	0.01	12.94	2296	2196	9.5	11	56	87	4.51	474	0	1312.5	0	75
14.5	69	0	76	0.01	13.33	2298	2279	9.5	11	56	87	4.59	474	0	1325	0.01	78
14.5	69	0	75	0.01	13.33	2301	2333	9.5	11	56	87	4.65	474	0	1325	0.01	80
14.5	69	0	75	0.01	13.33	2304	2371	9.5	11	56	87	4.74	474	0	1325	0.01	82
14.5	69	0	75	0.01	13.73	2307	2425	9.5	11	56	87	4.5	477	0	1325	0.01	83
14.5	69	0	75	0.01	12.94	2309	2253	9.5	11	56	87	4.48	474	0	1325	0	76
14.5	69	0	74	0.01	12.94	2312	1909	9.5	13	56	87	4.77	471	0	1325	0.01	65
14.5	69	1.66	74	0.08	11.37	2315	1897	9.5	12	56	87	3.98	459	0	1325	0.12	56
14.5	69	0	74	0.89	11.37	2318	1759	9.5	12	56	87	3.91	453	0	1325	0.01	51
14.5	69	0	74	0.01	11.37	2320	1708	9.5	13	56	87	3.82	447	0	1325	0.01	50
14.5	69	0	74	0.01	10.98	2323	1663	9.5	13	56	87	3.77	444	0	1325	0.01	48
14.5	69	0	74	0.01	10.98	2326	1584	9.5	13	56	87	3.78	438	0	1337.5	0.01	46
14.5	69	0	74	0.01	10.59	2328	1603	9.5	13	56	87	3.72	432	0	1325	0.01	45
14.5	69	0	74	0.01	10.59	2331	1525	9.5	13	56	87	3.62	429	0	1337.5	0.01	44
14.5	69	0	74	0.01	10.59	2334	1440	9.5	14	56	87	3.65	426	0	1262.5	0.01	41
14.5	69	0	74	0.01	10.59	2337	1421	9.5	14	56	87	3.67	423	0	1212.5	0.01	41
14.5	69	0	74	0.01	10.59	2339	1410	9.5	14	56	87	3.67	423	0	1225	0.01	41
14.5	69	0	74	0.01	10.59	2342	1418	9.5	14	56	87	3.57	420	0	1275	0.01	41
14.5	69	1.74	74	0.02	10.2	2345	1348	1.5	15	55	87	2.25	417	0	1000	0.03	38
14.5	69	1.57	74	0.17	7.45	2348	749	14	18	56	87	2.7	408	0	1000	0.53	21
14.5	69	1.95	74	0.62	7.06	2350	911	15	19	55	87	2.84	402	0	837.5	0.83	11
14.5	69	1.94	74	0.57	8.24	2353	829	11	21	55	87	3.12	399	0	837.5	0.42	3
14.5	69	1.79	74	0.55	8.63	2356	878	8.5	20	55	87	2.8	396	0	837.5	0.74	0
14.5	69	1.75	74	0.54	8.24	2358	840	10	20	55	87	2.84	396	0	837.5	0.1	0
14.5	69	1.82	74	0.53	8.24	2361	850	10	20	55	87	2.81	393	0	837.5	0.1	0
