# Supplementary material for: Effect of air and fuel injection pressure variation on torque and fuel economy in spark-ignition engines
Source: Sci Rep. 2026 Mar 4;16:11955. doi: 10.1038/s41598-026-41765-z (PMC13069035; doi:10.1038/s41598-026-41765-z)
Supplement: Supplementary file 6 — Supplementary Material 6 [file 41598_2026_41765_MOESM6_ESM.xlsx]

## Sheet: prueba 2 carretera 4.5 bares
AIr/fuel Ratio[Ratio]	BArometric Pressure[kPa]	BAsic Fuel Injection Pulse Width[ms]	COolant Temperature[degC]	DOwnstream O2 Sensor Signal[V]	ENgine Load[%]	ENgine Running Time[s]	ENgine Speed[rpm]	IGnition Advance Angle[Grad kw]	IGnition Voltage[V]	INtake Air Manifold Pressure[hPa]	INtake Air Temperature[degC]	KNock Counter	MAss Air Flow[g/s]	PRe-estimated Value Of Catalytic Converter Temperature[degC]	REtarded Ignition Angle Due To Knock[Grad kw]	TArget Idle Speed[rpm]	UPstream O2 Sensor Signal[V]	VEhicle Speed[km/h]
14.5	69	1.83	95	1.1	8.63	34	840	7	13.5	23	69	87	3.12	405	0	787.5	0.73	0
14.5	69	1.88	95	1.1	9.02	37	843	8	13.3	22	69	87	5.7	405	0	787.5	0.35	0
14.5	69	1.98	95	1.1	38.43	40	961	11.5	13.6	42	70	87	12.16	408	0	1012.5	0.06	1
14.5	71.22	6.78	94	1.1	44.71	42	1067	11.5	13.7	72	69	87	8	477	0.09	1287.5	0.04	9
14.5	71.22	6.2	94	1.1	20	45	2325	13	13.7	67	66	87	17.78	489	0.09	1287.5	0.8	19
14.5	71.22	1.28	93	1.1	46.27	48	1940	25	13.6	29	66	87	5.17	495	0	1287.5	0.86	26
14.5	71.22	6.27	93	1.1	13.73	50	1714	15	13.6	23	66	87	23.07	507	0.18	1287.5	0.11	22
14.5	71.22	6.96	92	1.1	67.45	53	1901	20	13.8	68	66	87	31.45	564	0.09	1287.5	0.72	26
14.5	71.22	7.31	92	1.1	92.16	56	2501	22.5	13.6	68	65	87	38.15	630	0.09	1287.5	0.72	34
14.5	71.22	6.33	92	1.1	100	59	3017	7.5	13.8	18	65	87	24.33	669	0.18	1287.5	0.85	41
14.5	71.22	7.46	92	1.1	69.41	61	1904	18	13.8	70	65	87	25.66	690	0.09	1287.5	0.22	42
14.5	71.22	7.81	92	1.1	73.33	64	2011	19	13.8	70	64	87	27	705	0.09	1287.5	0.39	44
14.5	71.59	7.29	91	1.1	77.25	67	2094	19	13.7	70	64	87	28.67	723	0.09	1287.5	0.73	46
14.5	71.59	8.01	91	1.1	81.57	69	2186	20	13.8	70	63	87	29.73	744	0.09	1287.5	0.28	48
14.5	71.59	7.42	91	1.1	84.71	72	2259	20	13.8	70	62	87	30.65	765	0.09	1287.5	0.75	50
14.5	71.22	8.06	91	1.1	87.45	75	2318	21	13.8	70	62	87	32.11	777	0.09	1287.5	0.72	51
14.5	71.59	7.6	91	1.1	91.76	77	2410	21	13.7	70	62	87	33.76	795	0.09	1287.5	0.39	53
14.5	71.59	8.09	91	1.1	96.47	80	2528	21	13.7	69	62	87	35.55	816	0.09	1287.5	0.7	55
14.5	71.22	7.61	91	1.1	100	83	2640	21	13.7	70	61	87	37.2	834	0.09	1287.5	0.6	58
14.5	71.59	8.16	91	1.1	100	86	2742	21	13.7	70	60	87	38.38	843	0.09	1287.5	0.72	60
14.5	71.59	1.65	91	1.1	100	88	2872	21	13.8	70	60	87	28.14	849	0	1287.5	0.72	63
14.5	71.59	6.56	92	1.1	78.43	91	2180	20.5	13.9	69	60	87	27.83	843	0.09	1287.5	0.69	63
14.5	71.22	6.97	92	1.1	79.22	94	2171	20	13.8	69	60	87	28.28	840	0.09	1287.5	0.72	64
14.5	71.22	7.66	92	1.1	80.39	96	2179	20	13.8	69	60	87	28.93	837	0.09	1287.5	0.7	64
14.5	71.22	7.68	92	1.1	81.96	99	2196	20	13.8	70	60	87	29.26	834	0.09	1287.5	0.61	65
14.5	71.22	7.9	92	1.1	82.75	102	2221	20	13.9	70	59	87	29.67	831	0.09	1287.5	0.49	65
14.5	71.22	7.25	92	1.1	84.31	105	2236	20	13.9	70	59	87	29.97	831	0.09	1287.5	0.57	66
14.5	71.22	7.83	92	1.1	85.1	107	2254	20	13.9	70	59	87	29.91	828	0.09	1287.5	0.4	66
14.5	71.59	7.92	93	1.1	85.1	110	2259	20	13.8	70	59	87	29.68	828	0.09	1287.5	0.1	66
14.5	71.22	7.74	93	1.1	83.14	113	2221	19.5	13.7	70	59	87	29.01	825	0.18	1287.5	0.72	65
14.5	71.22	7.32	93	1.1	81.57	115	2179	19	13.8	70	59	87	28.37	825	0.09	1287.5	0.61	64
14.5	71.59	7.29	93	1.09	80.39	118	2132	18.5	13.7	71	58	87	27.59	822	0.09	1287.5	0.71	62
14.5	71.59	7.66	94	1.08	78.43	121	2084	18	13.7	70	58	87	26.77	819	0.18	1287.5	0.69	61
14.5	71.59	0.87	94	1.08	75.29	124	2019	18	13.8	71	58	87	32.94	819	0.09	1287.5	0.7	59
14.5	71.22	6.73	94	1.1	93.33	126	2571	22.5	13.8	67	58	87	33.25	825	0.09	1287.5	0.12	56
14.5	70.48	7.63	94	1.08	95.29	129	2590	22.5	13.7	66	58	87	34.15	831	0.09	1287.5	0.7	57
14.5	70.48	7.2	95	1.07	98.43	132	2624	22.5	13.7	67	57	87	35.26	837	0.09	1287.5	0.66	58
14.5	70.48	7.9	95	1.06	100	134	2664	21	13.8	68	57	87	36.36	843	0	1287.5	0.43	58
14.5	70.48	7.35	95	1.05	100	137	2713	21	13.8	68	56	87	37.1	849	0.09	1287.5	0.29	60
14.5	70.85	7.37	95	1.03	100	140	2757	21.5	13.8	69	56	87	37.7	855	0	1287.5	0.17	61
14.5	70.85	7.48	95	1.02	100	143	2798	21.5	13.7	69	56	87	37.88	858	0	1287.5	0.12	62
14.5	70.85	7.39	95	1.02	100	145	2828	21.5	13.7	69	55	87	38.66	861	0	1287.5	0.35	62
14.5	70.48	8.24	95	0.99	100	148	2859	21	13.5	69	55	87	38.95	864	0	1287.5	0.63	63
14.5	70.48	7.49	95	0.98	100	151	2891	21	13.6	69	55	87	39.33	867	0	1287.5	0.26	63
14.5	70.85	7.49	95	0.97	100	153	2930	21	13.6	69	54	87	40.2	867	0	1287.5	0.71	64
14.5	70.85	7.52	95	0.96	100	156	2967	21	13.7	69	54	87	40.7	870	0	1287.5	0.16	65
14.5	70.85	8.06	95	0.95	100	159	3008	21.5	13.7	69	53	87	41.43	870	0	1287.5	0.71	66
14.5	70.85	8.06	95	0.94	100	162	3067	21.5	13.6	68	53	87	27.7	870	0	1287.5	0.69	68
14.5	70.85	6.58	95	1.01	82.75	164	2261	21	13.6	67	53	87	28.85	861	0	1287.5	0.35	66
14.5	70.85	7.39	95	0.96	82.35	167	2224	20.5	13.6	68	54	87	28.72	858	0	1287.5	0.69	65
14.5	70.48	7.17	95	0.94	82.35	170	2197	20	13.6	68	54	87	28.2	852	0	1287.5	0.29	64
14.5	70.48	7.25	95	0.92	81.18	172	2149	19.5	13.7	69	54	87	28.07	846	0	1287.5	0.45	63
14.5	70.48	7.75	95	0.92	80.39	175	2128	19	13.7	69	54	87	27.41	840	0	1287.5	0.68	62
14.5	70.85	7.63	95	0.91	78.43	178	2068	18.5	13.6	69	54	87	26.38	837	0.09	1287.5	0.69	60
14.5	70.85	6.62	95	0.92	75.29	181	1993	15	13.6	70	55	87	32.88	834	0.09	1287.5	0.83	58
14.5	70.85	7.68	95	0.94	94.12	183	2506	22	13.5	68	55	87	33.45	834	0	1287.5	0.61	55
14.5	70.48	8.03	95	0.91	95.69	186	2514	21	13.6	68	54	87	34.62	837	0	1287.5	0.71	55
14.5	70.11	7.55	94	0.9	100	189	2598	21.5	13.7	68	54	87	37.04	843	0	1287.5	0.21	57
14.5	70.11	8.03	94	0.89	100	191	2744	21.5	13.5	68	53	87	39.44	849	0	1287.5	0.63	61
14.5	70.48	6.71	94	0.98	34.9	194	2976	7.5	13.7	13	53	87	28.86	849	0	1287.5	0.77	65
14.5	70.48	7.37	93	0.92	83.53	197	2274	22	13.7	67	54	87	30.74	846	0	1287.5	0.07	67
14.5	69.74	7.17	93	0.9	89.41	200	2390	22.5	13.7	67	54	87	32.56	843	0.09	1287.5	0.7	70
14.5	70.11	7.13	93	0.89	95.29	202	2514	23	13.7	67	53	87	34.12	843	0	1287.5	0.29	74
14.5	69.74	7.02	93	0.89	99.22	205	2642	23.5	13.8	66	53	87	35.51	846	0	1287.5	0.38	78
14.5	69.74	7.51	92	0.88	100	208	2759	23.5	13.8	65	53	87	36.34	846	0	1287.5	0.27	81
14.5	69.74	5.08	92	0.89	100	210	2826	23.5	13.7	65	53	87	30.74	837	0	1287.5	0.86	83
14.5	69.74	6.74	92	0.91	88.63	213	2368	22.5	13.8	67	53	87	30.48	834	0	1287.5	0.56	81
14.5	69.74	7.28	92	0.88	88.24	216	2307	21	13.8	68	53	87	29.98	831	0	1287.5	0.68	79
14.5	70.11	7.72	92	0.87	86.67	219	2257	21	13.9	69	53	87	29.25	831	0.09	1287.5	0.65	77
14.5	70.11	7.71	92	0.86	83.92	221	2202	20	13.8	69	53	87	28.41	828	0.18	1287.5	0.64	75
14.5	70.48	7.26	92	0.85	81.57	224	2147	20	13.8	69	53	87	27.54	825	0.09	1287.5	0.33	73
14.5	70.48	6.93	91	0.89	78.82	227	2084	17	13.9	70	53	87	30.75	810	0.09	1287.5	0.84	71
14.5	70.48	7.57	91	0.88	88.24	229	2314	21	13.9	69	53	87	30.27	810	0.09	1287.5	0.68	68
14.5	70.11	7.92	91	0.85	87.06	232	2275	20.5	13.8	69	53	87	29.69	813	0.09	1287.5	0.61	67
14.5	70.11	7.81	91	0.84	85.49	235	2229	20.5	13.8	69	52	87	29.05	813	0.09	1287.5	0.68	65
14.5	70.48	7.43	91	0.83	83.53	238	2177	20	13.8	69	52	87	28.36	813	0.09	1287.5	0.65	64
14.5	70.48	7.31	91	0.83	81.18	240	2124	20	13.8	70	52	87	27.73	813	0.09	1287.5	0.31	62
14.5	70.11	7.78	91	0.82	79.61	243	2094	20	13.8	70	52	87	27.46	810	0.09	1287.5	0.41	61
14.5	70.11	7.63	91	0.82	78.43	246	2055	19	13.7	70	52	87	22.73	810	0	1287.5	0.29	60
14.5	70.11	7.48	92	0.87	95.69	249	2719	23	13.8	67	52	87	33.82	816	0.09	1287.5	0.54	56
14.5	69.37	7.14	92	0.83	98.43	251	2588	23	13.9	67	52	87	34.47	825	0.09	1287.5	0.57	57
14.5	69.37	7.66	92	0.82	100	254	2628	23.5	13.8	66	51	87	35.06	831	0.09	1287.5	0.7	58
14.5	69.37	7.95	92	0.82	100	257	2662	23	13.8	67	51	87	36.45	840	0.09	1287.5	0.7	59
14.5	69.37	7.45	92	0.81	100	259	2706	22.5	13.7	68	50	87	37.63	846	0	1287.5	0.61	60
14.5	69.37	7.55	92	0.81	100	262	2757	22	13.8	68	50	87	38.49	852	0	1287.5	0.13	61
14.5	69.37	7.6	92	0.8	100	265	2818	21.5	13.8	69	50	87	39.59	858	0	1287.5	0.66	62
14.5	69.37	7.52	92	0.8	100	267	2878	21.5	13.7	69	49	87	40.27	864	0	1287.5	0.36	63
14.5	70.11	7.52	92	0.8	100	270	2943	21.5	13.8	69	49	87	41.18	867	0	1287.5	0.3	65
14.5	70.48	7.48	93	0.79	100	273	3022	22	13.8	69	48	87	41.84	870	0	1287.5	0.7	66
14.5	70.48	7.43	93	0.79	100	276	3055	22	13.7	69	48	87	43.33	870	0	1287.5	0.68	67
14.5	70.48	0.96	93	0.9	100	278	3183	24	13.7	69	47	87	27.29	864	0	1287.5	0.83	70
14.5	70.48	1.28	94	0.88	72.55	281	2462	31.5	13.9	43	49	87	9.76	837	0	1287.5	0.82	73
14.5	70.48	1.68	94	0.92	27.84	284	2457	26	13.8	21	50	87	5.52	801	0	1287.5	0.06	72
14.5	70.48	1.05	94	0.95	15.29	287	2514	9.5	13.8	11	52	87	5.05	735	0	1287.5	0.69	74
14.5	70.48	0	95	0.96	14.9	289	2515	9.5	13.9	11	54	87	5.24	681	0	1287.5	0	74
14.5	70.48	0	95	0.04	14.9	292	2543	9.5	13.8	11	56	87	5.19	654	0	1287.5	0	75
14.5	70.48	0	95	0.04	14.9	295	2556	9.5	13.8	11	57	87	5.15	621	0	1287.5	0	75
14.5	70.48	0	95	0.04	14.51	297	2555	9.5	13.9	11	58	87	5.15	594	0	1287.5	0	75
14.5	70.48	0	95	0.04	14.51	300	2570	9.5	13.7	11	59	87	5.16	576	0	1287.5	0	75
14.5	70.48	0	95	0.04	14.51	303	2565	9.5	13.9	11	59	87	5.14	564	0	1287.5	0	75
14.5	70.48	0	94	0.05	14.51	306	2575	9.5	13.9	11	60	87	5.12	552	0	1287.5	0	76
14.5	70.48	0	94	0.06	14.9	308	2495	9.5	13.9	11	60	87	5.26	540	0	1287.5	0	74
14.5	70.48	0	94	0.06	14.51	311	2390	9.5	13.9	11	61	87	5.07	531	0	1287.5	0	70
14.5	70.48	0	93	0.06	14.51	314	2418	9.5	13.9	11	61	87	5.05	528	0	1287.5	0	71
14.5	70.48	0	93	0.07	14.51	316	2443	9.5	13.9	11	61	87	5.01	522	0	1287.5	0	72
14.5	70.48	0	93	0.07	14.12	319	2473	9.5	14	11	62	87	11.12	516	0	1287.5	0	72
14.5	70.48	4	92	0.15	35.29	322	2471	31.5	13.8	34	62	87	26.42	519	0	1287.5	0.42	73
14.5	70.48	6.61	92	0.72	77.65	325	2635	28	13.9	54	59	87	7.45	576	0	1287.5	0.62	78
14.5	70.48	6.36	92	0.95	16.47	327	2527	11.5	13.9	52	56	87	29.2	603	0	1287.5	0.66	81
14.5	70.48	6.5	92	0.88	83.92	330	2402	25	13.8	64	54	87	29.88	651	0	1287.5	0.59	83
14.5	69.37	6.97	91	0.84	86.27	333	2430	24.5	13.8	64	53	87	30.2	675	0	1287.5	0.58	83
14.5	69	6.88	91	0.83	89.02	336	2412	24	13.8	65	51	87	30.03	708	0	1287.5	0.69	83
14.5	68.63	6.96	91	0.82	89.02	338	2390	23.5	13.8	65	50	87	29.93	732	0	1287.5	0.66	82
14.5	68.63	7.32	90	0.81	88.63	341	2364	23.5	13.8	65	50	87	29.72	750	0	1287.5	0.7	81
14.5	68.63	6.81	90	0.8	87.45	344	2341	23.5	13.9	65	50	87	29.33	759	0	1287.5	0.7	80
14.5	69	6.9	90	0.8	86.27	346	2321	23.5	13.9	65	50	87	29.44	771	0	1287.5	0.7	79
14.5	69	7.51	90	0.8	86.27	349	2299	22.5	13.8	66	50	87	29.29	780	0	1287.5	0.59	79
14.5	69.37	7.4	90	0.8	85.49	352	2274	22.5	13.9	67	50	87	29.2	786	0	1287.5	0.7	78
14.5	69.37	7.46	90	0.79	84.71	355	2254	22	13.8	66	49	87	28.92	789	0	1287.5	0.69	77
14.5	69.74	7.32	90	0.79	83.92	357	2232	22	13.8	67	49	87	16.43	792	0	1287.5	0.7	76
14.5	69.74	1.33	89	0.81	41.57	360	2177	31	13.9	34	49	87	4.05	759	0	1287.5	0.7	74
14.5	69.74	3.92	89	0.93	11.37	363	1392	15.5	13.8	40	50	87	19.82	726	0	1287.5	0.72	68
14.5	69.74	5.45	89	0.86	62.35	365	2204	27	13.7	53	51	87	24.33	729	0	1287.5	0.09	64
14.5	69.74	6.33	89	0.83	71.37	368	2179	26	13.8	60	50	87	25.44	738	0	1287.5	0.12	64
14.5	69.74	6.56	89	0.83	73.73	371	2201	26	13.8	60	50	87	25.88	747	0	1287.5	0.66	65
14.5	69.74	5.4	89	0.82	74.51	374	2262	27	13.9	58	50	87	23.12	750	0	1287.5	0.72	66
14.5	69.74	4.12	89	0.83	65.49	376	2311	29	13.8	48	50	87	17.93	750	0	1287.5	0.69	68
14.5	69.74	3.69	90	0.82	52.55	379	2341	29.5	13.8	43	50	87	17.7	747	0	1287.5	0.75	69
14.5	69.74	3.48	90	0.82	50.59	382	2396	31	13.8	37	50	87	16.12	744	0	1287.5	0.72	70
14.5	69.74	1.6	90	0.82	20.39	385	2454	10.5	13.8	12	50	87	6.76	702	0	1287.5	0.71	72
14.5	69.74	1.28	90	0.98	19.22	387	2079	25	13.8	18	52	87	4.73	681	0	1287.5	0.79	71
14.5	69.74	0.93	90	0.93	13.33	390	2094	9.5	13.9	12	53	87	4.43	636	0	1287.5	0.66	72
14.5	69.74	0	90	0.92	13.33	393	2082	9.5	13.9	12	55	87	4.59	597	0	1287.5	0	71
14.5	69.74	0	90	0.03	13.33	396	2116	9.5	14	12	56	87	4.61	570	0	1287.5	0	73
14.5	69.74	0	90	0.02	13.33	398	2168	9.5	13.8	12	57	87	4.66	555	0	1287.5	0	75
14.5	69.74	0	90	0.01	13.33	401	2232	9.5	13.9	11	58	87	4.72	537	0	1287.5	0	77
14.5	69.74	0	90	0.01	13.73	404	2292	9.5	13.8	11	58	87	4.88	525	0	1287.5	0	79
14.5	69.74	0	90	0.01	13.73	406	2290	9.5	13.9	11	59	87	4.81	516	0	1287.5	0	79
14.5	69.74	0	90	0.01	14.12	409	2341	9.5	13.9	11	59	87	4.93	510	0	1287.5	0	81
14.5	69.74	0	90	0.01	14.12	412	2397	9.5	13.9	11	59	87	5.04	507	0	1287.5	0	82
14.5	69.74	0	89	0.01	14.51	415	2403	9.5	13.8	11	59	87	5.01	507	0	1287.5	0	82
14.5	69.74	0	89	0.01	14.51	417	2449	9.5	13.8	11	60	87	5	504	0	1287.5	0	83
14.5	69.74	0	89	0.01	14.51	420	2419	9.5	13.8	11	60	87	4.95	504	0	1287.5	0	83
14.5	69.74	0	89	0.01	14.12	423	2361	9.5	13.9	11	60	87	10.02	501	0	1287.5	0	81
14.5	69.74	3.91	89	0.16	29.41	425	2302	28.5	13.9	25	60	87	19.3	507	0	1287.5	0.53	80
14.5	69.74	4.5	89	0.64	56.47	428	2381	30	13.8	43	58	87	18.45	525	0	1287.5	0.74	82
14.5	69.74	1.51	88	0.91	16.47	431	2419	9.5	13.9	11	56	87	10.75	522	0	1287.5	0.55	84
14.5	69.74	1.98	88	0.79	31.76	434	2433	29	13.9	25	56	87	22.37	522	0	1287.5	0.65	83
14.5	69.74	1.02	87	0.75	65.1	436	2491	29.5	13.7	46	56	87	5.2	540	0	1287.5	0.89	86
14.5	69.74	0	87	0.91	14.9	439	2533	9.5	13.8	11	55	87	5.16	534	0	1287.5	0.67	87
14.5	69.74	0	87	0.06	14.9	442	2520	9.5	13.8	11	56	87	5.02	528	0	1287.5	0	86
14.5	69.74	0	86	0.01	14.51	444	2469	9.5	13.9	11	58	87	5.02	522	0	1287.5	0	85
14.5	69.74	0	86	0.01	14.51	447	2471	9.5	13.9	11	58	87	4.97	519	0	1287.5	0	85
14.5	69.74	0	86	0.01	14.12	450	2480	9.5	13.9	11	59	87	4.99	516	0	1287.5	0	85
14.5	69.74	0	86	0.01	14.12	453	2460	9.5	13.9	11	59	87	5.03	513	0	1287.5	0	84
14.5	69.74	0	85	0.01	14.51	455	2418	9.5	13.7	11	59	87	4.95	510	0	1287.5	0	83
14.5	69.74	0	85	0.01	14.12	458	2409	9.5	13.8	11	60	87	4.94	507	0	1287.5	0	83
14.5	69.74	0	84	0.01	14.12	461	2412	9.5	13.9	11	60	87	4.97	504	0	1287.5	0	83
14.5	69.74	0	84	0.01	14.12	464	2393	9.5	13.8	11	60	87	4.91	501	0	1287.5	0	82
14.5	69.74	0	83	0.01	14.12	466	2394	9.5	13.8	11	60	87	4.91	498	0	1287.5	0	82
14.5	69.74	0	83	0.01	14.12	469	2397	9.5	13.9	11	60	87	4.93	498	0	1287.5	0	82
14.5	69.74	0	83	0.01	14.12	472	2390	9.5	13.9	11	60	87	5.2	495	0	1287.5	0	82
14.5	69.74	1.62	83	0.77	21.18	474	2325	25	13.9	18	60	87	8.66	498	0	1287.5	0.88	80
14.5	69.74	1.83	82	0.74	25.1	477	2303	26	13.9	21	59	87	8.97	498	0	1287.5	0.17	79
14.5	69.74	2.43	82	0.7	26.67	480	2279	27.5	13.8	23	58	87	13.53	501	0	1287.5	0.82	78
14.5	69.74	3.56	81	0.67	40.78	483	2298	31	13.9	35	56	87	15.8	504	0	1287.5	0.12	78
14.5	69.74	3.51	81	0.66	45.88	485	2307	30.5	13.9	36	55	87	16.15	504	0	1287.5	0.71	79
14.5	69.74	3.49	81	0.65	47.06	488	2336	30.5	13.8	37	53	87	16.24	507	0	1287.5	0.74	80
14.5	69.74	3.77	80	0.64	47.06	491	2365	31	13.8	36	53	87	7.16	510	0	1287.5	0.14	81
14.5	69.74	1.4	80	0.89	14.9	493	2353	9.5	13.9	11	53	87	8.52	507	0	1287.5	0.55	81
14.5	69.74	1.68	80	0.76	25.1	496	2303	26	13.9	21	53	87	10.73	507	0	1287.5	0.55	79
14.5	69.74	2.61	80	0.71	33.33	499	2283	31.5	13.8	29	54	87	12.85	510	0	1287.5	0.78	78
14.5	69.74	2.59	80	0.69	37.25	502	2298	31.5	13.8	30	53	87	13.09	513	0	1287.5	0.64	79
14.5	69.74	1.14	80	0.68	38.04	504	2353	32	13.8	30	53	87	5.05	513	0	1287.5	0.08	81
14.5	69.74	1.02	80	0.9	14.51	507	2381	9.5	13.9	11	53	87	5.03	507	0	1287.5	0.58	82
14.5	69.74	0	80	0.83	14.51	510	2394	9.5	13.8	11	55	87	4.99	504	0	1287.5	0	82
14.5	69.74	0	80	0.01	14.12	512	2391	9.5	13.9	11	56	87	4.99	504	0	1287.5	0	82
14.5	69.74	0	80	0.01	14.51	515	2388	9.5	13.9	11	56	87	4.98	501	0	1287.5	0	82
14.5	69.74	0	79	0.01	14.51	518	2397	9.5	13.8	11	57	87	5	498	0	1287.5	0	82
14.5	69.74	0	79	0.01	14.12	521	2394	9.5	13.9	11	58	87	4.96	498	0	1287.5	0	82
14.5	69.74	0	79	0.01	14.12	523	2404	9.5	14	11	58	87	4.95	498	0	1287.5	0	82
14.5	69.74	0	79	0.01	14.12	526	2410	9.5	13.9	11	58	87	4.91	498	0	1300	0	82
14.5	69.74	0	78	0.01	14.12	529	2393	9.5	14	11	59	87	4.93	495	0	1300	0	82
14.5	69.74	0	78	0.01	14.12	531	2388	9.5	13.8	11	59	87	4.91	495	0	1300	0	82
14.5	69.74	0	78	0.01	14.12	534	2386	9.5	13.9	11	59	87	4.91	495	0	1300	0	82
14.5	69.74	0	78	0.01	14.12	537	2390	9.5	13.9	11	59	87	4.91	495	0	1300	0	82
14.5	69.74	0	77	0.01	14.12	540	2387	9.5	13.9	11	59	87	4.9	492	0	1300	0	82
14.5	69.74	0	77	0.01	14.12	542	2378	9.5	13.9	11	59	87	4.9	492	0	1300	0	82
14.5	69.74	0	77	0.01	14.12	545	2390	9.5	13.8	11	59	87	4.9	492	0	1300	0	82
14.5	69.74	0	77	0.01	14.12	548	2383	9.5	13.9	11	59	87	4.91	492	0	1312.5	0	82
14.5	69.74	0	77	0.01	14.12	551	2383	9.5	13.9	11	59	87	4.88	492	0	1312.5	0	82
14.5	69.74	0	77	0.01	14.12	553	2374	9.5	13.9	11	59	87	4.87	492	0	1312.5	0	81
14.5	69.74	0	77	0.01	14.12	556	2346	9.5	13.8	11	59	87	4.84	489	0	1312.5	0	81
14.5	69.74	0	76	0.01	14.12	559	2357	9.5	14	11	59	87	4.99	489	0	1312.5	0	81
14.5	69.74	0	76	0.01	14.12	561	2381	9.5	13.8	11	59	87	4.85	489	0	1312.5	0	81
14.5	69.74	0	76	0.01	14.12	564	2224	9.5	13.9	12	59	87	4.84	489	0	1312.5	0	77
14.5	69.74	0	76	0.01	13.73	567	2225	9.5	13.8	12	58	87	4.88	489	0	1325	0	75
14.5	69.74	0	75	0.01	14.12	570	2182	9.5	13.9	12	58	87	4.8	489	0	1325	0	75
14.5	69.74	0	75	0.01	14.51	572	2168	9.5	13.9	12	58	87	4.87	489	0	1325	0	75
14.5	69.74	0	75	0.01	14.12	575	2321	9.5	13.9	11	58	87	4.95	489	0	1325	0	80
14.5	69.74	0	74	0.01	14.12	578	2409	9.5	13.8	11	58	87	4.82	489	0	1325	0	83
14.5	69.74	0	74	0.01	13.73	580	2287	9.5	13.8	12	58	87	4.84	489	0	1325	0	77
14.5	69.74	0	74	0.01	13.73	583	2199	9.5	13.9	12	58	87	4.81	486	0	1337.5	0	75
14.5	69.74	0	74	0.01	13.73	586	2158	9.5	13.8	12	58	87	4.79	486	0	1337.5	0.01	74
14.5	69.74	0	74	0.01	13.73	589	2124	9.5	13.8	12	58	87	4.79	486	0	1337.5	0.01	73
14.5	69.74	0	74	0.01	13.73	591	2130	9.5	13.9	13	58	87	4.8	486	0	1337.5	0	73
14.5	69.74	2.21	74	0.01	13.73	594	2122	9.5	13.9	12	57	87	6.4	486	0	1337.5	0.01	73
14.5	69.74	1.72	73	0.77	20.78	597	2134	27	13.8	23	57	87	8.85	489	0	1337.5	0.82	73
14.5	69.74	2.12	73	0.69	25.49	599	2185	27	13.9	23	56	87	6.85	489	0	1337.5	0.07	75
14.5	69.74	1.14	73	0.66	18.82	602	2225	25	13.9	15	55	87	5.98	495	0	1337.5	0.06	76
14.5	69.74	1.22	73	0.64	17.25	605	2217	25	13.9	15	55	87	5.91	498	0	1337.5	0.81	76
14.5	69.74	1.3	73	0.63	16.86	608	2178	25	13.9	15	55	87	4.53	501	0	1337.5	0.12	74
14.5	69.74	1.42	73	0.86	12.55	610	1977	9.5	14	13	55	87	3.05	486	0	1300	0.79	64
14.5	69.74	1.83	73	0.83	8.24	613	1010	10.5	13.8	19	55	87	3.02	462	0	837.5	0.73	32
14.5	69.74	1.68	73	0.77	8.24	616	885	10	13.9	21	56	87	2.92	444	0	837.5	0.09	14
14.5	69.74	2.03	73	0.74	8.24	618	884	9.5	13.8	20	56	87	4.97	441	0	887.5	0.27	7
14.5	69.74	1.77	73	0.74	14.12	621	1113	21	13.9	23	56	87	5.09	438	0	850	0.83	5
14.5	69.74	1.98	73	0.79	16.86	624	895	12	13.9	26	56	87	3.25	435	0	837.5	0.79	4
14.5	69.74	2.17	73	0.74	9.41	627	794	12.5	14	25	55	87	3.27	426	0	837.5	0.72	5
14.5	69.74	2.26	73	0.72	9.41	629	774	12.5	13.9	27	56	87	3.29	423	0	837.5	0.66	5
14.5	69.74	1.91	73	0.81	10.59	632	941	1	14	34	56	87	4.66	423	0	862.5	0.89	3
14.5	69.74	1.72	73	0.83	11.37	635	1000	-1.5	14	32	55	87	6.69	426	0	850	0.83	2
14.5	69.74	2.53	73	0.83	14.12	638	1015	10	13.8	23	55	87	6.45	429	0	1000	0.8	0
14.5	69.74	1.77	74	0.84	14.51	640	1087	4.5	13.9	22	54	87	3.67	426	0	850	0.76	0
14.5	69.74	2.23	74	0.84	18.43	643	921	10.5	14	31	54	87	5.6	429	0	900	0.91	0
14.5	69.74	2	74	0.8	18.82	646	831	9	14	51	54	87	6.99	435	0	1150	0.82	6
14.5	69.74	1.83	74	0.75	20	648	1343	24.5	14	27	53	87	5.19	438	0	1212.5	0.09	9
14.5	69.74	1.94	74	0.71	14.51	651	1281	22.5	14	24	53	87	5.46	441	0	1087.5	0.83	8
14.5	69.74	2.09	74	0.69	15.69	654	1217	23.5	14	26	53	87	5.92	447	0	1075	0.71	8
14.5	69.74	2.61	74	0.67	17.25	656	1267	25.5	13.9	27	53	87	7.63	450	0	1187.5	0.69	8
14.5	69.74	2.41	74	0.65	21.96	659	1457	25	14	27	53	87	7.29	453	0	1325	0.66	10
14.5	69.74	2.26	74	0.64	20.78	662	1579	25.5	13.9	25	53	87	6.95	459	0	1325	0.69	11
14.5	69.74	2.17	74	0.63	20.39	665	1581	25.5	13.9	25	53	87	7.52	462	0	1325	0.73	11
14.5	69.74	2.3	75	0.62	21.57	667	1599	26	13.9	26	53	87	6.91	468	0	1325	0.72	11
14.5	69.74	2.08	75	0.6	20	670	1619	25	13.8	24	53	87	6.48	471	0	1325	0.74	11
14.5	69.74	2.15	75	0.6	18.82	673	1542	24.5	14	24	53	87	6.49	474	0	1325	0.78	10
14.5	69.74	2.09	76	0.59	18.82	675	1468	24.5	14	24	53	87	6.45	477	0	1300	0.09	10
14.5	69.74	2.09	76	0.59	18.82	678	1462	24.5	14	24	53	87	6.55	480	0	1312.5	0.27	10
14.5	69.74	2.11	76	0.58	18.82	681	1472	24.5	14	25	53	87	6.56	483	0	1312.5	0.12	10
14.5	69.74	2.12	76	0.58	18.82	684	1465	24.5	13.8	25	53	87	6.59	486	0	1312.5	0.35	10
14.5	69.74	2.09	77	0.59	18.82	686	1467	24.5	13.9	25	53	87	6.5	486	0	1312.5	0.14	10
14.5	69.74	2.12	77	0.59	18.82	689	1461	24.5	13.9	25	53	87	6.52	489	0	1287.5	0.27	10
14.5	69.74	2.12	77	0.59	18.82	689	1445	24.5	13.9	25	53	87	6.52	489	0	1287.5	0.27	10
14.5	69.74	1.62	77	0.58	18.82	694	1459	24.5	13.8	24	53	87	4.47	489	0	1287.5	0.75	10
14.5	69.74	1.98	77	0.62	15.69	697	1280	21.5	14	25	53	87	6.64	486	0	1150	0.78	8
14.5	69.74	2.14	77	0.57	19.22	700	1364	24.5	13.9	26	53	87	6.59	489	0	1300	0.06	9
14.5	69.74	2.11	78	0.58	18.82	703	1500	24.5	13.9	24	53	87	6.59	489	0	1300	0.59	10
14.5	69.74	1.82	78	0.61	19.22	705	1587	22	14	22	53	87	3.79	483	0	1300	0.88	11
14.5	69.74	1.56	78	0.74	10.59	708	1197	7	14	18	53	87	3.09	465	0	887.5	0.88	7
14.5	69.74	1.65	78	0.71	9.02	711	872	5.5	13.7	21	53	87	3.04	453	0	787.5	0.7	0
14.5	69.74	4.87	79	0.81	8.63	713	867	11.5	13.9	51	54	87	8.98	450	0	925	0.91	0
14.5	69.74	1.89	79	0.77	21.57	716	1246	23.5	13.8	25	53	87	3.84	450	0	1200	0.04	8
14.5	69.74	1.82	80	0.75	10.98	719	1242	6.5	14	18	53	87	3.16	441	0	937.5	0.87	8
14.5	69.74	1.75	80	0.75	8.63	722	926	5.5	13.8	21	54	87	2.95	432	0	787.5	0.07	6
14.5	69.74	1.65	80	0.74	8.63	724	822	6.5	13.9	21	54	87	2.92	423	0	787.5	0.67	4
14.5	69.74	2.37	80	0.75	8.24	727	860	-4	14	23	55	87	6.12	417	0	787.5	0.88	2
14.5	69.74	2.3	81	0.77	20	730	798	11.5	14	36	55	87	7.02	423	0	1125	0.28	6
14.5	69.74	1.91	81	0.73	19.61	733	1472	25	14	24	54	87	4.2	429	0	1287.5	0.6	10
14.5	69.74	1.62	81	0.78	11.76	735	1544	9.5	13.8	15	54	87	6.01	429	0	1162.5	0.85	10
14.5	69.74	1.65	82	0.74	16.47	738	1328	24	13.9	24	54	87	10.17	435	0	1287.5	0.1	9
14.5	69.74	1.6	82	0.71	29.41	741	1740	29.5	13.9	29	54	87	4.79	438	0	1287.5	0.07	12
14.5	69.74	1.34	83	0.77	13.73	743	1909	9.5	13.8	14	53	87	3.7	438	0	1287.5	0.82	12
14.5	69.74	1.3	83	0.76	10.2	746	1290	9.5	13.9	16	54	87	2.75	429	0	950	0.83	8
14.5	69.74	1.39	83	0.75	7.84	749	930	6.5	13.8	18	55	87	4.8	417	0	787.5	0.64	6
14.5	69.74	1.66	83	0.73	13.33	752	982	23	14	29	56	87	5.38	423	0	1112.5	0.06	6
14.5	69.74	1.53	83	0.15	16.08	754	1402	23.5	13.9	20	55	87	3.88	429	0	1287.5	0.16	10
14.5	69.74	1.53	83	0.77	10.98	757	1552	9.5	13.9	13	55	87	4.65	426	0	1212.5	0.65	10
14.5	69.74	1.11	84	0.74	13.73	760	1377	22.5	14	18	56	87	3.62	426	0	1287.5	0.12	9
14.5	69.74	1.1	84	0.78	10.2	762	1466	9.5	14	14	56	87	3.06	423	0	1212.5	0.84	10
14.5	69.74	1.1	85	0.77	8.63	765	1260	9.5	13.9	14	56	87	2.4	414	0	987.5	0.05	8
14.5	69.74	1.65	85	0.75	6.27	768	836	11.5	13.9	21	56	87	2.75	408	0	800	0.08	5
14.5	69.74	1.56	85	0.74	8.24	771	810	6.5	14	21	56	87	2.75	402	0	787.5	0.74	0
14.5	69.74	3.51	85	0.76	8.24	773	835	7.5	13.6	37	56	87	4.84	405	0	787.5	0.89	3
14.5	69.74	1.79	86	0.76	12.55	776	1036	7	14	22	56	87	3.36	408	0	825	0.04	7
14.5	69.74	1.65	86	0.74	9.41	779	901	5.5	14	22	56	87	2.88	408	0	787.5	0.09	6
14.5	69.74	1.72	86	0.72	7.84	781	851	8.5	13.8	21	56	87	2.69	402	0	787.5	0.09	7
14.5	69.74	1.65	86	0.72	7.84	784	816	9.5	13.9	21	57	87	6	402	0	787.5	0.1	4
14.5	69.74	1.59	86	0.72	19.22	787	1135	10	13.9	41	57	87	3.66	408	0	1287.5	0.8	8
14.5	69.74	1.39	86	0.82	9.41	790	1168	9.5	14	16	56	87	3.41	408	0	1125	0.88	15
14.5	69.74	1.01	87	0.83	9.8	792	1307	9.5	13.9	14	56	87	3.23	408	0	1175	0.82	17
14.5	69.74	1.14	87	0.81	9.02	795	1294	9.5	13.9	14	57	87	3.3	405	0	1100	0.08	17
14.5	69.74	1.68	87	0.78	12.55	798	1337	16.5	13.9	23	57	87	11.26	411	0	1287.5	0.06	18
14.5	69.74	2.98	87	0.71	32.94	800	1858	30.5	13.9	33	56	87	9.91	414	0	1287.5	0.07	25
14.5	69.74	6.15	88	0.69	54.12	803	1578	18.5	13.9	63	56	87	25.8	453	0.09	1287.5	0.71	35
14.5	69.74	0.9	88	0.59	78.04	806	2216	26	13.9	62	54	87	21.57	477	0	1287.5	0.1	50
14.5	69.74	5.54	88	0.69	64.71	809	2003	26	13.9	59	53	87	25.48	513	0	1287.5	0.68	60
14.5	69.74	5.92	88	0.64	74.9	811	2370	28	13.9	55	52	87	5.62	555	0	1287.5	0.61	71
14.5	69.74	6.24	89	0.68	68.24	814	2311	24.5	13.9	60	51	87	30.05	585	0	1287.5	0.7	78
14.5	69.74	1.07	89	0.76	87.45	817	2476	28	13.9	62	51	87	5.16	612	0	1287.5	0.86	85
14.5	69.74	0	89	0.79	14.9	820	2451	9.5	13.9	11	51	87	4.91	585	0	1287.5	0.58	84
14.5	69.74	0	89	0.01	14.12	822	2343	9.5	13.8	11	53	87	4.74	561	0	1287.5	0	80
14.5	69.74	0	89	0.01	13.73	825	2103	9.5	13.8	13	55	87	4.48	546	0	1287.5	0	71
14.5	69.74	0	89	0.01	12.94	828	1896	9.5	13.7	13	56	87	4.38	525	0	1287.5	0	64
14.5	69.74	0	88	0.01	12.55	830	1795	9.5	13.9	13	56	87	5.73	507	0	1287.5	0	62
14.5	69.74	2.3	88	0.77	16.86	833	1875	14.5	13.8	19	57	87	10.32	510	0	1287.5	0.83	65
14.5	69.74	2.52	88	0.7	30.2	836	2075	30	13.9	28	56	87	10.65	510	0	1287.5	0.39	71
14.5	69.74	2.41	88	0.66	30.59	839	2261	29	13.8	26	56	87	5.01	513	0	1287.5	0.08	78
14.5	69.74	1.17	87	0.89	14.51	841	2374	9.5	13.5	11	55	87	4.95	507	0	1287.5	0.54	82
14.5	69.74	0	87	0.83	14.51	844	2479	9.5	13.9	11	56	87	4.96	504	0	1287.5	0	85
14.5	69.74	0	87	0.01	14.51	847	2391	9.5	13.9	11	57	87	4.7	504	0	1287.5	0	82
14.5	69.74	0	87	0.01	13.73	850	2130	9.5	13.8	13	58	87	4.84	498	0	1287.5	0	72
14.5	69.74	1.59	86	0.08	13.33	852	2237	9.5	13.8	11	58	87	4.39	486	0	1287.5	0.55	65
14.5	69.74	2.18	86	0.89	12.55	855	2093	15.5	13.7	14	59	87	10.61	486	0	1287.5	0.81	61
14.5	69.74	3.16	86	0.74	30.59	858	2124	30.5	13.8	28	58	87	18.82	486	0	1287.5	0.1	62
14.5	69.74	4.41	86	0.71	55.69	860	2184	28	13.9	47	56	87	5.05	501	0	1287.5	0.74	64
14.5	69.74	1.02	86	0.92	14.12	863	2225	9.5	13.8	12	55	87	4.35	498	0	1287.5	0.59	65
14.5	69.74	0	86	0.85	12.94	866	2107	9.5	13.9	12	56	87	4.7	489	0	1250	0.01	60
14.5	69.74	2	85	0.01	12.94	869	2225	9.5	13.8	11	57	87	7.95	489	0	1287.5	0	48
14.5	69.74	2	85	0.73	22.35	871	2134	25.5	13.9	20	57	87	8.88	492	0	1287.5	0.04	46
14.5	69.74	2.26	85	0.7	27.84	874	2118	29.5	13.8	27	56	87	10.03	495	0	1287.5	0.09	46
14.5	69.74	1.11	85	0.68	29.02	877	2139	29.5	13.9	27	56	87	4.66	495	0	1287.5	0.7	47
14.5	69.74	1.43	85	0.87	15.69	879	2028	20.5	13.9	18	56	87	11.19	498	0	1287.5	0.87	45
14.5	69.74	2.04	85	0.75	33.33	882	2039	30.5	13.5	33	56	87	6.23	498	0	1287.5	0.77	45
14.5	69.74	1.39	85	0.8	23.14	885	2036	18	13.8	24	56	87	4.31	495	0	1287.5	0.79	44
14.5	69.74	2.98	85	0.91	11.76	888	1728	9.5	13.6	13	56	87	14.34	486	0	1287.5	0.79	37
14.5	69.74	3.97	85	0.76	42.35	890	1639	26	13.5	46	56	87	15.17	486	0	1287.5	0.1	36
14.5	69.74	3.74	85	0.71	44.31	893	1929	29.5	13.9	43	55	87	4.95	489	0	1287.5	0.75	42
14.5	69.74	1.02	85	0.9	13.73	896	2164	9.5	13.6	12	54	87	4.51	486	0	1287.5	0.55	47
14.5	69.74	0	85	0.84	13.73	898	2241	9.5	13.8	12	56	87	4.52	486	0	1287.5	0.01	49
14.5	69.74	3.01	85	0.01	12.94	901	1986	9.5	13.6	14	56	87	16.66	480	0	1287.5	0	41
14.5	69.74	5	85	0.35	48.63	904	1754	24.5	13.8	51	56	87	18.02	489	0	1287.5	0.1	39
14.5	69.74	5.31	85	0.47	53.33	907	1921	26	13.9	52	55	87	19.81	504	0	1287.5	0.77	42
14.5	69.74	1.3	85	0.72	56.86	909	2125	17.5	13.5	16	53	87	4.45	504	0	1287.5	0.78	47
14.5	69.74	0	85	0.92	12.55	912	2020	9.5	14	12	54	87	6.23	498	0	1287.5	0.66	44
14.5	69.74	2.78	85	0.83	23.92	915	1920	22.5	14	31	56	87	13.7	495	0	1287.5	0.79	41
14.5	69.74	4.53	85	0.75	42.35	918	1862	26.5	13.6	46	55	87	17.66	501	0	1287.5	0.39	41
14.5	69.74	5.46	85	0.7	52.16	920	1828	24	13.9	53	53	87	18.43	507	0	1287.5	0.71	40
14.5	69.74	5.71	85	0.68	53.73	923	1814	23.5	13.6	55	53	87	18.09	519	0	1287.5	0.67	39
14.5	69.74	1.72	85	0.88	21.96	926	1788	9.5	13.9	15	52	87	3.75	510	0	1287.5	0.79	38
14.5	69.74	6.82	86	0.89	10.2	928	1293	9	13.7	17	53	87	23.21	501	0.09	950	0.88	27
14.5	69.74	6.45	86	0.72	69.8	931	2017	26.5	13.9	61	53	87	17.91	534	0	1287.5	0.33	28
14.5	69.74	6.18	86	0.75	56.86	934	1611	17.5	14	64	52	87	23.33	549	0.09	1287.5	0.71	36
14.5	69.74	6.97	86	0.69	70.2	937	1955	22.5	13.5	65	51	87	27.95	588	0	1287.5	0.63	43
14.5	69.74	5.37	86	0.84	45.1	939	2306	10.5	13.9	15	50	87	21.05	594	0	1287.5	0.65	50
14.5	69.74	6.73	86	0.7	61.96	942	1786	20	13.9	63	51	87	24.21	606	0.09	1287.5	0.15	53
14.5	69.74	7.08	86	0.68	71.37	945	1975	21.5	13.9	66	50	87	26.65	633	0	1287.5	0.38	58
14.5	69.74	1.22	86	0.78	78.04	947	2146	28	13.8	64	50	87	4.79	639	0	1287.5	0.89	63
14.5	69.74	0.93	86	0.8	13.33	950	2122	9.5	13.9	12	51	87	4.49	597	0	1287.5	0.65	62
14.5	69.74	0	87	0.77	12.94	953	1978	9.5	13.9	13	53	87	4.95	576	0	1287.5	0	58
14.5	69.74	7.31	87	0.62	24.31	956	2126	15.5	13.5	41	54	87	30.47	576	0	1287.5	0.25	46
14.5	69.74	7.64	87	0.61	90.2	958	2325	22	13.9	69	52	87	35.7	645	0	1287.5	0.58	51
14.5	69.74	8.42	87	0.62	100	961	2624	21.5	13.5	69	50	87	39.95	723	0	1287.5	0.68	58
14.5	70.85	0.75	87	0.64	100	964	2897	21.5	13.8	69	49	87	29.21	747	0	1287.5	0.66	64
14.5	70.85	7.08	88	0.65	84.71	966	2253	21	13.9	68	49	87	31.45	759	0.09	1287.5	0.71	66
14.5	70.85	7.54	88	0.61	89.8	969	2328	21	13.9	69	49	87	32.38	777	0	1287.5	0.3	68
14.5	71.22	7.68	88	0.61	92.55	972	2350	21	13.9	69	48	87	32.09	789	0	1287.5	0.19	69
14.5	71.22	7.51	89	0.61	90.59	975	2330	20.5	13.9	70	48	87	31.62	798	0	1287.5	0.7	68
14.5	71.22	7.42	89	0.6	89.8	977	2307	20.5	13.8	70	47	87	31.26	804	0	1287.5	0.69	67
14.5	71.59	7.9	89	0.59	88.24	980	2274	20	13.9	70	47	87	30.97	807	0	1287.5	0.65	67
14.5	71.22	7.45	89	0.59	87.45	983	2245	20	13.9	70	47	87	30.57	810	0	1287.5	0.67	66
14.5	71.22	7.48	89	0.58	86.67	986	2226	20	13.7	70	47	87	30.05	810	0	1287.5	0.11	65
14.5	71.22	3.52	89	0.58	82.75	988	2205	27	13.9	59	47	87	5.63	807	0	1287.5	0.49	64
14.5	71.22	1.79	90	0.75	14.51	991	2086	9.5	13.9	13	48	87	9.61	747	0	1287.5	0.64	60
14.5	71.22	1.42	90	0.7	27.45	994	1894	28.5	13.9	29	50	87	29.24	732	0.09	1287.5	0.17	55
14.5	71.22	6.73	90	0.66	85.1	996	2436	26	13.8	62	50	87	37.08	747	0	1287.5	0.25	54
14.5	71.22	8.18	91	0.61	100	999	2767	22.5	13.7	68	49	87	42.08	789	0	1287.5	0.7	61
14.5	71.22	6.49	91	0.77	100	1002	3138	17	13.9	21	47	87	30.3	786	0	1287.5	0.69	69
14.5	71.22	4.55	91	0.64	85.88	1005	2473	28	13.8	58	48	87	21.42	786	0	1287.5	0.22	73
14.5	71.22	1.16	92	0.64	59.22	1007	2506	29	14	35	48	87	7.98	762	0	1287.5	0.85	73
14.5	71.22	6.82	92	0.72	35.29	1010	2339	27	13.8	49	50	87	29.43	753	0	1287.5	0.6	68
14.5	71.22	7.14	92	0.64	83.92	1013	2267	21	13.9	68	49	87	30.16	768	0	1287.5	0.37	66
14.5	70.85	7.34	92	0.62	85.88	1016	2246	20.5	13.9	68	48	87	30.16	777	0	1287.5	0.7	66
14.5	70.85	7.48	92	0.6	86.27	1018	2226	20	13.8	69	47	87	29.93	783	0	1287.5	0.67	65
14.5	70.85	7.57	93	0.59	85.49	1021	2205	20	13.9	69	47	87	29.84	789	0	1287.5	0.21	65
14.5	70.85	7.98	93	0.59	85.49	1024	2193	19.5	13.8	70	47	87	30.13	795	0	1287.5	0.58	64
14.5	71.22	7.52	93	0.58	86.27	1026	2216	20	13.9	69	47	87	31.32	798	0	1287.5	0.39	65
14.5	70.85	8.09	93	0.58	89.02	1029	2300	21	13.8	69	47	87	33.4	804	0	1287.5	0.66	68
14.5	70.85	7.68	94	0.57	95.69	1032	2440	21	13.8	69	47	87	36.41	816	0	1287.5	0.19	72
14.5	70.85	5.14	94	0.76	100	1035	2644	10.5	14	17	47	87	21.71	795	0	1287.5	0.58	78
14.5	70.85	3.83	94	0.69	54.9	1037	2360	30.5	13.9	39	47	87	18.13	789	0	1287.5	0.71	81
14.5	70.85	3.63	95	0.65	51.37	1040	2479	31	13.9	37	48	87	17.73	783	0	1287.5	0.7	85
14.5	70.85	3.91	95	0.62	50.98	1043	2563	31.5	13.9	36	48	87	27.03	777	0	1287.5	0.15	88
14.5	70.85	5.46	95	0.61	78.43	1045	2644	28	13.9	54	48	87	29.14	783	0	1287.5	0.67	91
14.5	70.85	6.58	95	0.59	83.14	1048	2695	27.5	13.9	55	48	87	31.41	786	0	1287.5	0.23	92
14.5	70.85	6.78	95	0.58	90.2	1051	2693	27	13.8	59	47	87	31.5	795	0	1287.5	0.58	92
14.5	70.85	6.71	95	0.58	89.02	1054	2637	26.5	13.8	60	47	87	30.19	801	0	1287.5	0.39	90
14.5	70.85	1.1	95	0.65	81.57	1056	2585	26	13.8	44	47	87	5.16	756	0	1287.5	0.61	88
14.5	70.85	0	95	0.86	14.51	1059	2400	9.5	14	11	49	87	4.8	711	0	1287.5	0.69	82
14.5	70.85	2.3	95	0.17	13.73	1062	2118	9	13.9	12	51	87	12.5	672	0	1287.5	0.72	72
14.5	70.85	5.84	95	0.6	38.43	1065	1977	26	13.8	48	51	87	22.99	675	0.09	1287.5	0.21	68
14.5	70.85	6.88	94	0.7	67.06	1067	1959	4	13.3	18	50	87	30.92	699	0	1287.5	0.36	66
14.5	70.85	7.25	94	0.68	87.84	1070	2303	16	13.7	39	49	87	42.7	726	0	1287.5	0.1	67
14.5	70.85	8.21	94	0.61	100	1073	3176	22	13.8	67	47	87	46	783	0	1287.5	0.67	70
14.5	70.85	7.51	94	0.67	23.14	1075	3271	19.5	13.9	64	47	87	33.52	804	0	1287.5	0.72	73
14.5	70.85	8.13	94	0.62	96.08	1078	2468	21	13.4	69	47	87	33.05	813	0	1287.5	0.21	72
14.5	70.48	8.12	94	0.61	94.12	1081	2412	21	13.9	69	47	87	32.44	819	0	1287.5	0.7	71
14.5	70.48	7.61	94	0.59	92.55	1084	2361	20.5	13.8	69	47	87	31.5	819	0	1287.5	0.15	69
14.5	70.85	7.45	94	0.59	89.8	1086	2304	20	13.8	69	47	87	30.24	822	0	1287.5	0.65	67
14.5	70.85	7.48	94	0.59	86.67	1089	2219	19.5	13.8	70	47	87	29.16	819	0	1287.5	0.69	65
14.5	70.85	7.37	94	0.58	83.53	1092	2145	18.5	13.9	69	47	87	28.29	819	0	1287.5	0.7	63
14.5	70.85	7.37	95	0.58	80.78	1095	2088	18.5	13.9	70	47	87	27.77	816	0	1287.5	0.7	61
14.5	70.85	7.74	95	0.58	80	1097	2060	18.5	13.9	70	47	87	28.27	813	0	1287.5	0.65	60
14.5	70.48	7.43	95	0.57	80.78	1100	2084	18.5	13.9	70	47	87	29.39	813	0	1287.5	0.29	61
14.5	70.48	7.39	95	0.58	83.92	1103	2161	19.5	13.8	70	47	87	30.1	813	0	1337.5	0.71	63
14.5	70.85	7.64	95	0.57	86.67	1105	2216	20	13.5	70	46	87	31.02	813	0	1287.5	0.62	65
14.5	70.48	8.09	95	0.57	89.02	1108	2278	20	13.7	69	46	87	32.17	816	0	1287.5	0.69	67
14.5	70.48	8.16	95	0.57	92.55	1111	2353	20.5	13.7	69	46	87	33.45	822	0	1287.5	0.72	69
14.5	70.85	8.16	95	0.57	95.69	1114	2439	21	13.6	69	46	87	34.44	825	0	1287.5	0.7	72
14.5	70.48	1.19	95	0.57	99.61	1116	2504	21	13.7	69	46	87	27.14	825	0	1287.5	0.48	74
14.5	70.48	6.67	95	0.69	79.22	1119	2133	21	13.7	67	47	87	28.29	822	0	1287.5	0.7	73
14.5	70.48	6.91	96	0.63	81.18	1122	2144	20	13.7	68	47	87	28.51	819	0	1287.5	0.3	73
14.5	70.48	7.19	96	0.6	81.96	1125	2149	20	13.7	68	47	87	28.7	819	0	1287.5	0.33	73
14.5	70.48	7.92	95	0.59	82.75	1127	2156	20	13.7	68	47	87	29.2	816	0	1287.5	0.3	74
14.5	70.48	7.4	95	0.58	84.71	1130	2168	19.5	13.7	69	47	87	29.8	816	0	1287.5	0.48	75
14.5	70.48	7.98	95	0.58	85.88	1133	2190	19.5	13.6	70	46	87	30.27	816	0	1287.5	0.69	75
14.5	70.48	8.16	95	0.58	86.27	1135	2212	20	13.7	70	47	87	30.35	816	0	1287.5	0.3	76
14.5	70.48	8.19	95	0.58	87.06	1138	2216	20	13.4	70	47	87	30.48	816	0	1287.5	0.67	76
14.5	70.48	7.61	95	0.58	87.84	1141	2232	19.5	13.7	69	47	87	30.76	816	0	1287.5	0.45	76
14.5	70.48	7.64	95	0.57	87.84	1144	2224	20	13.7	69	47	87	30.69	816	0	1287.5	0.69	76
14.5	70.48	7.63	95	0.58	87.45	1146	2232	20	13.7	69	47	87	30.34	816	0	1287.5	0.69	76
14.5	70.48	7.6	95	0.57	87.06	1149	2221	20	13.7	69	47	87	30.12	816	0	1287.5	0.23	76
14.5	70.48	7.58	94	0.56	86.67	1152	2216	20	13.7	70	47	87	29.98	816	0	1287.5	0.29	76
14.5	70.48	7.61	94	0.56	86.67	1154	2212	19.5	13.7	69	47	87	30.1	816	0	1287.5	0.62	76
14.5	70.48	7.98	94	0.56	86.67	1157	2220	20	13.5	70	47	87	29.96	816	0	1287.5	0.64	76
14.5	70.48	2.23	93	0.69	63.92	1160	2243	16.5	13.7	17	47	87	21.46	789	0	1287.5	0.66	76
14.5	70.48	1.88	93	0.76	46.67	1163	2171	13	13.7	14	48	87	4.91	744	0	1287.5	0.68	74
14.5	70.48	1.27	93	0.82	13.33	1165	2046	9.5	13.7	12	50	87	8.13	699	0	1287.5	0.75	70
14.5	70.48	5.42	92	0.74	27.06	1168	1951	29.5	13.8	31	51	87	23.52	687	0	1287.5	0.67	67
14.5	70.48	6.24	92	0.77	69.02	1171	2022	10.5	13.9	23	50	87	31.28	690	0	1287.5	0.74	69
14.5	70.48	7.11	92	0.65	90.59	1173	2448	23.5	13.8	66	50	87	34.34	726	0	1287.5	0.46	72
14.5	70.11	7.19	92	0.62	99.22	1176	2623	23.5	13.7	66	48	87	34.26	753	0	1287.5	0.26	77
14.5	69.74	6.2	92	0.74	22.75	1179	2738	6.5	13.8	12	47	87	24.77	747	0	1287.5	0.74	81
14.5	69.74	4.7	92	0.65	70.2	1182	2403	29	13.8	49	48	87	21.59	750	0	1287.5	0.74	83
14.5	69.74	4.76	91	0.62	62.75	1184	2437	29.5	13.8	45	49	87	21.33	750	0	1287.5	0.74	84
14.5	69.74	4.67	91	0.61	61.57	1187	2454	29.5	13.7	44	49	87	21.12	750	0	1287.5	0.71	84
14.5	69.74	4.12	91	0.61	61.18	1190	2473	29.5	13.8	43	49	87	19.71	750	0	1287.5	0.66	85
14.5	69.74	4.09	91	0.6	56.47	1192	2473	30.5	13.9	40	49	87	18.65	747	0	1287.5	0.42	85
14.5	69.74	5.25	91	0.59	56.86	1195	2413	28	13.8	50	50	87	24.61	750	0	1287.5	0.59	83
14.5	69.74	5.62	91	0.59	70.98	1198	2373	27.5	13.8	53	50	87	23.77	750	0	1287.5	0.26	81
14.5	69.74	5.36	91	0.58	68.63	1201	2317	27.5	13.8	53	49	87	24.19	753	0	1287.5	0.7	79
14.5	69.74	6.27	91	0.58	70.59	1203	2265	26.5	13.8	56	49	87	27.32	759	0	1287.5	0.18	77
14.5	69.74	6.81	91	0.58	79.61	1206	2235	23.5	13.8	64	49	87	29.2	765	0	1287.5	0.56	77
14.5	69.74	7.26	91	0.56	85.1	1209	2222	21	13.8	67	48	87	29.66	774	0	1287.5	0.12	76
14.5	69.74	7.28	91	0.57	86.27	1211	2222	21	13.8	68	47	87	30.05	783	0	1287.5	0.54	76
14.5	69.74	7.78	91	0.57	87.06	1214	2243	21	13.8	68	47	87	30.23	789	0	1287.5	0.66	77
14.5	70.11	7.28	91	0.57	87.45	1217	2261	21	13.8	68	47	87	30.4	792	0	1287.5	0.64	77
14.5	69.74	7.4	91	0.57	88.24	1220	2267	21	13.7	68	47	87	30.73	798	0	1287.5	0.51	78
14.5	69.74	7.61	91	0.56	89.02	1222	2274	21	13.8	69	47	87	31.19	801	0.09	1287.5	0.15	78
14.5	69.74	8.04	91	0.56	90.59	1225	2292	21	13.8	69	47	87	31.59	807	0.09	1287.5	0.59	79
14.5	70.11	8.3	91	0.56	91.37	1228	2314	21	13.8	69	47	87	32.06	810	0	1287.5	0.35	79
14.5	70.11	7.55	91	0.56	92.94	1230	2341	21	13.7	69	47	87	32.36	813	0	1287.5	0.33	80
14.5	70.11	6.18	91	0.58	94.12	1233	2368	21.5	13.7	69	46	87	22.84	816	0	1287.5	0.72	81
14.5	70.11	4.29	91	0.57	63.53	1236	2380	29.5	13.8	45	46	87	19.21	807	0	1287.5	0.48	82
14.5	70.11	3.37	91	0.56	54.9	1239	2341	30.5	13.8	40	47	87	21.09	801	0	1287.5	0.64	80
14.5	70.11	4.18	92	0.55	61.18	1241	2298	28.5	13.8	47	47	87	18.7	795	0	1287.5	0.7	79
14.5	70.11	4.67	92	0.55	52.55	1244	2272	29.5	13.8	42	48	87	20.17	789	0	1287.5	0.57	78
14.5	70.11	4.36	92	0.55	58.04	1247	2244	28.5	13.8	46	48	87	19.81	783	0	1287.5	0.68	77
14.5	70.11	4.91	92	0.55	57.25	1250	2229	28	13.8	47	48	87	23.59	780	0	1287.5	0.72	76
14.5	70.11	6.42	92	0.55	69.8	1252	2173	26	13.8	59	48	87	25.8	780	0	1287.5	0.13	74
14.5	70.11	6.42	92	0.55	74.9	1255	2127	23	13.8	64	47	87	25.97	780	0	1287.5	0.4	72
14.5	70.11	6.73	92	0.55	75.29	1258	2080	22	13.8	65	47	87	6.57	780	0	1287.5	0.48	71
14.5	70.11	6.47	92	0.68	63.92	1260	2046	20	13.8	66	47	87	30.11	786	0	1287.5	0.35	68
14.5	70.11	7.52	92	0.6	87.06	1263	2287	22	13.8	67	47	87	30.09	792	0	1287.5	0.67	67
14.5	69	7.32	92	0.58	87.84	1266	2271	22	13.8	68	47	87	30.09	795	0	1287.5	0.22	67
14.5	69	7.26	92	0.58	88.24	1268	2270	22	13.8	67	46	87	30.09	798	0	1287.5	0.21	66
14.5	69	7.13	92	0.58	88.24	1271	2271	22	13.8	67	46	87	30.17	801	0	1287.5	0.63	67
14.5	69	7.2	92	0.58	88.63	1274	2280	22	13.8	67	46	87	30.39	804	0	1287.5	0.7	67
14.5	69	7.78	92	0.57	89.41	1277	2296	22	13.8	67	46	87	31.44	807	0	1287.5	0.35	67
14.5	69	7.72	92	0.57	92.16	1279	2346	22.5	13.8	67	45	87	32.32	810	0	1287.5	0.62	69
14.5	69	7.6	92	0.56	95.29	1282	2421	23	13.8	67	45	87	33.67	816	0	1287.5	0.34	71
14.5	69	7.93	92	0.57	99.22	1285	2519	22.5	13.8	66	45	87	35.13	825	0	1287.5	0.69	74
14.5	69	5.02	92	0.8	26.27	1288	2651	10.5	13.7	13	44	87	21.52	795	0	1287.5	0.67	77
14.5	69	4.27	92	0.69	62.35	1290	2230	28	13.8	48	46	87	20.62	789	0	1287.5	0.58	77
14.5	69	4.73	92	0.64	60.39	1293	2300	29	13.7	46	47	87	5.23	786	0	1287.5	0.67	79
14.5	69	1.21	92	0.78	14.51	1296	2348	9.5	13.7	11	47	87	4.77	720	0	1287.5	0.68	81
14.5	69	0.73	92	0.82	13.73	1298	2343	9.5	13.8	11	50	87	4.73	663	0	1287.5	0.65	80
14.5	69	0	92	0.79	14.12	1301	2239	9.5	13.9	11	51	87	4.79	633	0	1287.5	0	77
14.5	69	0	92	0	13.73	1304	2279	9.5	13.5	11	53	87	4.79	597	0	1287.5	0	78
14.5	69	0	92	0	13.73	1307	2290	9.5	13.7	11	53	87	4.75	570	0	1287.5	0	78
14.5	69	0	92	0	13.73	1309	2298	9.5	13.9	11	54	87	4.76	549	0	1287.5	0	79
14.5	69	0	92	0	13.73	1312	2339	9.5	13.9	11	55	87	4.88	537	0	1287.5	0	80
14.5	69	0	92	0	14.12	1315	2380	9.5	13.8	11	56	87	4.91	525	0	1287.5	0	82
14.5	69	0	92	0.01	14.12	1317	2412	9.5	13.8	11	56	87	4.92	519	0	1287.5	0	83
14.5	69	0	92	0.01	14.12	1320	2442	9.5	13.9	11	56	87	4.9	513	0	1287.5	0	84
14.5	69	0	92	0.01	14.12	1323	2480	9.5	13.5	11	56	87	4.98	510	0	1287.5	0	85
14.5	69	0	92	0.01	14.12	1326	2469	9.5	13.8	11	57	87	4.89	507	0	1287.5	0	85
14.5	69	0	91	0	14.51	1328	2491	9.5	13.8	11	57	87	4.85	504	0	1287.5	0	85
14.5	69	0	91	0.01	14.12	1331	2440	9.5	13.8	11	58	87	4.84	501	0	1287.5	0	84
13.6	69	0	90	0.01	14.12	1334	2457	9.5	13.8	11	58	87	15.77	501	0	1287.5	0	84
14.5	69	1.33	90	0.64	54.12	1336	2465	29.5	13.9	46	57	87	4.87	510	0	1287.5	0.1	85
14.5	69	0.95	89	0.92	14.51	1339	2381	9.5	13.9	11	55	87	4.73	504	0	1287.5	0.64	81
14.5	69	2.18	89	0.84	13.73	1342	2231	9.5	13.9	11	56	87	12.12	498	0	1287.5	0.01	76
14.5	69	2.98	89	0.76	35.29	1345	2112	30.5	13.7	33	56	87	13.07	501	0	1287.5	0.06	72
14.5	69	5.98	89	0.69	48.63	1347	2012	25	13.7	58	54	87	23.11	522	0	1287.5	0.67	69
14.5	69	6.39	89	0.66	67.84	1350	1977	22.5	13.9	63	52	87	23.7	555	0	1287.5	0.25	68
14.5	69	7.08	88	0.64	69.41	1353	1968	22.5	13.9	64	50	87	23.84	576	0	1287.5	0.39	67
14.5	69	7.06	88	0.62	70.2	1356	1965	21.5	13.8	64	49	87	24.08	606	0	1287.5	0.59	67
14.5	69	6.73	88	0.61	70.59	1358	1960	21.5	13.8	65	48	87	24.31	630	0	1287.5	0.66	67
14.5	69	7.08	87	0.59	71.37	1361	1962	21	13.9	65	48	87	24.41	654	0	1287.5	0.64	67
14.5	69	6.81	87	0.58	71.76	1364	1960	21	13.8	65	47	87	24.62	666	0	1287.5	0.7	67
14.5	69	6.12	87	0.72	27.06	1367	1952	5	13.8	23	47	87	25.96	666	0	1287.5	0.69	66
14.5	69	6.71	87	0.62	77.65	1369	2220	24.5	13.9	62	47	87	27.21	687	0	1287.5	0.66	65
14.5	69	4.46	87	0.6	80	1372	2245	24.5	13.8	62	47	87	5.5	702	0	1287.5	0.69	66
14.5	69	1.1	87	0.77	14.9	1375	2180	9.5	13.8	12	47	87	17.11	663	0	1287.5	0.6	63
14.5	69	2.47	87	0.72	56.08	1377	1980	23.5	13.8	61	49	87	30.69	660	0	1287.5	0.83	58
14.5	69	7.19	87	0.64	90.59	1380	2614	26.5	13.8	61	48	87	36.09	702	0	1287.5	0.23	58
14.5	69	5.65	87	0.78	46.27	1383	2830	5.5	13.9	13	47	87	25.34	720	0	1287.5	0.81	62
14.5	69	5.36	88	0.65	76.47	1386	2186	26	13.8	62	47	87	24.52	729	0	1287.5	0.62	65
14.5	69	1.21	88	0.66	72.16	1388	2375	28	13.9	51	47	87	5.46	714	0	1287.5	0.86	70
14.5	69	0.99	88	0.8	13.73	1391	2106	9.5	14	11	47	87	4.48	657	0	1287.5	0.6	73
14.5	69	0	88	0.8	13.33	1394	2189	9.5	13.8	11	50	87	4.69	612	0	1287.5	0	75
14.5	69	0	88	0.01	13.73	1396	2227	9.5	13.8	11	51	87	4.48	591	0	1287.5	0	76
14.5	69	0	88	0.01	12.94	1399	2054	9.5	13.9	12	53	87	4.38	561	0	1287.5	0	69
14.5	69	0	88	0	12.55	1402	1853	9.5	13.8	13	53	87	4.17	534	0	1287.5	0	63
14.5	69	0	88	0	12.16	1405	1746	9.5	13.9	13	53	87	4.91	513	0	1287.5	0	60
14.5	69	3.11	88	0.12	20.39	1407	1875	18.5	13.9	35	54	87	12.45	513	0	1287.5	0.77	64
14.5	69	1.34	88	0.17	36.47	1410	2084	29	13.8	33	53	87	4.59	513	0	1287.5	0.84	72
14.5	69	0	88	0.92	13.33	1413	2212	9.5	13.6	11	53	87	4.67	504	0	1287.5	0.59	76
14.5	69	0	88	0.83	13.33	1415	2254	9.5	13.9	11	54	87	4.73	498	0	1287.5	0	77
14.5	69	0	88	0.01	13.73	1418	2265	9.5	13.9	11	55	87	4.61	495	0	1287.5	0	76
14.5	69	0	88	0	13.33	1421	2193	9.5	13.9	11	56	87	4.7	489	0	1287.5	0	75
14.5	69	0	88	0.01	13.73	1424	2241	9.5	13.5	11	56	87	4.73	489	0	1287.5	0	77
14.5	69	0	87	0.01	13.73	1426	2340	9.5	14	11	56	87	4.85	486	0	1287.5	0	80
14.5	69	0	87	0.01	14.12	1429	2406	9.5	13.9	11	56	87	4.93	489	0	1287.5	0	83
14.5	69	0	87	0.01	14.12	1432	2468	9.5	14	11	56	87	4.93	489	0	1287.5	0	84
14.5	69	0	87	0.01	14.51	1434	2440	9.5	13.8	11	57	87	4.89	489	0	1287.5	0	84
14.5	69	0	87	0.01	14.12	1437	2483	9.5	13.8	11	57	87	4.98	489	0	1287.5	0	86
14.5	69	0	86	0.01	14.51	1440	2530	9.5	13.9	11	57	87	4.95	492	0	1287.5	0	87
14.5	69	0	86	0.01	14.51	1443	2568	9.5	13.9	11	58	87	5.01	492	0	1287.5	0	88
14.5	69	0	86	0.01	14.51	1445	2616	9.5	13.9	11	58	87	4.93	492	0	1287.5	0	90
14.5	69	0	86	0.01	14.12	1448	2512	9.5	13.9	11	58	87	4.83	495	0	1287.5	0	86
14.5	69	0	85	0.01	14.12	1451	2446	9.5	14	11	58	87	4.78	492	0	1287.5	0	84
14.5	69	0	85	0.01	13.73	1454	2373	9.5	13.8	11	58	87	4.63	492	0	1287.5	0	81
14.5	69	3.72	84	0.06	13.33	1456	2300	10	13.8	11	58	87	17.48	492	0	1287.5	0.88	78
14.5	69	4.29	84	0.18	51.76	1459	2304	30	13.8	41	56	87	18.9	498	0	1287.5	0.07	79
14.5	69	1.36	83	0.29	55.69	1462	2377	22.5	13.8	27	53	87	5.01	507	0	1287.5	0.56	82
14.5	69	0	83	0.94	14.51	1464	2400	9.5	13.8	11	53	87	4.91	504	0	1287.5	0.53	82
14.5	69	0	83	0.02	14.12	1467	2462	9.5	13.7	11	55	87	4.92	501	0	1287.5	0	84
14.5	69	0	83	0.01	14.51	1470	2479	9.5	13.8	11	56	87	4.99	501	0	1287.5	0	85
14.5	69	0	82	0.01	14.51	1473	2561	9.5	13.8	11	56	87	4.98	501	0	1287.5	0	87
14.5	69	0	81	0.01	14.51	1475	2546	9.5	13.9	11	56	87	4.99	501	0	1287.5	0	87
14.5	69	0	81	0.01	14.51	1478	2616	9.5	13.8	11	57	87	4.99	501	0	1287.5	0	89
14.5	69	0	81	0.01	14.51	1481	2590	9.5	13.8	11	57	87	5.02	501	0	1287.5	0	89
14.5	69	0	80	0.01	14.51	1483	2664	9.5	13.8	11	58	87	5.12	501	0	1287.5	0	91
14.5	69	0	80	0.01	14.9	1486	2730	9.5	13.8	10	58	87	5.23	501	0	1287.5	0	94
14.5	69	0	80	0.01	14.9	1489	2740	9.5	13.8	11	58	87	5.03	501	0	1287.5	0	93
14.5	69	0	79	0.01	14.51	1492	2624	9.5	13.8	11	58	87	5	504	0	1287.5	0	90
14.5	69	0	79	0.01	14.51	1494	2595	9.5	13.9	11	58	87	5.04	504	0	1287.5	0	89
14.5	69	0	78	0.01	14.51	1497	2665	9.5	13.8	11	58	87	5.12	504	0	1300	0	91
14.5	69	0	78	0.01	14.9	1500	2736	9.5	13.8	11	58	87	4.99	504	0	1300	0	93
14.5	69	0	78	0.01	14.51	1503	2565	9.5	13.8	11	58	87	4.88	501	0	1300	0	87
14.5	69	0	77	0.01	14.12	1505	2523	9.5	13.8	11	58	87	4.96	501	0	1300	0	87
14.5	69	0	77	0.01	14.51	1508	2592	9.5	13.9	11	58	87	5.02	501	0	1300	0	89
14.5	69	0	77	0.01	14.51	1511	2655	9.5	13.5	11	58	87	5.15	501	0	1300	0	91
14.5	69	0	77	0.01	14.9	1513	2717	9.5	13.8	11	58	87	4.95	501	0	1312.5	0	92
14.5	69	0	77	0.01	14.51	1516	2443	9.5	13.8	11	58	87	4.77	501	0	1312.5	0	85
14.5	69	0	77	0.01	13.73	1519	2303	9.5	14	11	58	87	4.68	495	0	1312.5	0	79
14.5	69	0	77	0.01	13.73	1522	2336	9.5	13.8	11	58	87	4.72	492	0	1312.5	0	80
14.5	69	0	76	0.01	13.33	1524	2307	9.5	13.9	11	58	87	4.58	489	0	1312.5	0	77
14.5	69	0	76	0.01	12.94	1527	1987	9.5	13.8	13	57	87	4.06	483	0	1312.5	0.01	68
14.5	69	1.48	76	0.02	10.59	1530	1575	0	13.9	14	57	87	4.41	477	0	1312.5	0.03	63
14.5	69	0	75	0.95	12.55	1533	2171	9.5	13.9	11	57	87	4.41	474	0	1325	0.58	63
14.5	69	0	75	0.01	12.94	1535	1903	9.5	13.8	13	57	87	4.34	471	0	1325	0.01	56
14.5	69	0	75	0.01	12.55	1538	1830	9.5	13.5	13	57	87	4.37	468	0	1325	0.01	54
14.5	69	0	74	0.01	12.55	1541	1906	9.5	13.9	13	57	87	4.4	465	0	1325	0.01	56
14.5	69	0	74	0.01	12.94	1543	1971	9.5	13.9	13	57	87	4.38	465	0	1325	0.01	57
14.5	69	0	74	0.01	12.55	1546	1925	9.5	13.9	13	57	87	4.41	465	0	1325	0.01	57
14.5	69	0	74	0.01	12.94	1549	2024	9.5	13.9	12	56	87	4.25	465	0	1325	0.01	59
14.5	69	0	74	0.01	12.16	1552	1797	9.5	13.9	14	56	87	4.15	459	0	1337.5	0.01	52
14.5	69	0	74	0.01	12.16	1554	1700	9.5	13.8	13	56	87	3.85	456	0	1337.5	0.01	50
14.5	69	0	74	0.01	11.76	1557	1577	9.5	13.8	14	56	87	3.9	450	0	1337.5	0.01	46
14.5	69	0	74	0.01	10.98	1560	1543	9.5	13.7	14	56	87	3.81	444	0	1287.5	0.01	44
14.5	69	2.03	74	0.01	10.98	1562	1388	-3	14	15	56	87	2.68	432	0	987.5	0.01	39
14.5	69	1.91	74	0.12	7.45	1565	810	13.5	13.7	22	56	87	2.96	423	0	837.5	0.06	25
14.5	69	1.91	74	0.16	8.63	1568	846	9.5	13.8	21	56	87	2.95	417	0	837.5	0.29	12
