# Supplementary material for: Effect of air and fuel injection pressure variation on torque and fuel economy in spark-ignition engines
Source: Sci Rep. 2026 Mar 4;16:11955. doi: 10.1038/s41598-026-41765-z (PMC13069035; doi:10.1038/s41598-026-41765-z)
Supplement: Supplementary file 7 — Supplementary Material 7 [file 41598_2026_41765_MOESM7_ESM.xlsx]

## Sheet: Hoja1
ENgine Running Time [s]	Pulso Original [ms]	Pulso Prueba 1 [ms]	Puslo Prueba 2 [ms]	Pulso Prueba 3 [ms]
0	2.14	1.74	1.69	1.63
3	2.11	1.75	1.74	1.62
6	2.17	1.74	1.74	1.68
9	6	1.75	1.68	1.65
12	1.34	1.74	1.66	1.6
15	4.41	1.97	1.71	1.68
18	1.36	3.27	1.66	1.6
21	4.36	2.26	2.73	1.71
24	0.98	1.8	6.32	1.6
27	0.96	2.24	5.98	1.68
30	0	1.16	1.63	1.59
33	0	3.3	1.62	3.36
36	1.91	2.87	1.71	1.62
39	2.11	1.4	4.24	1.86
42	4.39	1.62	1.75	1.33
45	1.85	1.75	1.82	0.99
48	2.21	1.85	1.74	3.45
51	2.01	2.11	1.8	1.94
54	6.52	3.6	2.67	3.28
57	1.94	3.13	1.69	4.93
60	2.26	2.18	3.52	5.04
63	2.7	1.69	4.12	1.22
66	2.12	1.51	3.2	0
69	2.11	4.01	1.22	0
72	2.15	1.65	1.71	1.39
75	2.08	1.83	3.71	1.25
78	2.08	2.09	2.49	1.72
81	2.15	4.53	1.94	1.77
84	2.12	1.63	6.53	1.75
87	2.09	4.55	1.4	1.79
90	1.97	1.74	5.72	1.71
93	5.19	1.34	5.58	1.8
96	3.71	1.37	5.57	1.72
99	3.91	1.65	1.42	1.74
102	4.39	1.59	1.28	5.71
105	1.22	1.68	1.71	1.33
108	2.7	1.6	1.59	1.01
111	1.74	5	1.63	1.31
114	3.46	4.06	1.59	3.48
117	1.43	1.74	1.63	1.37
120	1.74	3.63	1.56	1.11
123	1.37	4.94	1.63	3.19
126	1.16	1.98	1.59	1.46
129	1.46	5.6	1.63	1.65
132	2.06	1.17	1.63	3.62
135	2.08	1.6	1.57	1.05
138	2.04	1.36	1.6	5.55
141	2	1.5	1.66	1.24
144	2	1.59	1.6	0
147	5.45	1.65	1.6	2.04
150	2.08	1.88	5.74	1.43
153	1.98	1.02	2.62	1.72
156	4.99	1.27	2.7	3.86
159	1.27	1.71	2	2.14
162	1.89	1.59	3.28	1.33
165	2.04	1.63	1.34	5.95
168	1.65	1.6	1.68	1.79
171	1.34	1.56	1.31	1.66
174	1.59	1.42	1.6	1.57
177	2.15	1.48	1.65	1.63
180	1.98	1.43	1.59	1.66
183	2.11	1.51	1.68	1.57
186	2.04	1.53	1.59	1.66
189	2.12	1.6	1.65	1.62
192	2.01	1.62	1.59	2.18
195	2	1.6	1.66	3.45
198	2.03	1.53	1.62	5.97
201	5.17	1.62	1.66	1.43
204	4.67	1.62	1.62	3.2
207	5.74	1.72	1.59	1.33
210	4.87	1.69	1.69	1.13
213	1.72	1.72	1.6	1.6
216	3.13	1.68	1.56	1.65
219	3.57	1.72	1.65	1.5
222	1.6	1.68	1.69	1.14
225	1.69	1.65	1.6	1.46
228	1.48	3.51	1.79	1.24
231	0	6.55	1.82	1.05
234	3.07	5.63	1.82	1.69
237	1.42	1.22	1.72	1.75
240	0	5.17	1.8	1.71
243	2.29	4.62	3.63	1.82
246	1.39	2.44	2.04	1.72
249	1.74	1.65	2.24	1.79
252	1.28	1.6	2.15	1.77
255	2.2	1.6	3.31	1.69
258	2.23	1.75	1.28	1.62
261	2.23	1.82	0	1.72
264	2.2	1.8	0	1.74
267	2.14	1.85	0	3.01
270	2.11	1.91	1.71	3.01
273	2.12	2.08	1.86	1.51
276	2.09	1.72	1.83	1.63
279	2.03	1.91	1.82	1.77
282	2.03	2.23	1.71	1.8
285	2.09	2.78	1.63	1.65
288	2	3.07	1.71	1.6
291	2.06	3.16	3.69	1.62
294	1.98	3.07	4.84	1.63
297	2.06	1.98	3.66	1.6
300	2	1.68	1.21	1.68
303	2.01	0.81	4.41	4.5
306	6.24	0	1.59	1.34
309	6.73	1.86	5.55	1.68
312	1.83	2.66	5.66	1.48
315	2.98	4.68	1.31	1.89
318	3.85	0.99	0	4.67
321	1.21	0.93	0	1.5
324	0	2.2	0	1.63
327	0	1.77	1.63	1.62
330	0	1.63	2.37	1.66
333	4.9	1.57	3.51	1.6
336	1.45	1.66	1.3	1.62
339	1.98	1.57	2.5	1.65
342	8.56	1.62	2.61	1.6
345	7.81	1.57	1.27	1.65
348	1.13	1.56	0.92	1.6
351	3.23	5	1.04	1.65
354	3.86	6.44	1.62	1.59
357	1.08	3.89	1.56	1.68
360	0	1.5	4.07	1.6
363	0	1.85	1.19	1.66
366	0	1.57	1.1	1.62
369	1.82	1.48	1.05	2.43
372	1.63	1.59	1.8	1.65
375	5.42	1.65	1.39	1.69
378	1.79	1.57	1.07	3.68
381	2.11	1.66	1.01	2.87
384	2.53	4.44	1.63	1.14
387	2.67	1.27	1.68	2.44
390	2.59	2.88	1.65	2.11
393	2.43	2.06	1.62	1.22
396	1.14	1.45	1.69	0
399	2.96	1.65	1.68	3.34
402	1.21	1.57	1.63	4.44
405	1.04	5.97	4.79	1.42
408	1.21	1.65	5.4	1.19
411	2.3	1.31	5.83	2.76
414	2.24	1.65	1.36	6.1
417	2.14	1.62	5.17	6.26
420	2.15	1.65	2.55	1.39
423	2.2	1.65	2.62	1.5
426	2.15	1.59	0.96	1.37
429	2.18	1.57	0.9	1.77
432	1.92	1.66	2.73	1.86
435	3.17	1.57	1.13	2.12
438	5.05	1.59	0	2.5
441	2.9	1.65	1.51	1.01
444	1.21	1.6	1.69	1.17
447	5.72	1.79	1.71	1.66
450	7.81	1.82	1.72	1.43
453	4.76	1.74	1.77	1.8
456	1.17	1.74	1.77	1.59
459	0	1.72	1.74	2.84
462	0	1.72	1.75	1.25
465	3.4	1.75	1.8	1.24
468	1.13	1.75	1.75	2.11
471	2.15	1.71	1.66	1.74
474	1.31	1.79	1.6	1.56
477	0	1.68	1.68	1.4
480	2.58	1.74	1.6	3.27
483	6.91	4.41	4.7	1.34
486	6.45	4.24	2.3	0.96
489	6.32	1.68	4.23	2.35
492	1.13	4.62	5.02	1.48
495	2.2	1.68	4.29	1.45
498	1.98	5.81	1.11	1.6
501	2.06	5.42	1.28	1.56
504	2.06	1.34	1.36	1.6
507	2.01	1.53	1.02	1.71
510	2.08	6.16	3.57	1.53
513	2.03	7.39	1.08	1.63
516	2.09	6.96	1.13	1.57
519	2.01	2.75	5.55	1.65
522	2.06	1.4	7.23	2.4
525	2.01	1.53	7.11	4.23
528	2.11	3.42	1.63	1.33
531	2	4.01	1.48	2.21
534	2.03	3.98	1.11	4.84
537	1.98	3.77	1.28	4.49
540	2.08	2.69	1.62	1.08
543	2	2.24	2.27	5.08
546	2.09	2.5	2.27	1.48
549	2.03	1.02	2.41	2.2
552	8.45	1.07	2.27	3.83
555	1.24	2.29	2.27	1.14
558	4.59	1.57	2.27	0
561	4.53	1.56	1.21	0
564	3.83	1.65	1.25	0
567	1.02	1.5	1.85	0
570	1.16	1.53	1.66	1.6
573	2.03	1.63	1.57	4.72
576	2.06	1.57	1.63	4.84
579	2.47	1.63	1.59	6.07
582	2.4	1.53	1.6	1.27
585	2.26	1.59	1.59	5.22
588	3.27	1.53	1.6	1.66
591	1.42	1.59	1.65	1.59
594	3.54	1.62	1.68	1.74
597	1.56	1.53	1.6	1.71
600	2.15	5.74	1.59	1.69
603	2.3	5.45	1.6	1.77
606	2.15	3.83	4.27	1.69
609	2.2	1.19	6.29	1.75
612	2.23	2.93	6.53	1.72
615	2.18	1.4	7.71	1.8
618	2.41	1.02	5.69	1.68
621	2.3	0	2.64	1.79
624	2.35	1.63	2.08	1.71
627	2.26	1.85	2.04	1.6
630	2.23	1.6	2.09	1.79
633	5.63	1.68	1.1	1.43
636	1.62	1.6	0	1.65
639	1.46	1.66	2.58	1.6
642	1.69	1.79	2.24	1.68
645	2.12	1.77	3.17	5.62
648	2.09	1.48	4.24	4.97
651	2.11	1.65	5.37	4.67
654	2.14	4.81	5	1.5
657	2.08	5.74	1.22	1.5
660	2.17	5.04	0.93	1.63
663	2.09	3.48	0	1.57
666	2.09	1.22	2.08	1.65
669	2.17	0.82	1.57	3.37
672	2.09	0	2.04	1.51
675	2.14	0	1.86	1.66
678	2.09	0	1.91	1.57
681	2.14	0	1.71	1.53
684	2.09	1.92	2.3	1.68
687	8.12	2.78	2.61	1.57
690	8.18	2.96	1.28	1.68
693	1.59	2.2	2.35	1.57
696	1.68	2.14	1.48	1.59
699	5.52	1.05	1.53	3.77
702	4.46	0	1.45	1.75
705	1.33	1.97	1.72	1.3
708	2.33	2.53	1.8	1.72
711	5.48	2.23	1.79	2.64
714	3.94	1.33	1.72	3.72
717	3.05	0	1.72	1.3
720	4.04	0	1.8	1.39
723	4.84	4.44	1.59	1.25
726	5.65	5.83	1.59	1.1
729	1.33	4.3	1.6	1.85
732	3.74	1.56	1.68	1.8
735	4.49	1.05	1.59	1.72
738	1.48	0	1.69	1.68
741	1.34	2.12	1.62	1.74
744	6.94	1.71	1.59	1.72
747	3.2	1.62	2.85	1.71
750	1.31	1.63	1.48	1.71
753	2.7	1.66	1.63	1.79
756	2.08	1.6	3.92	1.74
759	1.05	1.65	3.65	1.71
762	0	1.6	2.56	1.79
765	0	1.66	1.27	1.74
768	2.26	4.47	4.99	1.79
771	2.35	4.85	6.73	1.71
774	2.26	4.84	6.38	1.69
777	2.29	4.73	3.39	2.41
780	2.23	1.92	2.94	2.21
783	2.23	1.48	4.81	4.39
786	2.37	2.9	5.42	1.02
789	2.24	2.91	5.26	4.39
792	2.26	3.31	2.75	5.87
795	2.21	1.95	1.71	5.42
798	2.23	2.99	2.04	5.95
801	2.26	2.64	2.33	1.13
804	2.12	1.25	2.84	1.01
807	2.17	1.22	2.66	3.56
810	7.54	2.98	1.16	3.69
813	1.16	4.3	0	5.51
816	1.14	1.46	1.05	1.36
819	4.58	1.74	1.48	1.92
822	2.17	4.2	1.68	1.4
825	1.98	6.23	1.62	1.56
828	1.82	1.45	1.66	1.65
831	1.17	1.6	1.65	1.62
834	0	1.24	1.6	1.59
837	0	1.57	1.62	1.65
840	0	1.27	1.65	1.65
843	0	1.74	1.62	5.31
846	0	1.8	1.57	4.55
849	2.96	1.74	1.66	3.37
852	2.47	1.8	1.88	2.98
855	1.59	1.72	3.94	2.81
858	0	1.82	2.26	1.6
861	0	1.72	1.05	4.17
864	3.13	1.74	5.69	3.51
867	4.62	1.79	3.54	1.39
870	4.18	1.74	1.28	1.3
873	4.12	1.75	0	1.05
876	3.71	1.72	0	1.33
879	1.11	1.71	0	1.65
882	0	3.28	0	1.57
885	0	5.16	1.48	1.56
888	0	1.5	1.31	1.57
891	0	4.09	1.79	1.63
894	0	1.16	1.83	1.51
897	0	4.79	1.75	2.29
900	0	1.77	1.79	1.75
903	0	1.24	1.62	4.01
906	2.15	0	1.59	2.78
909	2.2	3.42	1.85	1.48
912	2.18	3.94	1.68	1.66
915	2.18	1.16	1.75	1.68
918	2.17	0.87	4.58	3.85
921	2.18	1.57	5.77	1.46
924	2.18	4.41	5.02	1.27
927	2.21	1.6	5.63	3.02
930	2.17	1.16	1.28	1.34
933	2.23	1.27	0	0
936	2.15	4.93	0	0
939	2.21	3.97	0	0
942	2.2	4.46	0	0
945	2.18	1.33	0	2
948	2.14	1.17	0	1.88
951	2.18	1.65	1.56	1.63
954	2.17	1.6	1.95	1.68
957	2.09	2.72	2.33	1.59
960	3.05	3.4	1.34	1.68
963	4.97	1.19	1.56	1.57
966	1.21	1.59	1.66	1.71
969	6.15	1.83	1.62	1.66
972	7.03	1.6	1.66	1.57
975	7.87	1.57	1.59	1.69
978	8	1.68	1.66	1.6
981	3.39	1.71	1.63	1.69
984	2.3	1.36	1.59	1.82
987	2.06	1.62	1.6	3.57
990	2.06	1.62	1.66	4.88
993	1.92	1.71	1.6	2.4
996	1.89	1.6	1.66	1.05
999	1.46	1.69	1.59	2.23
1002	1.59	1.62	1.63	2.46
1005	1.57	1.68	1.57	2.4
1008	1.27	1.6	2.14	1.19
1011	1.36	1.92	5.07	0
1014	1.59	5.29	3.69	0
1017	2.38	3.49	5.63	0
1020	2.2	3.77	1.72	0
1023	2.04	1.62	5.77	0
1026	2.12	1.69	5.6	0
1029	2.12	1.74	5.02	0
1032	2.08	2.56	3.8	1.31
1035	2.12	2.53	3.98	1.66
1038	2.09	1.62	4.07	4.46
1041	2.17	4.62	4.04	1.25
1044	2.09	1.53	0.92	1.22
1047	2.15	1.65	1.27	4.53
1050	2.08	1.71	2.23	5.68
1053	2.08	1.63	2.47	5.46
1056	2.08	1.77	1.02	6.67
1059	2.06	1.74	1.62	6.32
1062	2.14	1.71	1.62	1.13
1065	2.04	1.71	1.57	0.87
1068	2.14	1.77	1.62	1.53
1071	2.15	1.62	1.53	1.83
1074	2.08	1.65	1.57	1.8
1077	2.08	1.6	1.63	1.3
1080	6.39	1.59	1.56	1.19
1083	4.67	1.65	1.68	0.98
1086	3.17	1.57	1.72	0
1089	2.55	1.65	1.71	0
1092	4.21	1.6	1.77	0
1095	1.37	1.66	1.72	1.98
1098	5.04	4.3	1.69	1.65
1101	1.4	2.58	1.69	1.71
1104	1.25	1.59	1.72	1.62
1107	2.14	1.21	1.65	1.68
1110	2.15	0.99	1.66	1.62
1113	2.21	3.16	1.74	1.69
1116	2.11	1.33	1.72	1.63
1119	2.2	1.39	1.72	1.65
1122	2.15	1.13	1.66	4.96
1125	2.2	1.77	1.75	4.52
1128	5.45	1.66	1.69	3.78
1131	1.51	1.62	4.39	3.69
1134	5.04	1.62	5.37	1.75
1137	5	2.38	4.79	2.15
1140	1.57	1.66	3.56	2.14
1143	1.71	1.65	2.53	1.98
1146	2.84	1.62	2.37	1.4
1149	6.61	1.6	2.38	1.27
1152	5.1	1.59	1.02	1.27
1155	2.73	1.59	2.23	1.6
1158	3.2	1.75	1.14	1.63
1161	1.37	1.39	2.11	2.33
1164	4.96	1.85	1.63	1.79
1167	1.28	1.74	5.04	1.95
1170	1.46	2.64	2.53	1.91
1173	3.95	1.75	1.34	1.69
1176	4.99	3.63	2.78	1.77
1179	3.4	5	1.43	1.72
1182	1.13	5.04	1.39	1.77
1185	0	1.11	1.62	1.72
1188	1.92	2.64	1.65	1.77
1191	2.09	1.37	1.51	1.72
1194	2.23	1.17	1.51	1.69
1197	2.08	2.56	1.6	1.72
1200	1.33	3.07	1.56	1.77
1203	2.23	3.66	1.6	2.29
1206	2.23	1.4	1.63	3.51
1209	2.15	1.65	1.51	1.33
1212	2.17	1.85	1.62	1.46
1215	2.09	1.75	1.56	2.44
1218	2.17	3.69	1.53	8.64
1221	2.11	5.77	2.72	1.79
1224	2.18	4.46	2.98	4.81
1227	2.18	1.42	4.49	6.16
1230	2.09	5.54	4.59	5.87
1233	2.21	4.64	1.5	4.88
1236	2.08	5.39	2.72	1.56
1239	2.09	4.32	2.72	1.31
1242	7.97	5.71	3.94	1.22
1245	6	5.69	1.3	1.07
1248	5.02	5.22	1.13	3.74
1251	5.42	4.55	0.92	6.39
1254	4.9	2.81	0.95	2.47
1257	1.3	1.98	3.94	2.08
1260	1.65	2.35	6.5	2.33
1263	1.22	1.3	7.05	1.39
1266	2.44	1.16	1.71	0
1269	2.49	0.92	2.08	2
1272	1.65	0	5.33	1.25
1275	1.6	0	6.61	4.23
1278	1.57	1.62	1.65	1.24
1281	1.98	1.62	0	2.2
1284	4.15	1.63	1.82	1.37
1287	2.49	1.63	1.83	1.08
1290	1.45	1.59	1.48	5.36
1293	1.53	1.6	1.14	1.65
1296	2.44	1.65	1.34	1.37
1299	2.17	1.71	1.72	1.39
1302	2.14	1.74	1.72	1.68
1305	2.08	1.65	1.8	1.65
1308	2.33	2.79	1.8	1.66
1311	2.4	1.51	1.59	1.63
1314	2.29	4.91	1.6	1.66
1317	2.27	1.45	1.57	1.63
1320	2.33	2.41	1.66	1.63
1323	2.33	4.39	1.57	1.66
1326	2.35	1.13	1.57	1.59
1329	2.29	1.43	1.59	1.68
1332	2.24	1.53	1.69	1.62
1335	2.29	5.8	1.63	1.65
1338	5.54	1.57	1.68	5.63
1341	3.74	1.82	1.62	1.22
1344	5.58	1.08	1.68	2.99
1347	1.39	4.9	1.69	1.37
1350	4.85	6.1	1.59	1.74
1353	2.08	1.83	5.02	2.4
1356	1.11	1.68	4.84	3.01
1359	0	5.08	4.49	1.16
1362	2.24	5.04	1.56	0.9
1365	1.72	6.55	1.75	1.71
1368	2.18	1.94	1.33	5.45
1371	7.17	1.97	1.04	6.3
1374	2.88	2.64	1.77	2.11
1377	3.07	1.57	1.42	5.77
1380	2.87	1.39	1.6	1.69
1383	2.67	1.04	1.63	2.24
1386	2.61	1.83	5.69	3.4
1389	5.55	1.83	1.53	1.3
1392	3.72	1.71	2.58	3.97
1395	3.42	1.8	1.51	1.37
1398	1.42	1.72	1.19	1.43
1401	1.6	1.77	1.36	1.63
1404	1.46	1.69	1.3	1.6
1407	2.17	1.6	1.14	1.72
1410	2.2	1.59	5.33	4.61
1413	2.14	1.56	5.58	1.62
1416	2.11	1.66	2.81	1.66
1419	2.12	2.21	1.39	1.62
1422	2.23	5.77	1.34	1.66
1425	2.12	5.1	4.58	1.62
1428	2.11	6.39	4.15	1.62
1431	2.08	5.29	2.64	1.69
1434	2.18	5.97	1.68	1.63
1437	9	1.13	1.42	1.69
1440	8.65	2.12	1.6	1.65
1443	8.56	2.44	1.79	1.69
1446	0.92	2.82	1.71	1.63
1449	7.71	3.31	1.71	1.69
1452	7.87	3.74	1.88	5.25
1455	7.22	4.76	6.15	2.62
1458	0.99	4.27	1.65	1.34
1461	1.83	3.48	4.94	5.52
1464	1.4	1.3	2.2	1.8
1467	3.51	0	4.27	6.3
1470	3.56	0	1.66	6.87
1473	3.43	0.78	3.78	5.94
1476	3.02	1.51	6.33	5.86
1479	2.9	5.17	1.33	2.3
1482	1.1	3.43	3.95	1.3
1485	0	2.56	4.03	0
1488	0	3.81	1.62	1.85
1491	1.45	4.36	0	1.82
1494	1.46	3.01	0	4.49
1497	1.8	2.62	2.55	4.82
1500	2.41	2.55	1.68	4.14
1503	2.3	2.41	1.48	5.37
1506	2.3	4.14	1.65	1.34
1509	2.18	4.99	1.6	1.46
1512	2.04	1.31	1.68	1.17
1515	2.11	1.65	5.05	1.21
1518	2.06	1.57	1.36	1.85
1521	2.14	1.5	3.02	3.54
1524	2.09	1.51	1.31	2.84
1527	2.09	1.63	1.57	1.66
1530	2.17	1.59	2.84	1.65
1533	3.46	1.62	1.37	1.59
1536	3.4	5.29	2.64	1.79
1539	3.37	2.75	5.57	2.73
1542	3.46	4.68	1.31	5.37
1545	9.03	6	5.08	4.33
1548	7.98	6.27	3.51	1.85
1551	8.39	6.47	3.89	2.56
1554	8.59	6.13	2.67	1.75
1557	4.46	1.39	2.94	1.65
1560	4.75	5.63	3.68	1.82
1563	3.59	4.87	1.46	7
1566	1.98	4.68	2.58	4.56
1569	2.85	5.39	2.59	5.07
1572	1.63	5.63	2.66	1.45
1575	2.03	5.2	3.25	0
1578	1.88	3.08	3.23	0
1581	2	2.33	1.39	1.56
1584	2.03	2.2	1.25	1.66
1587	1.98	2.81	1.17	1.66
1590	2.06	2.67	1.57	1.72
1593	2	1.59	1.92	1.63
1596	2.09	1.42	3.77	1.68
1599	1.98	1.3	5.84	1.65
1602	1.98	3.57	5.84	1.65
1605	2.06	1.25	2.44	1.66
1608	2.08	0	3.54	1.65
1611	2	2.04	1.11	1.66
1614	6.44	1.98	1.24	1.63
1617	2.27	1.51	0.99	1.65
1620	5.45	1.53	1.21	1.65
1623	4.61	1.19	1.71	5.57
1626	5.91	1.65	1.77	3.43
1629	1.28	1.33	1.72	4.91
1632	3.66	1.57	1.8	6.41
1635	1.56	1.66	1.71	3.49
1638	5.94	1.59	1.72	1.51
1641	7.37	1.53	1.79	1.21
1644	5.23	1.59	1.75	1.45
1647	3.51	2.73	1.79	4.53
1650	3.91	1.5	1.69	1.4
1653	3.17	1.1	1.77	1.83
1656	3.3	1.59	1.63	1.07
1659	3.01	1.69	1.57	0
1662	2.98	1.66	2.79	0
1665	2.96	1.59	5.14	1.82
1668	3.23	1.69	5.63	1.79
1671	1.17	1.65	1.42	1.75
1674	0	1.62	4.78	1.74
1677	4.68	1.68	6.85	1.79
1680	4.94	1.68	6.76	1.74
1683	4.76	1.6	6.58	1.71
1686	4.49	1.71	2.24	1.71
1689	4.01	3.91	2.17	1.79
1692	1.25	1.24	2.67	1.71
1695	0	1.56	3.14	1.77
1698	3.33	1.57	2	1.72
1701	3.45	1.24	2.27	3.45
1704	1.5	1.31	1.13	1.21
1707	1.68	1.66	1.17	1.95
1710	1.65	6.79	2.72	1.98
1713	4.23	1.65	2.64	3.74
1716	2.23	1.4	2.53	1.34
1719	2.18	1.63	2.47	1.48
1722	2.21	1.63	2.56	5.98
1725	2.14	1.92	2.84	4.09
1728	2.18	1.74	3.3	4.5
1731	2.21	1.74	2.88	3.63
1734	2.14	1.77	2.62	4.46
1737	2.2	1.69	2.67	4.15
1740	2.11	1.71	2.64	2.35
1743	2.18	1.72	2.99	2.61
1746	8.94	1.72	4.73	2.61
1749	4.27	1.69	6.39	2.64
1752	4.88	1.68	6.42	2.61
1755	6.49	1.75	1.36	1.27
1758	6.81	1.71	1.22	0
1761	2.14	1.68	1.48	0
1764	4.38	1.71	1.63	0
1767	2.94	1.69	1.56	2.43
1770	1.72	1.79	1.65	4.17
1773	1.57	1.66	1.71	4.33
1776	8.35	1.79	1.85	4.7
1779	1.51	1.69	1.74	4.81
1782	7.92	1.77	1.71	4.72
1785	1.21	1.59	1.79	1.14
1788	7.89	1.65	1.74	1.13
1791	7.97	3.66	1.71	2.49
1794	1.17	1.43	1.72	6.52
1797	5.4	1.37	1.71	7.61
1800	5.4	4.64	1.69	7.42
1803	1.42	5.52	1.75	1.36
1806	1.22	5.65	1.72	0.9
1809	1.97	0.96	1.77	3.07
1812	1.97	5.97	1.72	1.07
1815	2.03	6.53	1.77	1.11
1818	1.92	7.16	1.8	1.56
1821	1.89	1.05	1.69	1.66
1824	1.92	2	6.27	1.6
1827	2.03	3.75	5.98	1.89
1830	1.97	0.93	6.45	1.75
1833	1.94	2.33	7.16	1.77
1836	2.01	2.69	6.81	1.68
1839	2	2.35	5.89	1.74
1842	1.97	0.92	4.03	1.75
1845	2.35	0.02	1.24	1.72
1848	2.27	1.39	5.66	1.75
1851	7.22	1.4	5.86	1.68
1854	1.22	2.44	3.48	1.75
1857	6.82	2.61	2.09	1.69
1860	6.85	3.02	2.88	1.69
1863	1.28	3.19	4.76	1.75
1866	1.31	3.34	1.31	1.71
1869	1.45	1.31	5.04	1.69
1872	3.69	1.19	2.82	1.75
1875	1.94	1.57	1.36	1.77
1878	2.08	1.68	1.34	1.69
1881	2.21	1.63	1.56	1.69
1884	2.69	1.68	1.59	1.75
1887	2.14	1.62	1.62	1.72
1890	2.26	1.66	1.59	1.77
1893	2.15	1.6	1.65	1.82
1896	2.17	1.68	1.66	6.85
1899	2.62	1.63	1.62	1.51
1902	7.89	1.62	1.59	5.97
1905	6.59	1.65	1.59	7.03
1908	1.71	1.62	1.66	7.43
1911	2.46	1.6	1.65	6.47
1914	1.39	1.94	5.66	6.88
1917	2.01	1.79	6.44	6.09
1920	2.12	1.79	6.13	1.33
1923	2.06	1.75	2.49	1.13
1926	2.14	1.82	3.22	1.62
1929	2.15	1.8	1.43	1.63
1932	2.04	1.71	0	1.62
1935	2.12	4.9	0	1.69
1938	2.03	1.08	1.8	1.65
1941	7.92	5.62	1.51	1.69
1944	1.39	1.65	1.34	1.63
1947	2.04	1.51	2.61	1.65
1950	2.12	1.19	1.25	1.62
1953	2.08	2.87	1.31	1.95
1956	2.12	2.98	1.08	2.49
1959	2.08	2.55	1.72	1.71
1962	2.09	2.88	2.11	2.23
1965	2.04	4.96	6.24	5.45
1968	2.12	4.9	1.72	2.87
1971	2.08	5	1.36	5.22
1974	2.01	1.16	1.22	1.71
1977	2.04	2.04	1.65	2.85
1980	2.14	2.64	1.6	1.77
1983	8.83	3.34	1.57	1.82
1986	6.97	2.88	1.65	4.5
1989	1.33	1.4	1.59	1.43
1992	1.19	1.48	1.63	1.53
1995	1.97	1.59	1.6	4.49
1998	1.98	3.94	1.59	1.97
2001	8	3.31	1.63	1.6
2004	1.74	5.33	1.65	1.75
2007	2.01	5.68	1.65	1.83
2010	2.14	5.08	1.57	1.94
2013	2.4	0.99	1.65	1.89
2016	2.15	0	1.57	1.86
2019	2.41	0	1.63	1.85
2022	2.24	2.2	1.57	1.8
2025	2.27	2	1.57	1.77
2028	2.17	3.71	1.62	1.8
2031	2.24	4.09	1.53	1.75
2034	2.15	2.52	1.63	1.82
2037	7.19	4.23	1.71	1.79
2040	3.42	5.19	1.6	1.88
2043	1.16	2.81	1.6	5.57
2046	1.77	1.82	5.95	3.49
2049	3.59	1.48	6.01	1.89
2052	1.56	1.27	5.6	1.95
2055	1.51	1.4	5.91	2.09
2058	1.3	1.65	3.65	1.31
2061	1.31	1.65	1.24	1.79
2064	1.71	1.59	1.02	1.65
2067	1.62	1.91	1.27	1.39
2070	1.59	1.72	1.45	2.64
2073	1.66	4.87	4.93	2.35
2076	1.57	2.55	4.85	3.97
2079	1.6	1.51	6.39	3.01
2082	1.48	1.98	5.16	2.12
2085	1.34	1.13	5.08	1.63
2088	1.6	3.19	4.35	1.85
2091	2.69	3.37	1.1	1.86
2094	1.65	1.71	0.9	1.65
2097	1.66	4.91	0	1.69
2100	1.75	5.78	2.17	1.65
2103	2.09	3.75	1.31	1.66
2106	2.06	5.65	1.6	1.62
2109	2.01	6	1.69	1.62
2112	2.09	5.58	2.49	1.68
2115	2	1.56	3.54	1.68
2118	2.09	4.9	4.47	1.65
2121	1.97	1.39	6.3	1.69
2124	2.06	1.33	1.11	1.65
2127	2	4.39	1.08	1.68
2130	2.08	2.43	1.72	1.63
2133	2.06	1.21	1.68	1.68
2136	2.12	3.37	1.66	1.62
2139	2.08	4.04	1.69	1.68
2142	1.65	1.59	1.72	2.21
2145	4.68	1.59	1.62	2.3
2148	3.54	4.32	1.57	2.43
2151	6.97	3.91	1.65	3.33
2154	6.32	1.57	1.63	1.04
2157	2.01	1.43	1.57	3.52
2160	2.11	1.19	1.68	1.3
2163	2.85	0	1.59	1.3
2166	1.91	1.69	1.65	6
2169	1.01	1.3	1.6	1.36
2172	0	1.46	1.6	1.4
2175	2.04	1.25	1.68	1.53
2178	2.11	1.6	1.6	1.86
2181	1.71	1.31	1.57	1.79
2184	2.94	1.11	1.68	2.78
2187	6.13	1.46	2.84	2.82
2190	4.35	1.5	1.34	1.43
2193	4.94	2.35	6.47	1.74
2196	2.49	1.83	1.25	1.8
2199	1.19	1.66	5.66	1.75
2202	1.56	3.31	4.68	1.79
2205	2.23	3.34	2.38	1.75
2208	2.18	1.85	3.04	1.79
2211	2.18	3.46	3.14	1.69
2214	2.18	1.57	3.36	1.77
2217	2.23	4.1	3.01	1.77
2220	2.14	2.85	3.17	6.03
2223	2.23	4.3	2.44	1.85
2226	2.18	1.57	1.82	3.25
2229	2.21	5.71	2.12	1.16
2232	2.17	6.41	0.98	0
2235	2.23	1.74	2.81	2.2
2238	2.17	1.46	3.07	1.56
2241	2.21	3.45	1.28	1.6
2244	2.12	1.56	1.19	1.71
2247	2.04	2.75	0.95	1.68
2250	2.01	5.28	1.16	1.6
2253	6.61	6.13	1.51	1.69
2256	2.5	6.35	1.56	4.75
2259	5.14	6.29	5	1.65
2262	7.11	3.52	3.34	1.37
2265	5.29	0.98	3.46	1.69
2268	1.24	0	4.55	1.65
2271	2.73	0	1.63	1.66
2274	2.49	1.68	1.6	5.48
2277	2.72	1.91	3.72	1.48
2280	2.98	1.89	1.27	1.68
2283	3.81	1.83	3.2	1.65
2286	3.91	1.91	2.62	1.68
2289	1.79	1.85	1.51	1.68
2292	2.44	1.85	3.45	1.72
2295	2.85	1.69	2.85	1.65
2298	1.04	1.65	1.65	1.68
2301	1.25	1.65	1.53	1.62
2304	4.03	1.72	1.63	1.63
2307	5.22		1.62	1.68
2310	3.27		1.75	1.68
2313	3.08		1.75	1.6
2316	2.9		1.68	1.71
2319	2.7		1.79	1.63
2322	1.08		6	1.68
2325	1.65		4.52	1.6
2328	1.11		1.48	1.57
2331	1.21		1.39	1.95
2334	1.98		1.63	1.79
2337	2.27		1.57	1.85
2340	0.98		1.63	1.8
2343	0		1.57	1.82
2346	2.69		1.77	1.79
2349	2.3		2.04	1.77
2352	5.07		4.56	1.77
2355	1.98		1.4	1.83
2358	8.51		1.51	1.74
2361	4.14		1.74	1.8
2364	3.2		1.69	6.58
2367	3.07		1.59	3.34
2370	2.98		1.66	6.74
2373	6.07		1.57	1.97
2376	4.49		1.63	1.83
2379	2.82		1.62	1.77
2382	4.94		4.3	4.88
2385	6.76		2	5.65
2388	1.51		2.14	5.84
2391	1.19		2.27	5.52
2394	1.53		2.38	1.08
2397	1.79		2.44	4.43
2400	2.01		2.12	0.87
2403	2.11		1.13	1.53
2406	2.12		1.71	1.48
2409	2.06		1.79	1.65
2412	1.92		1.66	1.6
2415	1.92		1.79	1.68
2418	7.37		1.74	1.6
2421	4.04		1.69	1.63
2424	5.63		1.71	1.68
2427	6.42		1.75	1.62
2430	4.97		1.75	1.65
2433	4.58		1.69	1.63
2436	4.49		1.71	1.6
2439	1.28		1.72	1.65
2442	4.33		1.69	1.65
2445	4.43		1.77	1.63
2448	1.72		1.8	1.65
2451	1.39		1.69	1.6
2454	2.12		1.69	1.68
2457	5.42		1.75	1.6
2460	2.35		1.68	1.6
2463	8.35		1.82	1.63
2466	4.15		1.71	1.62
2469	3.57		1.79	6.1
2472	2.43		5.84	5.39
2475	3.31		1.59	3.14
2478	5		5.57	3.05
2481	3.52		1.62	0.99
2484	1.85		1.48	6.3
2487	2.12		5.11	1.07
2490	2.56		1.6	0.92
2493	1.19		1.62	1.79
2496	2.12		5.46	1.05
2499	7.6		1.94	4.23
2502	5.75		4.21	4.56
2505	2.15		3.31	4.07
2508	1.08		1.63	3.42
2511	1.4		5.45	2.15
2514	2.09		4.7	5.29
2517	2.06		2.52	2.18
2520	3.23		1.97	1.21
2523	3.68		1.63	3.04
2526	2.24		1.65	3.75
2529	2.38		1.62	3.14
2532	2.09			3.01
2535	2.64			3.07
2538	2.85			3.05
2541	2.58			3.05
2544	2.26			3.36
2547	2.23			1.24
2550	2.17			0
				2.01
				5.75
				5.94
				6.23
				1.63
				1.8
				1.63
				1.59
