# Supplementary material for: Effect of air and fuel injection pressure variation on torque and fuel economy in spark-ignition engines
Source: Sci Rep. 2026 Mar 4;16:11955. doi: 10.1038/s41598-026-41765-z (PMC13069035; doi:10.1038/s41598-026-41765-z)
Supplement: Supplementary file 8 — Supplementary Material 8 [file 41598_2026_41765_MOESM8_ESM.xlsx]

## Sheet: prueba Urbana 1 4 bares
AIr/fuel Ratio[Ratio]	BArometric Pressure[kPa]	BAsic Fuel Injection Pulse Width[ms]	COolant Temperature[degC]	DOwnstream O2 Sensor Signal[V]	ENgine Load[%]	ENgine Running Time[s]	ENgine Speed[rpm]	IGnition Advance Angle[Grad kw]	IGnition Voltage[V]	INtake Air Manifold Pressure[hPa]	INtake Air Temperature[degC]	KNock Counter	MAss Air Flow[g/s]	PRe-estimated Value Of Catalytic Converter Temperature[degC]	REtarded Ignition Angle Due To Knock[Grad kw]	TArget Idle Speed[rpm]	UPstream O2 Sensor Signal[V]	VEhicle Speed[km/h]
14.5	73.06	1.66	93	1.10	7.06	173	823.00	9.5	13.8	21	79	87	2.53	387	0.00	787.5	0.07	0
14.5	73.06	1.59	93	1.10	7.06	176	803.00	8.5	13.9	21	79	87	2.62	387	0.00	787.5	0.77	0
14.5	73.06	1.62	93	1.10	7.06	179	839.00	10.0	13.9	20	79	87	2.45	387	0.00	787.5	0.07	0
14.5	73.06	1.60	94	1.10	6.67	181	802.00	9.5	13.9	20	79	87	2.52	387	0.00	787.5	0.72	0
14.5	73.06	1.65	94	1.10	6.67	184	817.00	9.5	13.9	20	79	87	2.44	384	0.00	787.5	0.10	1
14.5	73.06	1.60	94	1.10	6.67	187	802.00	10.5	13.9	21	79	87	2.47	384	0.00	787.5	0.70	3
14.5	73.06	1.68	94	1.10	6.67	190	777.00	10.0	13.9	21	79	87	2.48	384	0.00	787.5	0.65	4
14.5	73.06	1.57	95	1.10	6.67	192	785.00	8.5	13.9	21	79	87	2.54	384	0.00	787.5	0.79	0
14.5	73.06	1.60	95	1.10	6.67	195	814.00	10.5	13.8	21	79	87	2.46	384	0.00	787.5	0.09	0
14.5	73.06	1.57	95	1.10	6.67	198	794.00	9.5	13.9	21	79	87	2.52	384	0.00	787.5	0.76	0
14.5	73.06	1.65	95	1.10	6.67	201	800.00	10.0	14.0	21	79	87	7.72	384	0.00	787.5	0.07	0
14.5	73.06	2.87	95	1.10	12.16	203	1071.00	15.0	13.6	45	79	87	5.24	393	0.00	837.5	0.07	2
14.5	73.06	1.75	95	1.10	14.12	206	1329.00	23.5	13.7	22	79	87	6.78	399	0.00	1287.5	0.79	9
14.5	73.06	2.90	95	1.10	23.14	209	1712.00	30.5	13.6	32	79	87	5.70	405	0.00	1287.5	0.06	12
14.5	73.06	1.22	95	1.10	13.33	211	2286.00	16.5	13.7	14	78	87	8.35	414	0.00	1287.5	0.89	18
14.5	73.06	2.40	95	1.10	23.53	214	1558.00	27.0	13.7	30	78	87	8.70	417	0.00	1287.5	0.04	21
14.5	73.06	2.41	95	1.10	23.92	217	1843.00	28.5	13.7	27	77	87	4.83	417	0.00	1287.5	0.77	25
14.5	73.06	1.21	95	1.10	12.55	220	2049.00	9.5	13.8	14	77	87	4.16	426	0.00	1287.5	0.73	27
14.5	73.06	1.86	95	1.10	11.37	222	1906.00	9.5	13.8	14	78	87	6.38	432	0.00	1287.5	0.01	25
14.5	73.06	1.34	95	1.10	17.65	225	1880.00	25.5	13.7	21	78	87	6.66	441	0.00	1287.5	0.07	25
14.5	73.06	1.39	95	1.10	18.43	228	1970.00	25.0	13.7	21	78	87	4.41	444	0.00	1287.5	0.79	26
14.5	73.06	0.00	95	1.10	11.76	231	1906.00	9.5	13.8	13	78	87	4.08	447	0.00	1287.5	0.83	25
14.5	73.06	0.00	95	1.10	10.98	233	1722.00	9.5	13.7	14	78	87	3.55	444	0.00	1287.5	0.00	23
14.5	73.06	1.74	94	1.10	9.02	236	1208.00	11.0	13.5	19	79	87	2.66	432	0.00	887.5	0.89	14
14.5	73.06	1.77	94	1.10	7.06	239	818.00	9.5	13.7	22	79	87	2.72	423	0.00	787.5	0.07	7
14.5	73.06	1.77	93	1.10	7.45	242	824.00	8.0	13.6	22	79	87	2.78	417	0.00	787.5	0.71	7
14.5	73.06	1.74	93	1.10	7.45	244	826.00	8.0	13.6	22	79	87	2.76	411	0.00	787.5	0.75	8
14.5	73.06	4.26	92	1.10	7.45	247	840.00	-12.5	13.8	21	79	87	12.22	411	0.00	1162.5	0.62	7
14.5	73.06	1.33	92	1.10	34.90	250	1915.00	23.0	13.8	41	79	87	3.31	417	0.00	1287.5	0.90	14
14.5	73.06	1.56	92	1.10	9.80	252	1313.00	14.0	13.8	19	78	87	6.51	420	0.00	1187.5	0.79	17
14.5	73.06	1.63	92	1.10	17.25	255	1444.00	24.5	13.9	24	78	87	3.77	426	0.00	1287.5	0.05	19
14.5	73.06	1.34	91	1.10	10.20	258	1525.00	9.5	13.8	14	78	87	3.16	423	0.00	1287.5	0.87	20
14.5	73.06	1.42	91	1.10	7.84	261	1270.00	9.5	13.8	16	79	87	2.60	417	0.00	862.5	0.86	15
14.5	73.06	1.68	90	1.10	7.06	263	815.00	8.5	13.8	20	79	87	2.63	408	0.00	787.5	0.72	11
14.5	73.06	1.65	90	1.10	7.06	266	834.00	8.5	13.8	20	79	87	2.50	402	0.00	787.5	0.40	9
14.5	73.06	1.57	90	1.10	6.67	269	811.00	8.5	13.7	21	79	87	2.55	399	0.00	787.5	0.75	10
14.5	73.06	1.56	90	1.10	6.67	271	826.00	9.5	13.7	20	79	87	2.53	396	0.00	787.5	0.10	11
14.5	73.06	1.65	90	1.10	7.06	274	815.00	8.0	13.9	20	79	87	2.50	393	0.00	787.5	0.53	13
14.5	73.06	1.57	90	1.10	6.67	277	806.00	8.5	13.8	20	79	87	2.57	390	0.00	787.5	0.77	14
14.5	73.06	1.69	90	1.10	7.06	280	813.00	9.5	13.8	21	80	87	2.55	390	0.00	787.5	0.70	14
14.5	73.06	1.69	90	1.10	6.67	282	811.00	10.0	13.8	21	80	87	2.50	387	0.00	787.5	0.09	13
14.5	73.06	1.59	90	1.10	7.06	285	793.00	8.0	13.8	21	80	87	2.55	387	0.00	787.5	0.79	10
14.5	73.06	1.62	90	1.10	6.67	288	819.00	9.5	13.9	21	80	87	2.51	387	0.00	787.5	0.09	11
14.5	73.06	1.68	90	1.10	7.06	290	800.00	9.5	13.8	21	80	87	2.52	387	0.00	787.5	0.63	12
14.5	73.06	1.63	90	1.10	6.67	293	792.00	10.0	13.8	21	80	87	2.58	387	0.00	787.5	0.76	10
14.5	73.06	1.62	90	1.10	7.06	296	809.00	9.5	13.8	21	80	87	2.48	387	0.00	787.5	0.07	8
14.5	73.06	1.66	90	1.10	6.67	299	788.00	8.5	13.8	21	80	87	2.54	387	0.00	787.5	0.75	8
14.5	73.06	1.62	90	1.10	6.67	301	804.00	9.5	13.7	21	80	87	2.53	384	0.00	787.5	0.27	9
14.5	73.06	6.62	91	1.10	7.06	304	805.00	-15.0	13.8	21	80	87	16.62	387	0.18	887.5	0.89	10
14.5	73.06	6.64	91	1.10	48.63	307	1470.00	19.5	13.8	63	79	87	5.95	417	0.09	1287.5	0.42	20
14.5	73.06	2.88	91	1.10	14.51	310	1868.00	3.5	13.8	25	77	87	3.82	423	0.00	1275.0	0.85	29
14.5	73.06	3.71	91	1.10	9.80	312	1360.00	9.5	13.9	17	77	87	8.58	423	0.00	1162.5	0.90	29
14.5	73.06	1.42	91	1.10	12.55	315	1408.00	9.5	13.8	16	77	87	3.53	426	0.00	1250.0	0.89	30
14.5	73.06	1.08	92	1.10	9.41	318	1327.00	9.5	13.9	16	77	87	7.32	420	0.00	1125.0	0.86	28
14.5	73.06	2.81	92	1.10	21.18	320	1315.00	24.5	13.9	35	78	87	5.14	423	0.00	1212.5	0.06	28
14.5	73.06	1.39	92	1.10	10.98	323	1419.00	10.5	13.7	15	77	87	3.48	423	0.00	1237.5	0.89	30
14.5	73.06	2.90	92	1.10	9.41	326	1392.00	9.5	13.7	15	78	87	15.80	423	0.00	1287.5	0.85	30
14.5	73.06	0.99	92	1.10	44.71	329	2329.00	30.5	13.7	39	78	87	4.20	432	0.00	1287.5	0.06	32
14.5	73.06	0.95	92	1.10	10.98	331	1560.00	9.5	13.8	14	77	87	9.76	432	0.00	1287.5	0.89	35
14.5	73.06	1.28	92	1.10	27.45	334	1649.00	27.0	13.7	34	77	87	3.91	432	0.00	1287.5	0.14	36
14.5	73.06	1.08	93	1.10	10.59	337	1721.00	9.5	13.7	13	77	87	3.87	432	0.00	1287.5	0.83	37
14.5	73.06	0.00	93	1.10	10.20	340	1717.00	9.5	13.8	14	78	87	3.87	432	0.00	1287.5	0.00	36
14.5	73.06	0.00	93	1.10	10.59	342	1589.00	9.5	13.9	14	78	87	3.80	432	0.00	1287.5	0.00	34
14.5	73.06	0.00	93	1.10	10.20	345	1480.00	9.5	13.8	15	79	87	3.36	429	0.00	1237.5	0.00	32
14.5	73.06	3.59	93	1.10	9.02	348	1287.00	12.5	13.7	16	79	87	10.25	426	0.00	1175.0	0.86	28
14.5	73.06	3.14	94	1.10	28.24	351	1443.00	27.5	13.8	40	78	87	10.34	429	0.00	1287.5	0.10	32
14.5	73.06	3.19	94	1.10	28.63	353	1637.00	28.0	13.7	36	78	87	4.19	432	0.00	1287.5	0.73	36
14.5	73.06	1.53	94	1.10	11.76	356	1744.00	9.5	13.8	14	77	87	4.96	432	0.00	1287.5	0.61	38
14.5	73.06	1.37	94	1.10	14.90	359	1676.00	20.0	13.9	20	78	87	5.68	438	0.00	1287.5	0.31	37
14.5	73.06	1.42	94	1.10	15.69	361	1691.00	25.0	13.8	20	78	87	5.81	444	0.00	1287.5	0.07	37
14.5	73.06	1.72	94	1.10	16.08	364	1705.00	25.0	13.8	20	78	87	5.88	450	0.00	1287.5	0.76	37
14.5	73.06	1.66	94	1.10	16.08	367	1749.00	25.0	13.8	21	77	87	6.26	456	0.00	1287.5	0.85	38
14.5	73.06	1.40	94	1.10	17.25	370	1781.00	25.0	13.8	21	77	87	4.10	459	0.00	1287.5	0.07	39
14.5	73.06	0.00	95	1.10	10.98	372	1737.00	9.5	13.9	13	77	87	3.88	453	0.00	1287.5	0.72	38
14.5	73.06	0.00	95	1.10	10.59	375	1648.00	9.5	13.7	14	78	87	3.80	447	0.00	1287.5	0.00	36
14.5	73.06	0.00	95	1.10	10.59	378	1539.00	9.5	13.8	15	78	87	3.66	444	0.00	1287.5	0.00	33
14.5	73.06	1.75	95	1.10	9.80	381	1347.00	-3.5	13.9	16	78	87	3.17	438	0.00	1162.5	0.01	29
14.5	73.06	1.65	95	1.10	8.24	383	1228.00	9.5	13.9	16	78	87	2.59	426	0.00	912.5	0.88	26
14.5	73.06	1.69	95	1.10	7.06	386	834.00	10.5	13.8	21	79	87	2.64	417	0.00	800.0	0.06	16
14.5	73.06	1.66	95	1.10	7.06	389	824.00	10.0	13.7	21	79	87	2.63	408	0.00	787.5	0.10	9
14.5	73.06	1.65	95	1.10	7.06	391	824.00	10.0	13.8	21	79	87	2.57	405	0.00	787.5	0.09	0
14.5	73.06	1.62	95	1.10	7.06	394	803.00	8.5	13.7	21	79	87	2.60	402	0.00	787.5	0.77	0
14.5	73.06	1.71	95	0.97	7.06	397	813.00	10.0	13.8	21	79	87	2.59	396	0.00	787.5	0.27	0
14.5	73.06	1.62	95	0.91	7.06	400	806.00	9.5	13.9	21	79	87	2.55	393	0.00	787.5	0.10	0
14.5	73.06	1.63	95	0.88	7.06	402	797.00	8.5	13.9	21	79	87	2.59	393	0.00	787.5	0.78	0
14.5	73.06	1.71	95	0.84	7.06	405	810.00	10.0	13.8	21	79	87	2.80	390	0.00	787.5	0.09	0
14.5	73.06	1.82	95	0.79	7.84	408	758.00	9.5	13.6	23	79	87	2.83	390	0.00	787.5	0.79	0
14.5	73.06	1.83	95	0.72	7.84	411	809.00	9.5	13.6	22	79	87	2.76	393	0.00	787.5	0.09	0
14.5	73.06	1.75	95	0.66	7.45	413	807.00	8.5	13.6	23	79	87	2.79	393	0.00	787.5	0.75	0
14.5	73.06	1.74	95	0.64	7.45	416	812.00	8.0	13.7	23	79	87	2.84	393	0.00	787.5	0.78	0
14.5	73.06	4.38	95	0.72	7.45	419	840.00	10.5	13.7	22	79	87	13.21	396	0.09	1287.5	0.84	0
14.5	73.06	3.95	95	0.70	39.61	421	1531.00	29.5	13.5	44	78	87	5.34	402	0.00	1287.5	0.69	12
14.5	73.06	4.59	95	0.77	12.94	424	2222.00	7.0	13.6	50	77	87	16.30	405	0.00	1287.5	0.79	19
14.5	73.06	1.07	95	0.81	18.04	427	2016.00	18.5	13.6	14	77	87	4.23	414	0.00	1287.5	0.88	27
14.5	73.06	2.38	95	0.81	11.37	430	1846.00	9.5	13.6	14	77	87	9.81	420	0.00	1287.5	0.01	24
14.5	73.06	3.48	95	0.72	27.84	432	1785.00	26.0	13.6	36	77	87	14.20	420	0.00	1287.5	0.07	24
14.5	73.06	4.12	95	0.69	40.39	435	2211.00	30.5	13.5	38	77	87	5.67	426	0.00	1287.5	0.52	30
14.5	73.06	1.46	95	0.79	14.12	438	2271.00	14.0	13.5	15	76	87	5.36	432	0.00	1287.5	0.91	35
14.5	73.06	1.91	94	0.76	15.69	440	1583.00	21.0	13.5	23	77	87	6.59	438	0.00	1287.5	0.08	35
14.5	73.06	1.45	94	0.73	18.04	443	1648.00	18.5	13.6	23	77	87	3.82	441	0.00	1287.5	0.87	36
14.5	73.06	2.84	93	0.79	10.20	446	1595.00	11.5	13.5	15	77	87	4.16	438	0.00	1287.5	0.10	34
14.5	73.06	1.30	93	0.80	10.98	449	1620.00	9.5	13.6	14	77	87	6.66	438	0.00	1287.5	0.89	35
14.5	73.06	4.03	92	0.76	18.82	451	1529.00	19.0	13.6	43	77	87	13.13	441	0.00	1287.5	0.59	33
14.5	73.06	4.30	92	0.69	36.47	454	1717.00	27.0	13.7	44	77	87	13.53	444	0.00	1287.5	0.06	38
14.5	73.06	1.48	92	0.69	37.65	457	1905.00	22.0	13.6	32	77	87	4.25	447	0.00	1287.5	0.88	42
14.5	73.06	0.00	92	0.79	11.76	460	1877.00	9.5	13.7	13	77	87	5.09	447	0.00	1287.5	0.65	41
14.5	73.06	1.36	91	0.73	19.22	462	1807.00	17.5	13.8	24	77	87	3.84	450	0.00	1287.5	0.89	39
14.5	73.06	0.00	91	0.81	10.59	465	1756.00	9.5	13.7	13	77	87	3.65	447	0.00	1287.5	0.83	38
14.5	73.06	2.00	91	0.04	9.80	468	1360.00	1.5	13.8	17	77	87	3.12	435	0.00	887.5	0.03	27
14.5	73.06	1.68	90	0.72	9.02	470	1200.00	5.0	13.8	26	78	87	7.17	435	0.00	1150.0	0.79	17
14.5	73.06	2.91	90	0.70	21.57	473	1370.00	20.0	13.7	37	78	87	12.54	438	0.00	1287.5	0.32	18
14.5	73.06	5.14	90	0.66	41.18	476	1748.00	25.5	13.6	53	77	87	5.54	450	0.00	1287.5	0.71	24
14.5	73.06	4.41	90	0.77	14.51	479	1981.00	-1.5	13.8	16	77	87	13.09	456	0.00	1287.5	0.05	31
14.5	73.06	4.20	90	0.65	35.69	481	1594.00	26.0	13.7	46	77	87	13.26	456	0.00	1287.5	0.71	35
14.5	73.06	5.23	90	0.60	37.65	484	1799.00	25.5	13.8	48	76	87	21.80	474	0.18	1287.5	0.67	39
14.5	73.06	6.35	90	0.59	61.96	487	2094.00	26.0	13.7	59	75	87	4.61	504	0.09	1287.5	0.10	46
14.5	73.06	5.31	90	0.68	14.51	489	1620.00	16.5	13.7	56	74	87	4.30	510	0.09	1287.5	0.74	50
14.5	73.06	1.17	90	0.79	10.59	492	1624.00	9.5	13.8	15	74	87	5.48	495	0.00	1262.5	0.89	45
14.5	73.06	1.45	91	0.77	14.51	495	1411.00	9.5	13.8	16	75	87	3.55	480	0.00	1250.0	0.88	41
14.5	73.06	1.13	91	0.80	9.41	498	1372.00	9.5	13.8	15	76	87	2.48	468	0.00	1062.5	0.86	39
14.5	73.06	1.68	91	0.75	6.27	500	830.00	10.0	13.8	22	77	87	3.96	447	0.00	812.5	0.43	32
14.5	73.06	1.19	91	0.79	11.37	503	1826.00	13.0	13.8	13	77	87	3.35	447	0.00	1287.5	0.59	25
14.5	73.06	1.53	91	0.78	8.63	506	1492.00	9.5	13.8	15	77	87	2.77	432	0.00	912.5	0.84	17
14.5	73.06	1.69	91	0.74	7.45	509	849.00	8.5	13.8	21	77	87	2.67	426	0.00	787.5	0.73	1
14.5	73.06	1.63	91	0.72	7.06	511	816.00	8.0	13.7	21	77	87	2.72	417	0.00	787.5	0.79	0
14.5	73.06	1.65	92	0.71	7.45	514	839.00	8.5	13.8	21	77	87	2.67	408	0.00	787.5	0.08	0
14.5	73.06	1.69	92	0.71	7.45	517	810.00	8.5	13.7	21	77	87	2.69	405	0.00	787.5	0.64	0
14.5	73.06	1.65	92	0.70	7.06	519	824.00	8.5	13.8	21	78	87	2.66	402	0.00	787.5	0.14	0
14.5	73.06	1.69	92	0.70	7.06	522	819.00	8.5	13.7	21	78	87	2.64	399	0.00	787.5	0.12	0
14.5	73.06	1.62	92	0.69	7.06	525	811.00	8.0	13.8	22	78	87	2.64	396	0.00	787.5	0.76	0
14.5	73.06	1.72	92	0.69	7.06	528	823.00	9.5	13.8	21	78	87	2.60	393	0.00	787.5	0.19	0
14.5	73.06	1.63	92	0.69	7.06	530	813.00	8.5	13.8	21	78	87	2.62	393	0.00	787.5	0.74	0
14.5	73.06	1.65	92	0.69	7.06	533	814.00	9.5	13.7	21	78	87	5.24	390	0.00	787.5	0.09	0
14.5	73.06	5.81	93	0.65	39.22	536	994.00	14.5	13.9	63	78	87	23.12	405	0.18	1287.5	0.58	1
14.5	73.06	4.97	93	0.80	41.57	539	2471.00	19.0	13.8	15	77	87	13.12	408	0.09	1287.5	0.90	17
14.5	73.06	1.51	93	0.82	23.53	541	1624.00	20.0	13.9	16	76	87	6.17	411	0.00	1250.0	0.90	21
14.5	73.06	4.12	93	0.71	17.65	544	1305.00	12.0	13.8	39	76	87	15.29	417	0.00	1250.0	0.80	17
14.5	73.06	4.97	94	0.63	43.14	547	1650.00	23.5	13.8	52	76	87	20.39	432	0.18	1287.5	0.07	22
14.5	73.06	1.40	94	0.66	57.65	549	2236.00	27.5	13.8	51	75	87	18.10	447	0.09	1287.5	0.89	30
14.5	73.06	1.53	94	0.82	49.41	552	1527.00	9.5	13.9	19	74	87	3.70	450	0.00	1287.5	0.90	33
14.5	73.06	1.59	95	0.79	10.20	555	1430.00	14.0	13.9	24	74	87	3.66	447	0.00	1250.0	0.85	31
14.5	73.06	1.33	95	0.83	9.80	558	1362.00	9.5	13.8	15	75	87	4.30	441	0.00	1200.0	0.88	29
14.5	73.06	2.29	95	0.75	12.55	560	1375.00	26.0	13.9	28	76	87	7.81	444	0.00	1275.0	0.06	29
14.5	73.06	4.00	95	0.69	21.57	563	1500.00	27.0	13.6	32	76	87	12.09	444	0.00	1287.5	0.06	33
14.5	73.06	3.52	95	0.67	33.73	566	1716.00	28.5	13.7	41	75	87	12.59	447	0.00	1287.5	0.07	38
14.5	73.06	1.25	95	0.72	18.04	568	1943.00	9.5	13.8	15	74	87	4.34	450	0.00	1287.5	0.77	42
14.5	73.06	0.00	95	0.75	11.76	571	1931.00	9.5	13.7	13	75	87	4.83	453	0.00	1287.5	0.01	42
14.5	73.06	1.65	95	0.52	17.65	574	1864.00	20.0	13.7	25	76	87	7.52	456	0.00	1287.5	0.85	41
14.5	73.06	1.88	95	0.52	20.78	577	1960.00	27.0	13.7	24	76	87	7.55	459	0.00	1287.5	0.09	43
14.5	73.06	1.92	95	0.53	20.78	579	1989.00	27.0	13.7	24	76	87	7.59	462	0.00	1287.5	0.78	43
14.5	73.06	2.20	95	0.54	20.78	582	1901.00	27.0	13.7	24	76	87	7.47	465	0.00	1287.5	0.80	42
14.5	73.06	2.38	95	0.54	20.78	585	1788.00	26.5	13.7	26	75	87	7.62	468	0.00	1287.5	0.78	39
14.5	73.06	2.50	95	0.55	20.78	588	1670.00	26.0	13.7	27	75	87	10.10	471	0.00	1287.5	0.80	36
14.5	73.06	3.59	95	0.55	28.63	590	1577.00	27.5	13.6	39	75	87	10.43	471	0.00	1287.5	0.71	34
14.5	73.06	1.60	95	0.65	28.63	593	1556.00	13.0	13.6	18	75	87	3.84	471	0.00	1287.5	0.89	33
14.5	73.06	1.48	94	0.82	10.20	596	1373.00	9.5	13.6	16	75	87	2.88	456	0.00	975.0	0.86	29
14.5	73.06	1.69	94	0.77	7.84	598	859.00	6.5	13.7	22	76	87	2.81	441	0.00	800.0	0.78	12
14.5	73.06	1.72	93	0.75	7.84	601	824.00	7.0	13.5	22	76	87	2.82	429	0.00	787.5	0.79	5
14.5	73.06	1.74	93	0.74	7.45	604	829.00	8.0	13.7	22	76	87	2.80	423	0.00	787.5	0.10	0
14.5	73.06	1.65	93	0.72	7.45	607	828.00	7.0	13.8	22	77	87	2.70	417	0.00	787.5	0.59	0
14.5	73.06	1.66	92	0.72	7.06	609	837.00	8.5	13.8	21	77	87	11.07	411	0.00	787.5	0.11	0
14.5	73.06	1.45	92	0.77	27.84	612	1229.00	24.5	13.8	54	77	87	2.88	411	0.00	1025.0	0.92	4
14.5	73.06	1.65	92	0.76	7.45	615	906.00	8.5	13.6	22	77	87	2.64	408	0.00	812.5	0.06	1
14.5	73.06	1.59	91	0.73	7.06	617	846.00	9.5	13.8	21	77	87	2.57	405	0.00	787.5	0.10	0
14.5	73.06	1.63	91	0.72	7.06	620	811.00	8.5	13.7	21	77	87	2.55	399	0.00	787.5	0.52	0
14.5	73.06	1.60	91	0.72	7.06	623	801.00	8.5	13.8	21	77	87	2.57	396	0.00	787.5	0.77	0
14.5	73.06	1.68	91	0.71	7.06	626	810.00	9.5	13.8	21	77	87	2.55	393	0.00	787.5	0.54	0
14.5	73.06	1.62	90	0.70	6.67	628	796.00	9.5	13.8	21	77	87	2.56	390	0.00	787.5	0.77	0
14.5	73.06	1.68	90	0.70	7.06	631	809.00	10.0	13.8	21	77	87	2.55	390	0.00	787.5	0.09	0
14.5	73.06	1.60	90	0.69	7.06	634	802.00	9.5	13.8	21	77	87	2.55	390	0.00	787.5	0.72	0
14.5	73.06	1.65	90	0.69	7.06	637	812.00	10.0	13.7	21	77	87	2.57	387	0.00	787.5	0.09	0
14.5	73.06	1.65	90	0.69	7.06	639	817.00	10.0	13.8	21	77	87	8.17	387	0.00	787.5	0.65	0
14.5	73.06	4.20	90	0.68	25.49	642	1072.00	15.0	13.9	56	78	87	15.37	390	0.00	1112.5	0.82	2
14.5	73.06	1.36	90	0.70	48.63	645	1916.00	28.5	13.7	50	77	87	15.62	399	0.00	1287.5	0.91	14
14.5	73.06	2.14	90	0.66	44.31	647	1516.00	23.5	13.8	56	76	87	5.36	405	0.00	1287.5	0.72	21
14.5	73.06	1.37	90	0.73	12.55	650	1784.00	13.0	13.9	14	75	87	5.32	414	0.00	1287.5	0.83	24
14.5	73.06	3.94	91	0.71	14.51	653	1669.00	10.5	13.9	20	76	87	11.90	417	0.00	1287.5	0.05	21
14.5	73.06	1.34	91	0.66	30.20	656	1867.00	26.0	13.8	31	76	87	5.34	420	0.00	1287.5	0.88	25
14.5	73.06	0.99	91	0.76	12.16	658	1789.00	9.5	13.7	13	76	87	4.12	423	0.00	1287.5	0.84	24
14.5	73.06	2.03	91	0.70	13.73	661	1637.00	19.0	13.9	27	76	87	10.97	426	0.00	1287.5	0.40	22
14.5	73.06	3.48	91	0.20	25.88	664	1862.00	27.0	13.8	33	76	87	4.60	429	0.00	1287.5	0.80	25
14.5	73.06	1.13	92	0.79	12.55	666	2124.00	9.5	13.7	13	75	87	5.67	435	0.00	1287.5	0.74	28
14.5	73.06	0.82	92	0.76	13.73	669	2007.00	17.0	13.8	13	76	87	3.99	441	0.00	1287.5	0.05	27
14.5	73.06	1.95	92	0.75	10.59	672	1855.00	9.5	13.9	13	77	87	5.73	441	0.00	1287.5	0.03	24
14.5	73.06	1.91	92	0.77	16.47	675	1755.00	25.0	13.8	20	77	87	8.73	447	0.00	1287.5	0.67	23
14.5	73.06	2.23	92	0.70	23.14	677	1939.00	29.0	13.8	27	77	87	4.82	447	0.00	1287.5	0.06	26
14.5	73.06	1.86	92	0.76	12.16	680	2066.00	11.5	13.7	13	76	87	11.01	453	0.00	1287.5	0.74	27
14.5	73.06	1.17	93	0.72	30.98	683	2092.00	20.0	13.8	17	76	87	3.48	456	0.00	1287.5	0.84	28
14.5	73.06	1.53	93	0.74	9.02	686	1313.00	9.0	13.8	17	76	87	2.70	441	0.00	912.5	0.83	15
14.5	73.06	1.59	93	0.70	7.06	688	868.00	10.0	13.8	20	77	87	2.56	432	0.00	800.0	0.08	4
14.5	73.06	1.56	93	0.69	7.06	691	817.00	8.0	13.8	21	77	87	2.58	420	0.00	787.5	0.75	0
14.5	73.06	1.56	94	0.69	7.06	694	833.00	8.5	13.9	21	77	87	2.56	411	0.00	787.5	0.12	0
14.5	73.06	1.59	94	0.68	7.06	697	824.00	9.5	13.8	20	77	87	2.53	405	0.00	787.5	0.07	0
14.5	73.06	1.63	94	0.68	7.06	699	811.00	8.5	13.9	20	77	87	2.52	399	0.00	787.5	0.70	0
14.5	73.06	1.51	95	0.68	6.67	702	809.00	8.5	13.8	21	77	87	2.56	396	0.00	787.5	0.73	0
14.5	73.06	1.56	95	0.67	6.67	705	821.00	9.5	13.8	21	77	87	2.53	393	0.00	787.5	0.09	0
14.5	73.06	1.63	95	0.67	7.06	707	812.00	9.5	13.9	21	77	87	2.55	393	0.00	787.5	0.43	0
14.5	73.06	1.83	95	0.67	7.06	710	817.00	12.5	13.5	23	77	87	2.76	390	0.00	812.5	0.09	0
14.5	73.06	1.68	95	0.67	7.45	713	807.00	8.0	13.7	22	77	87	2.82	390	0.00	787.5	0.78	0
14.5	73.06	1.75	95	0.67	7.45	716	836.00	9.5	13.6	22	77	87	2.70	390	0.00	787.5	0.11	0
14.5	73.06	1.66	95	0.67	7.45	718	812.00	8.0	13.7	22	77	87	2.74	390	0.00	787.5	0.73	0
14.5	73.06	1.75	96	0.66	7.45	721	824.00	8.5	13.7	22	77	87	2.69	390	0.00	787.5	0.08	0
14.5	73.06	1.65	96	0.66	7.45	724	811.00	8.5	13.7	22	77	87	2.74	390	0.00	787.5	0.77	0
14.5	73.06	1.74	96	0.66	7.45	727	827.00	8.5	13.7	22	77	87	2.70	390	0.00	787.5	0.08	0
14.5	73.06	1.74	96	0.66	7.45	729	812.00	8.5	13.5	22	77	87	2.72	390	0.00	787.5	0.46	0
14.5	73.06	1.69	96	0.66	7.45	732	816.00	8.5	13.6	22	77	87	2.72	390	0.00	787.5	0.12	0
14.5	73.06	1.74	95	0.66	7.45	735	823.00	8.5	13.7	22	77	87	2.69	390	0.00	787.5	0.53	0
14.5	73.06	1.65	95	0.66	7.45	737	812.00	8.5	13.5	22	77	87	2.72	390	0.00	787.5	0.72	0
14.5	73.06	1.74	95	0.65	7.45	740	820.00	8.5	13.6	21	77	87	2.70	390	0.00	787.5	0.27	0
14.5	73.06	1.68	95	0.66	7.06	743	820.00	8.5	13.6	22	78	87	2.70	390	0.00	787.5	0.62	0
14.5	73.06	1.71	95	0.65	7.45	746	818.00	9.5	13.6	22	78	87	2.68	390	0.00	787.5	0.12	0
14.5	73.06	1.77	95	0.65	7.45	748	816.00	8.5	13.7	21	78	87	2.66	390	0.00	787.5	0.62	0
14.5	73.06	1.72	94	0.65	7.06	751	818.00	8.5	13.5	22	78	87	2.68	390	0.00	787.5	0.65	0
14.5	73.06	1.74	94	0.65	7.45	754	811.00	8.5	13.7	21	78	87	2.68	390	0.00	787.5	0.66	0
14.5	73.06	4.64	93	0.70	7.06	756	811.00	12.5	13.6	24	78	87	11.38	390	0.09	1200.0	0.09	0
14.5	73.06	3.45	93	0.61	34.12	759	1433.00	28.5	13.6	42	77	87	17.80	396	0.00	1287.5	0.65	10
14.5	73.06	1.40	92	0.72	51.37	762	2631.00	28.0	13.7	44	77	87	20.98	417	0.00	1287.5	0.89	19
14.5	73.06	6.56	92	0.59	61.18	765	1911.00	24.5	13.3	63	76	87	6.43	462	0.09	1287.5	0.23	27
14.5	73.06	6.68	92	0.62	21.18	767	2191.00	15.0	13.8	67	74	87	18.63	483	0.18	1287.5	0.46	34
14.5	73.06	2.17	91	0.76	23.53	770	1817.00	11.0	13.7	16	74	87	11.48	486	0.00	1287.5	0.88	39
14.5	73.06	3.86	91	0.60	33.33	773	1720.00	27.5	13.8	41	74	87	14.91	489	0.00	1287.5	0.37	38
14.5	73.06	6.13	91	0.57	43.14	775	1782.00	22.0	13.7	57	74	87	21.26	498	0.09	1287.5	0.71	39
14.5	73.06	7.13	90	0.55	60.78	778	1929.00	21.0	13.6	65	74	87	24.45	537	0.18	1287.5	0.39	42
14.5	73.06	6.79	90	0.57	68.63	781	2100.00	23.0	13.7	65	72	87	16.06	582	0.18	1287.5	0.58	46
14.5	73.06	1.08	90	0.74	18.82	784	2231.00	9.5	13.8	13	71	87	4.07	573	0.00	1287.5	0.56	48
14.5	73.06	0.92	90	0.75	11.37	786	1986.00	16.5	13.7	14	73	87	3.98	546	0.00	1287.5	0.84	43
14.5	73.06	0.96	90	0.69	10.59	789	1790.00	9.5	13.8	13	74	87	3.26	519	0.00	1287.5	0.59	38
14.5	73.06	1.71	90	0.66	7.84	792	1355.00	9.5	13.8	16	75	87	4.33	489	0.00	887.5	0.06	32
14.5	73.06	1.17	90	0.76	11.37	794	1993.00	9.5	13.9	12	75	87	3.29	483	0.00	1287.5	0.60	26
14.5	73.06	1.51	90	0.74	8.63	797	1357.00	9.5	13.8	15	76	87	2.68	462	0.00	887.5	0.83	17
14.5	73.06	1.68	90	0.67	7.45	800	842.00	7.0	13.8	21	77	87	2.59	444	0.00	787.5	0.52	1
14.5	73.06	1.60	90	0.65	7.06	803	824.00	8.5	13.8	21	77	87	2.56	429	0.00	787.5	0.21	0
14.5	73.06	1.65	90	0.65	7.06	805	815.00	8.5	13.8	21	77	87	2.59	423	0.00	787.5	0.68	0
14.5	73.06	1.62	90	0.64	7.06	808	810.00	8.5	13.8	21	77	87	2.56	414	0.00	787.5	0.19	0
14.5	73.06	1.65	91	0.64	7.06	811	809.00	8.5	13.8	21	77	87	2.65	408	0.00	787.5	0.70	0
14.5	73.06	6.39	91	0.69	14.51	813	782.00	15.0	13.8	66	77	87	22.22	417	0.18	1125.0	0.38	0
14.5	73.06	5.51	91	0.80	66.27	816	2248.00	23.5	13.8	17	76	87	15.17	420	0.09	1287.5	0.89	16
14.5	73.06	4.97	91	0.61	44.31	819	1603.00	24.0	13.7	53	75	87	18.13	429	0.18	1287.5	0.47	22
14.5	73.06	4.61	91	0.58	50.59	822	2140.00	29.0	13.8	46	74	87	5.30	450	0.00	1287.5	0.66	29
14.5	73.06	3.46	92	0.72	13.73	824	2088.00	9.0	13.8	32	74	87	11.44	456	0.00	1287.5	0.84	33
14.5	73.06	3.49	92	0.60	31.37	827	1674.00	28.0	13.8	39	74	87	11.34	456	0.00	1287.5	0.08	36
14.5	73.06	1.43	92	0.59	31.37	830	1860.00	24.5	13.9	36	74	87	4.29	459	0.00	1287.5	0.88	41
14.5	73.06	1.37	92	0.76	10.98	833	1787.00	9.5	13.9	13	74	87	2.73	450	0.00	1125.0	0.81	36
14.5	73.06	1.51	92	0.74	7.45	835	910.00	8.5	13.9	20	74	87	2.67	435	0.00	825.0	0.79	13
14.5	73.06	1.65	92	0.70	7.06	838	828.00	8.5	13.9	21	75	87	2.62	429	0.00	787.5	0.35	3
14.5	73.06	1.66	93	0.69	7.06	841	818.00	8.0	13.7	21	75	87	2.61	417	0.00	787.5	0.75	2
14.5	73.06	1.60	93	0.68	7.06	844	821.00	8.5	13.8	21	76	87	2.60	411	0.00	787.5	0.70	0
14.5	73.06	1.65	93	0.68	7.06	846	818.00	8.5	13.9	21	76	87	2.62	405	0.00	787.5	0.23	0
14.5	73.06	1.68	94	0.68	7.06	849	813.00	9.5	13.8	21	76	87	2.62	402	0.00	787.5	0.56	0
14.5	73.06	1.62	94	0.67	7.06	852	819.00	8.5	13.7	21	77	87	2.62	396	0.00	787.5	0.58	0
14.5	73.06	1.65	94	0.66	7.06	854	814.00	8.5	13.8	21	77	87	2.59	396	0.00	787.5	0.20	0
14.5	73.06	1.63	94	0.66	7.06	857	811.00	8.5	13.7	21	77	87	2.64	393	0.00	787.5	0.74	0
14.5	73.06	1.62	95	0.66	7.06	860	822.00	9.5	13.8	21	77	87	2.59	393	0.00	787.5	0.08	0
14.5	73.06	1.65	95	0.65	7.06	863	814.00	8.5	13.9	21	77	87	2.59	390	0.00	787.5	0.72	0
14.5	73.06	1.60	95	0.65	7.06	865	814.00	8.5	13.8	21	77	87	2.76	390	0.00	787.5	0.57	0
14.5	73.06	1.83	95	0.64	7.45	868	769.00	10.0	13.6	24	77	87	2.87	390	0.00	800.0	0.76	0
14.5	73.06	1.72	95	0.64	7.84	871	822.00	8.5	13.7	23	77	87	13.12	390	0.00	787.5	0.33	0
14.5	73.06	3.43	95	0.65	34.12	873	1356.00	24.0	13.7	55	77	87	14.17	393	0.00	1287.5	0.43	5
14.5	73.06	6.12	95	0.74	45.49	876	2328.00	26.0	13.7	17	76	87	20.23	408	0.00	1287.5	0.89	17
14.5	73.06	5.75	95	0.57	58.82	879	1981.00	27.0	13.6	57	75	87	6.97	462	0.18	1287.5	0.65	28
14.5	73.06	4.75	95	0.70	17.65	882	2487.00	4.5	13.7	35	74	87	17.38	471	0.18	1287.5	0.74	37
14.5	73.06	1.22	95	0.66	45.10	884	2006.00	19.5	13.7	27	74	87	4.42	477	0.00	1287.5	0.85	44
14.5	73.06	0.00	95	0.72	12.16	887	2080.00	9.5	13.7	12	74	87	4.55	477	0.00	1287.5	0.58	45
14.5	73.06	0.00	95	0.01	12.55	890	2044.00	9.5	13.7	13	75	87	4.49	477	0.00	1287.5	0.00	45
14.5	73.06	0.00	95	0.01	12.16	893	1964.00	9.5	13.7	13	76	87	4.45	474	0.00	1287.5	0.00	43
14.5	73.06	0.00	95	0.01	12.16	895	1946.00	9.5	13.7	13	76	87	4.41	474	0.00	1287.5	0.00	42
14.5	73.06	0.00	95	0.01	11.76	898	1881.00	9.5	13.5	14	77	87	2.91	462	0.00	1287.5	0.00	40
14.5	73.06	1.69	95	0.06	7.84	901	972.00	10.0	13.6	21	77	87	2.86	450	0.00	850.0	0.86	18
14.5	73.06	1.75	94	0.14	7.84	903	834.00	6.5	13.5	22	77	87	2.80	438	0.00	787.5	0.78	2
14.5	73.06	1.77	94	0.17	7.45	906	824.00	8.5	13.6	22	77	87	2.80	426	0.00	787.5	0.09	0
14.5	73.06	1.79	93	0.18	7.45	909	831.00	8.0	13.6	22	77	87	2.76	417	0.00	787.5	0.70	1
14.5	73.06	1.82	93	0.19	7.45	912	816.00	8.0	13.6	22	77	87	2.75	414	0.00	787.5	0.73	0
14.5	73.06	1.63	92	0.21	7.06	914	844.00	9.5	13.7	21	77	87	2.59	408	0.00	787.5	0.09	0
14.5	73.06	1.68	92	0.21	7.06	917	820.00	9.5	13.8	20	77	87	2.52	402	0.00	787.5	0.54	0
14.5	73.06	1.65	92	0.24	6.67	920	806.00	10.0	13.7	21	77	87	2.53	396	0.00	787.5	0.23	0
14.5	73.06	1.66	91	0.27	7.06	922	804.00	8.5	13.6	21	77	87	2.59	393	0.00	787.5	0.77	0
14.5	73.06	1.50	91	0.33	7.06	925	820.00	10.0	13.8	21	77	87	5.97	393	0.00	787.5	0.07	0
14.5	73.06	2.93	91	0.59	19.22	928	960.00	3.0	13.7	55	77	87	8.38	399	0.00	1287.5	0.66	7
14.5	73.06	3.39	90	0.72	37.25	931	1314.00	16.5	13.6	63	77	87	8.93	405	0.00	1287.5	0.79	17
14.5	73.06	1.92	90	0.69	22.35	933	1936.00	27.5	13.8	25	75	87	8.49	408	0.00	1287.5	0.18	26
14.5	73.06	2.12	90	0.67	23.92	936	2211.00	27.5	13.8	23	75	87	9.55	411	0.00	1287.5	0.79	30
14.5	73.06	4.21	90	0.76	14.51	939	2509.00	13.5	13.8	13	75	87	14.93	414	0.00	1287.5	0.63	34
14.5	73.06	3.20	90	0.68	41.18	941	1878.00	29.5	13.8	44	75	87	11.63	417	0.00	1287.5	0.68	42
14.5	73.06	0.99	90	0.73	14.12	944	2189.00	9.5	13.8	12	74	87	4.49	423	0.00	1287.5	0.56	48
14.5	73.06	0.00	90	0.73	11.76	947	2253.00	9.5	13.8	12	75	87	4.54	432	0.00	1287.5	0.01	48
14.5	73.06	0.00	90	0.01	12.55	950	2119.00	9.5	13.9	12	76	87	4.50	438	0.00	1287.5	0.00	47
14.5	73.06	0.00	90	0.01	12.55	952	2207.00	9.5	13.9	12	77	87	4.54	444	0.00	1287.5	0.00	48
14.5	73.06	0.00	90	0.01	12.16	955	2270.00	9.5	13.9	12	77	87	4.52	447	0.00	1287.5	0.00	50
14.5	73.06	0.00	90	0.01	12.16	958	2255.00	9.5	13.8	12	77	87	4.41	453	0.00	1287.5	0.00	49
14.5	73.06	0.00	90	0.01	12.16	960	2137.00	9.5	13.9	12	77	87	4.42	456	0.00	1287.5	0.00	46
14.5	73.06	0.00	90	0.01	12.16	963	1980.00	9.5	13.9	13	77	87	4.20	456	0.00	1287.5	0.00	43
14.5	73.06	0.00	90	0.01	11.37	966	1800.00	9.5	13.7	13	77	87	3.80	453	0.00	1287.5	0.00	38
14.5	73.06	0.00	90	0.01	10.20	969	1547.00	9.5	13.7	14	77	87	3.54	447	0.00	1287.5	0.00	33
14.5	73.06	1.74	90	0.04	9.41	971	1302.00	6.0	13.8	15	77	87	2.47	432	0.00	937.5	0.86	27
14.5	73.06	1.60	90	0.18	6.67	974	832.00	8.5	13.8	20	77	87	2.53	423	0.00	787.5	0.86	14
14.5	73.06	1.69	90	0.16	7.06	977	798.00	9.5	13.7	21	77	87	2.48	414	0.00	787.5	0.70	4
14.5	73.06	1.59	90	0.17	6.67	979	791.00	8.5	13.9	21	77	87	2.52	405	0.00	787.5	0.76	0
14.5	73.06	1.59	90	0.18	6.67	982	813.00	10.0	13.8	21	77	87	2.46	399	0.00	787.5	0.12	0
14.5	73.06	1.65	90	0.19	6.67	985	798.00	9.5	13.8	21	77	87	2.49	396	0.00	787.5	0.71	0
14.5	73.06	1.57	90	0.20	6.67	988	801.00	10.0	13.8	21	77	87	2.49	393	0.00	787.5	0.23	0
14.5	73.06	1.62	90	0.23	6.67	990	797.00	9.5	13.7	21	77	87	2.53	390	0.00	787.5	0.75	0
14.5	73.06	1.62	90	0.22	6.67	993	810.00	9.5	13.9	20	77	87	2.52	390	0.00	787.5	0.69	0
14.5	73.06	1.65	90	0.27	6.67	996	804.00	9.5	13.9	20	77	87	2.50	387	0.00	787.5	0.26	0
14.5	73.06	1.59	90	0.33	6.67	998	806.00	9.5	13.8	21	77	87	2.56	387	0.00	787.5	0.71	0
14.5	73.06	1.59	90	0.42	7.06	1001	816.00	9.5	13.9	21	77	87	2.53	384	0.00	787.5	0.09	0
14.5	73.06	1.65	90	0.49	7.06	1004	813.00	10.0	13.9	20	77	87	2.51	384	0.00	787.5	0.24	0
14.5	73.06	1.57	91	0.65	6.67	1007	803.00	3.5	13.9	34	77	87	6.69	390	0.00	825.0	0.89	0
14.5	73.06	3.56	91	0.75	11.37	1009	1039.00	17.0	13.8	48	77	87	14.72	390	0.00	1025.0	0.77	2
14.5	73.06	1.57	91	0.77	43.53	1012	1786.00	26.0	13.9	46	76	87	12.45	396	0.00	1287.5	0.89	13
14.5	73.06	5.29	91	0.71	35.29	1015	1410.00	23.5	13.9	49	75	87	19.74	399	0.09	1287.5	0.09	19
14.5	73.06	5.55	91	0.65	57.25	1017	2060.00	27.0	13.9	55	74	87	5.73	444	0.09	1287.5	0.72	28
14.5	73.06	1.42	92	0.69	45.49	1020	1965.00	16.5	13.8	63	74	87	6.16	453	0.09	1287.5	0.88	34
14.5	73.06	4.21	92	0.70	35.69	1023	1554.00	19.5	13.8	51	74	87	13.38	453	0.09	1287.5	0.64	32
14.5	73.06	4.61	92	0.67	36.86	1026	1681.00	26.0	13.9	47	73	87	14.73	456	0.00	1287.5	0.71	37
14.5	73.06	3.95	92	0.65	40.78	1028	1880.00	28.0	13.9	45	73	87	15.16	459	0.00	1287.5	0.79	41
14.5	73.06	4.01	92	0.64	41.96	1031	2060.00	29.5	13.9	42	72	87	15.12	462	0.00	1287.5	0.12	45
14.5	73.06	1.24	92	0.66	41.57	1034	2207.00	15.0	13.8	13	72	87	4.32	465	0.00	1287.5	0.64	48
14.5	73.06	1.11	93	0.75	11.76	1037	2079.00	15.0	13.9	14	73	87	6.88	468	0.00	1287.5	0.85	45
14.5	73.06	2.04	93	0.68	18.43	1039	2031.00	27.5	13.8	24	74	87	9.11	471	0.00	1287.5	0.11	44
14.5	73.06	2.41	93	0.66	25.49	1042	2043.00	29.5	13.8	27	74	87	9.42	471	0.00	1287.5	0.33	45
14.5	73.06	2.47	93	0.64	25.88	1045	2077.00	29.5	13.8	27	73	87	9.29	474	0.00	1287.5	0.71	45
14.5	73.06	1.24	93	0.66	25.49	1047	2108.00	21.0	13.8	16	73	87	4.27	474	0.00	1287.5	0.65	46
14.5	73.06	0.00	94	0.75	11.37	1050	1981.00	9.5	13.9	12	74	87	4.17	471	0.00	1287.5	0.62	43
14.5	73.06	0.00	94	0.01	11.37	1053	1851.00	9.5	13.8	13	74	87	3.91	468	0.00	1287.5	0.00	40
14.5	73.06	0.00	94	0.01	10.59	1056	1666.00	9.5	13.9	14	75	87	3.54	456	0.00	1287.5	0.00	35
14.5	73.06	1.85	94	0.05	9.41	1058	1272.00	8.0	13.8	15	75	87	2.59	444	0.00	912.5	0.85	26
14.5	73.06	1.74	94	0.24	7.06	1061	845.00	7.0	13.9	20	75	87	2.59	429	0.00	800.0	0.86	13
14.5	73.06	1.62	94	0.53	7.06	1064	836.00	10.0	13.9	21	75	87	10.67	420	0.00	787.5	0.07	12
14.5	73.06	6.35	94	0.58	34.12	1066	898.00	10.5	14.0	71	76	87	18.95	429	0.18	1250.0	0.70	13
14.5	73.06	3.45	94	0.64	52.16	1069	1816.00	26.5	13.8	53	73	87	5.24	441	0.00	1287.5	0.79	25
14.5	73.06	1.14	95	0.80	13.73	1072	2183.00	9.5	13.7	13	72	87	3.38	447	0.00	1287.5	0.83	29
14.5	73.06	1.69	95	0.76	8.24	1075	1146.00	11.0	13.9	19	73	87	2.88	435	0.00	887.5	0.06	14
14.5	73.06	1.57	95	0.74	7.45	1077	892.00	8.5	13.9	21	74	87	2.61	423	0.00	787.5	0.13	1
14.5	73.06	1.65	95	0.72	7.06	1080	819.00	8.5	13.7	21	74	87	2.59	417	0.00	787.5	0.49	0
14.5	73.06	1.60	95	0.71	7.06	1083	811.00	9.5	13.8	21	74	87	2.60	408	0.00	787.5	0.62	0
14.5	73.06	1.66	95	0.70	7.06	1086	816.00	9.5	13.8	21	74	87	2.57	402	0.00	787.5	0.10	0
14.5	73.06	3.65	95	0.70	7.06	1088	797.00	7.0	13.5	22	74	87	4.03	405	0.00	937.5	0.82	0
14.5	73.06	1.65	95	0.80	10.98	1091	942.00	8.0	13.7	22	74	87	3.24	408	0.00	875.0	0.73	2
14.5	73.06	5.25	95	0.72	9.80	1094	894.00	16.0	13.6	59	74	87	17.91	408	0.09	1150.0	0.33	0
14.5	73.06	1.45	95	0.72	53.33	1097	1913.00	27.0	13.6	56	74	87	8.16	441	0.00	1287.5	0.87	14
14.5	73.06	1.68	95	0.72	23.92	1099	1457.00	17.0	13.7	46	73	87	4.52	444	0.00	1287.5	0.75	18
14.5	73.06	1.69	95	0.76	10.98	1102	1504.00	11.5	13.5	16	73	87	3.17	441	0.00	1012.5	0.89	19
14.5	73.06	1.72	95	0.76	8.24	1105	911.00	8.0	13.6	21	73	87	2.84	432	0.00	812.5	0.70	0
14.5	73.06	1.75	95	0.75	7.45	1108	832.00	8.5	13.6	22	74	87	4.09	420	0.00	787.5	0.20	0
14.5	73.06	4.06	95	0.70	38.04	1110	987.00	14.0	13.8	63	74	87	7.87	426	0.00	1200.0	0.60	1
14.5	73.06	4.07	95	0.68	21.18	1113	1665.00	27.0	13.6	26	74	87	6.24	426	0.00	1287.5	0.81	11
14.5	73.06	4.18	95	0.74	13.73	1116	2115.00	11.5	13.7	25	73	87	3.91	438	0.00	1175.0	0.07	16
14.5	73.06	1.53	95	0.79	10.59	1118	1303.00	9.0	13.7	17	73	87	5.91	432	0.00	1025.0	0.87	17
14.5	73.06	5.57	95	0.76	24.71	1121	1075.00	6.5	13.6	55	74	87	4.80	435	0.00	1150.0	0.06	14
14.5	73.06	1.50	95	0.82	11.37	1124	1411.00	13.0	13.7	17	73	87	3.33	435	0.00	1137.5	0.89	18
14.5	73.06	1.59	94	0.80	8.63	1127	1069.00	9.0	13.7	19	74	87	7.97	426	0.00	837.5	0.74	13
14.5	73.06	2.40	94	0.82	23.14	1129	896.00	10.5	13.7	31	74	87	9.73	432	0.00	825.0	0.86	12
14.5	73.06	4.15	93	0.74	24.31	1132	1045.00	19.5	13.7	30	74	87	9.80	435	0.00	975.0	0.49	14
14.5	73.06	3.74	93	0.70	27.84	1135	1229.00	26.0	13.7	45	74	87	4.13	438	0.00	1237.5	0.09	16
14.5	73.06	1.69	93	0.81	10.59	1138	1331.00	9.0	13.8	18	74	87	3.01	432	0.00	925.0	0.88	16
14.5	73.06	1.53	92	0.80	7.84	1140	953.00	5.5	13.7	20	74	87	2.66	423	0.00	800.0	0.80	2
14.5	73.06	1.60	92	0.78	7.06	1143	835.00	8.5	13.7	20	74	87	2.54	414	0.00	787.5	0.38	0
14.5	73.06	1.53	92	0.76	7.06	1146	802.00	9.5	13.8	21	74	87	2.55	408	0.00	787.5	0.72	0
14.5	73.06	1.57	92	0.75	6.67	1149	816.00	10.0	13.8	21	75	87	2.52	402	0.00	787.5	0.09	0
14.5	73.06	1.63	91	0.74	7.06	1151	802.00	9.5	13.8	20	75	87	2.52	399	0.00	787.5	0.38	0
14.5	73.06	1.66	91	0.73	6.67	1154	803.00	8.5	13.8	20	75	87	2.52	396	0.00	787.5	0.71	0
14.5	73.06	1.56	91	0.72	6.67	1157	805.00	10.0	13.8	21	76	87	2.56	393	0.00	787.5	0.63	0
14.5	73.06	1.66	90	0.72	7.06	1159	815.00	10.0	13.8	21	76	87	2.50	390	0.00	787.5	0.09	0
14.5	73.06	1.60	90	0.72	6.67	1162	796.00	8.5	13.7	21	76	87	2.61	387	0.00	787.5	0.77	0
14.5	73.06	5.39	90	0.71	7.06	1165	819.00	8.5	13.7	21	76	87	4.60	390	0.00	787.5	0.35	0
14.5	73.06	2.69	90	0.72	15.69	1168	548.00	25.0	13.8	46	76	87	6.21	396	0.00	962.5	0.68	4
14.5	73.06	2.21	90	0.69	16.86	1170	1294.00	24.5	13.9	27	75	87	3.74	405	0.00	1262.5	0.07	9
14.5	73.06	1.66	90	0.81	9.80	1173	1292.00	19.0	13.8	18	75	87	2.98	408	0.00	975.0	0.89	8
14.5	73.06	1.57	90	0.79	7.84	1176	964.00	6.5	13.7	20	75	87	2.56	405	0.00	800.0	0.79	4
14.5	73.06	1.63	90	0.76	7.06	1178	822.00	9.5	13.8	21	75	87	2.52	402	0.00	787.5	0.12	0
14.5	73.06	1.65	90	0.75	7.06	1181	792.00	9.5	13.8	21	76	87	2.52	396	0.00	787.5	0.70	0
14.5	73.06	1.60	91	0.74	6.67	1184	799.00	10.0	13.8	21	76	87	2.50	393	0.00	787.5	0.10	0
14.5	73.06	1.59	91	0.73	6.67	1187	789.00	9.5	13.8	21	76	87	10.95	390	0.00	787.5	0.66	0
14.5	73.06	1.51	91	0.82	12.94	1189	1292.00	11.5	13.8	19	76	87	7.95	396	0.00	1125.0	0.82	0
14.5	73.06	3.22	91	0.83	12.94	1192	918.00	0.0	13.9	43	76	87	10.99	405	0.00	800.0	0.88	3
14.5	73.06	4.70	91	0.69	36.08	1195	1191.00	14.5	13.8	56	76	87	6.01	414	0.00	1287.5	0.30	9
14.5	73.06	4.96	92	0.73	13.33	1197	2093.00	13.0	13.9	21	74	87	12.38	420	0.00	1225.0	0.06	16
14.5	73.06	3.62	92	0.66	33.73	1200	1584.00	27.0	13.8	42	74	87	10.74	420	0.00	1287.5	0.29	21
14.5	73.06	2.82	92	0.64	29.41	1203	1841.00	29.5	13.6	33	74	87	11.18	423	0.00	1287.5	0.79	25
14.5	73.06	2.84	92	0.63	30.98	1206	2035.00	30.5	13.7	33	74	87	15.38	426	0.00	1287.5	0.72	27
14.5	73.06	1.17	92	0.66	43.53	1208	2252.00	30.5	13.6	40	73	87	14.53	429	0.00	1287.5	0.89	31
14.5	73.06	4.15	92	0.66	40.39	1211	1531.00	23.5	13.7	51	73	87	5.04	432	0.00	1287.5	0.69	34
14.5	73.06	1.39	93	0.67	12.94	1214	1678.00	25.0	13.8	17	73	87	3.69	435	0.00	1287.5	0.06	36
14.5	73.06	1.08	93	0.75	10.20	1216	1597.00	9.5	13.8	14	74	87	3.34	432	0.00	1287.5	0.85	34
14.5	73.06	1.89	93	0.71	9.02	1219	1462.00	15.0	13.8	17	74	87	8.35	429	0.00	1287.5	0.10	31
14.5	73.06	2.23	93	0.65	23.14	1222	1478.00	26.0	13.8	32	74	87	8.34	432	0.00	1287.5	0.07	32
14.5	73.06	1.33	93	0.66	19.22	1225	1586.00	9.0	13.6	15	74	87	10.62	432	0.00	1287.5	0.85	34
14.5	73.06	3.25	94	0.69	29.80	1227	1578.00	23.0	13.8	39	74	87	10.63	435	0.00	1287.5	0.18	34
14.5	73.06	2.64	94	0.62	29.02	1230	1738.00	28.0	13.8	33	74	87	4.97	435	0.00	1287.5	0.14	38
14.5	73.06	3.27	94	0.64	13.33	1233	1818.00	25.0	13.7	18	74	87	24.78	441	0.09	1287.5	0.78	39
14.5	73.06	1.16	94	0.17	70.20	1235	1954.00	17.5	13.8	71	73	87	5.22	486	0.00	1287.5	0.08	43
14.5	73.06	1.98	94	0.81	14.12	1238	1971.00	9.5	13.7	15	71	87	3.89	480	0.00	1287.5	0.51	43
14.5	73.06	2.62	95	0.78	10.59	1241	1367.00	10.5	13.8	16	72	87	14.05	474	0.00	1200.0	0.82	29
14.5	73.06	5.74	95	0.66	39.61	1244	1376.00	18.0	13.8	58	73	87	17.46	477	0.18	1287.5	0.62	30
14.5	73.06	2.15	95	0.62	49.80	1246	1648.00	19.5	13.7	61	71	87	4.73	489	0.09	1287.5	0.65	36
14.5	73.06	1.48	95	0.78	12.55	1249	1768.00	9.5	13.9	15	71	87	3.87	480	0.00	1287.5	0.67	38
14.5	73.06	1.31	95	0.77	10.20	1252	1637.00	9.5	13.8	13	72	87	2.70	462	0.00	1250.0	0.72	35
14.5	73.06	1.60	95	0.77	7.06	1255	965.00	12.0	13.8	20	73	87	2.66	450	0.00	837.5	0.81	19
14.5	73.06	1.89	95	0.72	7.45	1257	816.00	10.5	13.5	21	74	87	3.15	435	0.00	837.5	0.56	5
14.5	73.06	1.88	95	0.71	8.24	1260	846.00	8.0	13.7	23	74	87	3.04	426	0.00	787.5	0.10	1
14.5	73.06	4.73	95	0.84	8.63	1263	842.00	10.5	13.5	59	74	87	5.38	426	0.00	962.5	0.91	0
14.5	73.06	1.97	95	0.72	12.16	1266	1030.00	17.5	13.5	23	74	87	3.64	429	0.00	987.5	0.85	7
14.5	73.06	1.77	95	0.72	9.80	1268	1098.00	6.5	13.6	20	74	87	3.18	426	0.00	862.5	0.09	7
14.5	73.06	2.04	95	0.71	8.24	1271	911.00	6.5	13.6	22	74	87	7.19	423	0.00	787.5	0.10	6
14.5	73.06	1.36	95	0.69	23.14	1274	1161.00	27.0	13.5	36	74	87	8.70	426	0.00	1287.5	0.24	9
14.5	73.06	1.91	95	0.69	26.27	1276	1561.00	10.0	13.4	35	74	87	11.25	429	0.00	1287.5	0.83	11
14.5	73.06	3.14	95	0.62	31.37	1279	1933.00	19.5	13.5	34	74	87	20.01	432	0.00	1287.5	0.07	14
14.5	73.06	4.78	95	0.76	17.65	1282	2609.00	11.5	13.5	13	72	87	4.62	435	0.00	1287.5	0.06	19
14.5	73.06	1.71	95	0.82	11.76	1285	1600.00	9.5	13.5	17	72	87	3.30	432	0.00	1037.5	0.89	19
14.5	73.06	2.72	95	0.80	9.41	1287	930.00	4.5	13.4	67	73	87	14.23	435	0.00	862.5	0.87	11
14.5	73.06	6.20	94	0.68	41.96	1290	1232.00	15.5	13.5	63	73	87	6.20	444	0.18	1287.5	0.10	17
14.5	73.06	1.68	94	0.80	14.51	1293	1905.00	13.0	13.3	16	72	87	3.30	447	0.00	1287.5	0.85	24
14.5	73.06	1.89	93	0.80	9.02	1295	973.00	8.5	13.4	22	73	87	3.14	441	0.00	875.0	0.06	8
14.5	73.06	1.86	93	0.76	8.24	1298	873.00	7.0	13.4	23	73	87	2.99	429	0.00	787.5	0.15	0
14.5	73.06	1.68	92	0.75	8.24	1301	838.00	5.5	13.7	22	74	87	2.80	423	0.00	787.5	0.79	0
14.5	73.06	1.66	92	0.74	7.45	1304	840.00	8.5	13.7	22	74	87	2.76	414	0.00	787.5	0.09	0
14.5	73.06	1.69	92	0.72	7.45	1306	834.00	8.5	13.7	21	74	87	2.64	411	0.00	787.5	0.66	0
14.5	73.06	1.65	92	0.72	7.06	1309	801.00	8.5	13.6	21	74	87	2.67	405	0.00	787.5	0.78	0
14.5	73.06	1.71	92	0.71	7.06	1312	821.00	8.5	13.7	21	75	87	2.62	399	0.00	787.5	0.56	0
14.5	73.06	1.71	91	0.71	7.06	1315	805.00	9.5	13.7	21	75	87	2.65	396	0.00	787.5	0.71	0
14.5	73.06	1.68	91	0.70	7.06	1317	813.00	9.5	13.7	21	75	87	2.61	396	0.00	787.5	0.10	0
14.5	73.06	1.65	91	0.70	7.06	1320	798.00	9.5	13.7	21	75	87	2.65	393	0.00	787.5	0.69	0
14.5	73.06	1.66	90	0.69	7.06	1323	810.00	9.5	13.7	21	75	87	2.65	393	0.00	787.5	0.10	0
14.5	73.06	1.94	90	0.85	8.63	1326	820.00	10.5	13.8	28	76	87	3.70	396	0.00	900.0	0.91	0
14.5	73.06	1.79	90	0.72	9.80	1328	934.00	5.5	13.8	21	75	87	2.95	396	0.00	800.0	0.06	2
14.5	73.06	1.77	90	0.71	7.84	1331	870.00	8.0	13.7	21	75	87	2.79	396	0.00	787.5	0.10	1
14.5	73.06	1.77	90	0.71	7.45	1334	828.00	7.0	13.7	21	75	87	2.73	396	0.00	787.5	0.75	0
14.5	73.06	1.69	90	0.70	7.45	1337	826.00	8.5	13.7	22	76	87	2.74	393	0.00	787.5	0.33	0
14.5	73.06	1.77	90	0.70	7.45	1339	831.00	8.5	13.7	22	76	87	2.72	393	0.00	787.5	0.10	0
14.5	73.06	1.74	90	0.69	7.45	1342	817.00	8.5	13.8	22	76	87	2.71	393	0.00	787.5	0.54	0
14.5	73.06	1.69	91	0.69	7.45	1345	824.00	8.5	13.8	22	76	87	2.73	393	0.00	787.5	0.64	0
14.5	73.06	1.75	91	0.69	7.45	1347	822.00	8.5	13.5	21	76	87	2.79	393	0.00	787.5	0.53	0
14.5	73.06	4.99	91	0.70	7.45	1350	845.00	15.5	13.8	52	76	87	12.50	393	0.00	1112.5	0.79	0
14.5	73.06	1.22	91	0.61	34.90	1353	1734.00	27.5	13.8	45	75	87	4.49	399	0.00	1287.5	0.77	12
14.5	73.06	1.37	91	0.80	10.98	1356	1719.00	9.5	13.9	16	74	87	3.46	402	0.00	1150.0	0.88	17
14.5	73.06	1.19	91	0.76	9.02	1358	1255.00	9.5	13.7	15	74	87	2.95	402	0.00	1012.5	0.61	16
14.5	73.06	3.75	92	0.71	7.84	1361	1048.00	13.0	13.7	19	75	87	9.34	402	0.00	1000.0	0.04	13
14.5	73.06	2.53	92	0.66	25.88	1364	1356.00	27.0	13.8	37	75	87	7.89	405	0.00	1287.5	0.24	18
14.5	73.06	1.42	92	0.69	12.94	1366	1648.00	16.5	13.6	15	74	87	3.79	408	0.00	1287.5	0.89	22
14.5	73.06	1.21	92	0.80	10.20	1369	1433.00	9.5	13.8	14	74	87	3.69	408	0.00	1212.5	0.87	19
14.5	73.06	3.05	92	0.74	20.78	1372	1276.00	7.5	13.7	36	75	87	14.62	411	0.00	1237.5	0.69	17
14.5	73.06	4.30	92	0.63	41.18	1375	1643.00	26.5	13.8	48	74	87	14.95	414	0.00	1287.5	0.06	23
14.5	73.06	1.08	93	0.62	40.78	1377	2206.00	31.0	13.7	36	74	87	5.05	420	0.00	1287.5	0.85	30
14.5	73.06	0.90	93	0.75	13.73	1380	2292.00	9.5	13.2	13	74	87	3.81	429	0.00	1287.5	0.64	30
14.5	73.06	1.69	93	0.09	9.41	1383	1303.00	11.5	13.7	21	74	87	3.02	423	0.00	925.0	0.89	15
14.5	73.06	6.12	93	0.40	7.84	1386	902.00	-8.0	13.6	22	74	87	4.61	417	0.00	950.0	0.82	3
14.5	73.06	1.69	94	0.76	11.37	1388	1479.00	9.0	13.7	17	74	87	7.28	420	0.00	987.5	0.89	7
14.5	73.06	2.78	94	0.81	11.37	1391	861.00	-2.0	13.5	32	74	87	11.13	426	0.00	925.0	0.72	5
14.5	73.06	2.82	94	0.74	30.98	1394	1475.00	13.0	13.7	37	74	87	11.19	426	0.00	1287.5	0.06	11
14.5	73.06	2.29	95	0.73	16.47	1396	2241.00	23.5	13.8	14	74	87	11.02	432	0.00	1225.0	0.86	16
14.5	73.06	3.40	95	0.72	30.59	1399	1477.00	27.5	13.4	41	74	87	14.37	435	0.00	1287.5	0.09	20
14.5	73.06	3.83	95	0.68	40.78	1402	1875.00	29.5	13.7	44	74	87	9.89	438	0.00	1287.5	0.61	26
14.5	73.06	1.08	95	0.74	14.90	1405	2318.00	13.5	13.1	13	73	87	10.57	444	0.00	1312.5	0.85	30
14.5	73.06	2.35	95	0.72	29.41	1407	2128.00	31.0	13.7	29	74	87	10.52	447	0.00	1287.5	0.06	29
14.5	73.06	2.26	95	0.69	29.41	1410	2214.00	30.5	13.1	27	73	87	10.28	447	0.00	1287.5	0.76	30
14.5	73.06	2.98	95	0.67	28.24	1413	2195.00	31.5	13.2	29	73	87	12.96	450	0.00	1287.5	0.83	29
14.5	73.06	1.13	95	0.72	16.47	1415	2263.00	17.5	13.2	14	73	87	4.74	456	0.00	1287.5	0.87	30
14.5	73.06	1.48	95	0.75	12.16	1418	1842.00	12.0	13.3	15	73	87	12.32	450	0.00	1075.0	0.62	22
14.5	73.06	1.98	95	0.71	33.73	1421	1367.00	23.5	13.6	43	74	87	7.59	453	0.00	1287.5	0.06	18
14.5	73.06	3.83	95	0.69	21.96	1424	1403.00	26.5	13.1	32	74	87	9.70	453	0.00	1287.5	0.82	18
14.5	73.06	1.65	95	0.69	24.71	1426	1585.00	21.0	13.6	22	74	87	3.96	453	0.00	1287.5	0.88	21
14.5	73.06	1.57	95	0.78	10.59	1429	1372.00	9.0	13.5	17	74	87	3.04	444	0.00	962.5	0.84	17
14.5	73.06	1.80	95	0.76	8.24	1432	877.00	7.0	13.6	22	74	87	4.75	435	0.00	800.0	0.14	6
14.5	73.06	4.53	95	0.70	25.10	1434	906.00	7.0	13.6	62	74	87	13.35	435	0.00	1175.0	0.68	4
14.5	73.06	1.36	95	0.67	38.04	1437	1900.00	30.5	13.6	40	74	87	15.57	438	0.00	1287.5	0.07	13
14.5	73.06	6.82	95	0.66	47.84	1440	1418.00	14.0	13.6	67	74	87	23.51	465	0.18	1287.5	0.34	19
14.5	73.06	1.37	95	0.64	67.06	1443	2146.00	27.0	13.5	60	72	87	5.91	504	0.09	1287.5	0.68	30
14.5	73.06	5.07	94	0.69	34.12	1445	1780.00	20.0	13.5	54	72	87	15.76	507	0.18	1287.5	0.71	33
14.5	73.06	5.42	94	0.63	43.92	1448	1676.00	22.0	12.9	54	72	87	16.81	510	0.18	1287.5	0.69	36
14.5	73.06	5.45	94	0.61	47.84	1451	1837.00	24.0	13.5	54	72	87	19.23	525	0.18	1287.5	0.76	40
14.5	73.06	5.71	93	0.60	53.73	1453	2014.00	26.0	13.5	54	71	87	11.80	543	0.09	1287.5	0.22	44
14.5	73.06	1.89	93	0.62	27.84	1456	2196.00	28.0	13.6	25	71	87	7.95	546	0.00	1287.5	0.24	47
14.5	73.06	2.72	92	0.61	22.35	1459	2109.00	27.5	13.7	24	72	87	12.23	546	0.00	1287.5	0.42	46
14.5	73.06	2.75	92	0.58	32.94	1462	2115.00	31.0	13.6	32	72	87	10.09	549	0.00	1287.5	0.69	46
14.5	73.06	2.06	92	0.58	25.49	1464	2158.00	28.0	13.7	25	72	87	8.55	549	0.00	1287.5	0.62	47
14.5	73.06	2.26	92	0.58	23.53	1467	2114.00	28.0	13.7	25	73	87	10.24	549	0.00	1287.5	0.06	46
14.5	73.06	2.27	92	0.60	28.63	1470	2110.00	30.0	13.3	29	73	87	8.91	552	0.00	1287.5	0.19	46
14.5	73.06	2.23	91	0.58	24.31	1473	2103.00	28.0	13.8	25	73	87	8.62	552	0.00	1287.5	0.76	46
14.5	73.06	0.92	91	0.58	23.92	1475	2096.00	28.0	13.6	25	73	87	4.35	546	0.00	1287.5	0.07	46
14.5	73.06	1.02	91	0.72	11.76	1478	1992.00	9.5	13.8	12	73	87	4.17	534	0.00	1287.5	0.65	43
14.5	73.06	0.00	91	0.06	11.37	1481	1816.00	9.5	13.8	13	74	87	3.90	513	0.00	1287.5	0.00	39
14.5	73.06	0.00	91	0.01	10.59	1483	1626.00	9.5	13.6	14	74	87	2.96	492	0.00	1287.5	0.00	35
14.5	73.06	1.36	91	0.10	7.84	1486	939.00	15.0	13.8	14	75	87	4.10	480	0.00	1287.5	0.53	30
14.3	73.06	2.33	91	0.82	10.98	1489	1824.00	9.5	13.7	13	75	87	7.55	471	0.00	1287.5	0.66	24
14.5	73.06	2.75	90	0.74	20.78	1492	1582.00	26.0	13.8	27	75	87	11.66	474	0.00	1287.5	0.07	21
14.5	73.06	4.73	91	0.67	41.57	1494	1732.00	25.0	13.7	52	74	87	18.70	483	0.09	1287.5	0.25	24
14.5	73.06	1.19	91	0.68	51.76	1497	2206.00	30.5	13.8	46	73	87	4.83	492	0.00	1287.5	0.89	30
14.5	73.06	0.00	91	0.72	12.94	1500	2097.00	9.5	13.8	13	73	87	4.12	489	0.00	1287.5	0.60	28
14.5	73.06	1.82	91	0.02	10.20	1503	1539.00	16.5	13.6	18	74	87	2.84	468	0.00	912.5	0.07	17
14.5	73.06	1.77	91	0.14	7.45	1505	873.00	8.5	13.6	21	74	87	2.79	450	0.00	787.5	0.07	1
14.5	73.06	1.74	91	0.21	7.45	1508	836.00	8.0	13.8	21	74	87	2.71	435	0.00	787.5	0.66	0
14.5	73.06	1.66	91	0.26	7.45	1511	816.00	8.0	13.8	22	74	87	2.77	426	0.00	787.5	0.76	0
14.5	73.06	1.75	91	0.34	7.45	1513	826.00	8.5	13.7	22	74	87	2.71	417	0.00	787.5	0.45	0
14.5	73.06	1.69	92	0.42	7.45	1516	823.00	8.5	13.7	22	75	87	2.73	411	0.00	787.5	0.72	0
14.5	73.06	1.74	92	0.48	7.45	1519	822.00	8.0	13.8	21	75	87	2.73	405	0.00	787.5	0.60	0
14.5	73.06	1.68	92	0.49	7.45	1522	830.00	8.5	13.8	22	75	87	2.63	405	0.00	787.5	0.70	0
14.5	73.06	1.68	92	0.49	7.06	1524	806.00	9.5	13.6	21	75	87	2.66	399	0.00	787.5	0.66	0
14.5	73.06	1.65	92	0.51	7.06	1527	815.00	9.5	13.7	21	75	87	2.62	396	0.00	787.5	0.10	0
14.5	73.06	1.68	92	0.51	7.06	1530	803.00	9.5	13.7	21	75	87	2.63	393	0.00	787.5	0.69	0
14.5	73.06	1.65	92	0.52	7.06	1533	804.00	9.5	13.8	21	75	87	2.66	393	0.00	787.5	0.58	0
14.5	73.06	1.72	93	0.51	7.06	1535	812.00	9.5	13.7	21	76	87	2.64	393	0.00	787.5	0.34	0
14.5	73.06	1.66	93	0.51	7.06	1538	802.00	8.5	13.6	22	76	87	2.66	390	0.00	787.5	0.73	0
14.5	73.06	1.72	93	0.51	7.06	1541	803.00	9.5	13.8	21	76	87	2.61	390	0.00	787.5	0.58	0
14.5	73.06	1.66	93	0.52	7.06	1543	800.00	9.5	13.8	22	76	87	2.72	390	0.00	787.5	0.66	0
14.5	73.06	5.91	94	0.60	7.45	1546	806.00	14.0	13.7	60	76	87	16.96	390	0.18	1212.5	0.78	0
14.5	73.06	3.62	94	0.69	49.41	1549	1788.00	22.5	13.7	21	75	87	14.52	402	0.09	1287.5	0.89	13
14.5	73.06	2.29	94	0.70	42.35	1552	1374.00	19.0	13.7	59	74	87	6.47	405	0.09	1287.5	0.81	19
14.5	73.06	2.33	95	0.47	19.61	1554	1606.00	26.5	13.7	28	74	87	11.64	408	0.00	1287.5	0.06	22
14.5	73.06	4.21	95	0.58	32.55	1557	1741.00	29.5	13.7	39	74	87	20.91	417	0.00	1287.5	0.30	24
14.5	73.06	1.51	95	0.71	61.18	1560	2170.00	32.0	13.7	56	73	87	4.94	435	0.00	1287.5	0.90	30
14.5	73.06	1.48	95	0.82	11.37	1562	1622.00	9.0	13.6	18	72	87	3.70	435	0.00	1237.5	0.87	31
14.5	73.06	1.60	95	0.80	9.80	1565	1216.00	9.0	13.7	19	73	87	2.94	429	0.00	925.0	0.09	26
14.5	73.06	1.82	95	0.77	8.24	1568	838.00	8.0	13.3	23	74	87	3.40	423	0.00	800.0	0.76	11
14.5	73.43	7.69	95	0.81	27.06	1571	748.00	7.0	13.5	73	74	87	15.20	480	0.26	1287.5	0.85	6
14.5	73.06	6.91	96	0.69	20.78	1573	2698.00	7.5	13.5	68	71	87	7.99	498	0.18	1287.5	0.75	22
14.5	72.32	1.50	96	0.72	18.82	1576	2176.00	4.5	13.6	19	71	87	4.77	519	0.00	1287.5	0.84	31
14.5	72.32	1.50	95	0.77	13.33	1579	1452.00	23.0	13.6	19	71	87	4.24	504	0.00	1287.5	0.79	31
14.5	72.32	1.21	95	0.74	11.37	1581	1455.00	9.5	13.3	16	72	87	3.53	486	0.00	1162.5	0.23	31
14.5	72.32	1.16	95	0.72	9.80	1584	1256.00	9.5	13.5	16	73	87	3.30	471	0.00	1100.0	0.07	27
14.5	72.32	1.22	95	0.72	9.02	1587	1205.00	9.5	13.6	16	74	87	3.85	453	0.00	1062.5	0.07	26
14.5	72.32	2.64	95	0.71	12.94	1590	1196.00	4.5	13.3	30	74	87	5.56	456	0.00	1050.0	0.82	25
14.5	72.32	2.52	95	0.69	15.29	1592	1089.00	3.5	13.5	31	74	87	5.50	459	0.00	1012.5	0.78	22
14.5	72.32	2.59	95	0.69	15.29	1595	1112.00	4.5	13.6	29	74	87	5.45	462	0.00	987.5	0.10	5
14.5	72.32	2.64	95	0.68	15.29	1598	1102.00	5.5	13.6	29	74	87	5.41	465	0.00	987.5	0.10	0
14.5	72.32	2.66	94	0.68	14.90	1601	1075.00	5.5	13.6	30	74	87	5.31	465	0.00	987.5	0.16	0
14.5	72.32	2.64	94	0.67	14.51	1603	1048.00	6.5	13.6	30	74	87	5.22	468	0.00	987.5	0.09	0
14.5	72.32	2.81	94	0.67	14.51	1606	1028.00	8.0	13.6	30	74	87	5.19	468	0.00	987.5	0.72	0
14.5	72.32	2.76	93	0.66	14.51	1609	1020.00	8.0	13.6	30	74	87	5.25	471	0.00	987.5	0.27	0
14.5	72.32	2.78	93	0.66	14.51	1612	1029.00	8.0	13.5	30	74	87	5.20	471	0.00	987.5	0.46	0
14.5	72.32	2.75	93	0.66	14.51	1614	1025.00	8.5	13.6	30	74	87	5.14	474	0.00	987.5	0.58	0
14.5	72.32	2.75	92	0.65	14.12	1617	1019.00	8.5	13.5	30	74	87	5.13	474	0.00	987.5	0.58	0
14.5	72.32	2.72	92	0.65	14.12	1620	1019.00	8.0	13.5	30	74	87	5.12	474	0.00	987.5	0.58	0
14.5	72.32	2.72	92	0.65	14.12	1622	1023.00	8.0	13.6	30	74	87	5.16	474	0.00	987.5	0.35	0
14.5	72.32	2.70	92	0.64	14.12	1625	1036.00	8.0	13.6	30	74	87	5.15	474	0.00	987.5	0.60	0
14.5	72.32	2.67	92	0.64	14.12	1628	1030.00	7.0	13.5	29	74	87	5.05	474	0.00	987.5	0.35	0
14.5	72.32	2.62	92	0.64	14.12	1631	1033.00	8.0	13.5	29	74	87	5.04	474	0.00	987.5	0.70	0
14.5	72.32	2.62	92	0.64	14.12	1633	1031.00	8.0	13.6	29	74	87	5.02	474	0.00	987.5	0.18	0
14.5	72.32	2.67	91	0.64	14.12	1636	1032.00	8.0	13.6	29	74	87	5.01	474	0.00	987.5	0.59	0
14.5	72.32	2.66	91	0.63	13.73	1639	1032.00	8.0	13.6	29	74	87	4.95	474	0.00	987.5	0.72	0
14.5	72.32	2.59	91	0.63	13.73	1642	1035.00	8.0	13.6	29	75	87	4.89	474	0.00	987.5	0.18	0
14.5	72.32	2.53	91	0.63	13.73	1644	1028.00	7.0	13.5	29	75	87	4.97	474	0.00	987.5	0.59	0
14.5	72.32	4.24	91	0.80	22.35	1647	1072.00	10.5	13.6	28	75	87	9.40	477	0.09	1025.0	0.88	0
14.5	72.32	1.74	90	0.64	37.65	1650	1031.00	16.5	13.6	63	75	87	5.61	486	0.00	1487.5	0.12	8
14.5	72.32	2.62	90	0.69	14.90	1652	1284.00	9.5	13.6	28	74	87	5.23	486	0.00	1050.0	0.08	13
14.5	72.32	4.58	90	0.72	26.67	1655	1063.00	7.0	13.7	57	74	87	15.60	486	0.09	1125.0	0.82	14
14.5	72.32	2.43	90	0.61	45.49	1658	1537.00	21.0	13.6	57	74	87	6.18	495	0.09	1487.5	0.07	21
14.5	72.32	5.68	90	0.68	18.43	1661	1781.00	11.5	13.5	50	74	87	22.80	498	0.18	1487.5	0.07	24
14.5	72.32	1.43	89	0.61	66.27	1663	2180.00	26.0	13.5	60	74	87	19.09	531	0.09	1487.5	0.65	30
14.5	72.32	7.37	89	0.62	56.08	1666	1584.00	14.5	13.6	69	73	87	23.23	558	0.18	1487.5	0.10	35
14.5	72.32	7.42	89	0.60	65.49	1669	1860.00	18.0	13.5	70	72	87	26.84	600	0.18	1487.5	0.66	41
14.5	71.96	2.81	89	0.66	76.47	1672	2141.00	24.5	13.5	66	71	87	11.13	615	0.09	1487.5	0.86	47
14.5	71.96	1.63	89	0.62	29.41	1674	2254.00	27.0	13.5	26	71	87	8.22	618	0.00	1287.5	0.48	49
14.5	71.96	2.15	89	0.59	23.14	1677	2148.00	29.0	13.3	25	72	87	9.62	618	0.00	1287.5	0.11	47
14.5	71.96	2.14	89	0.58	27.06	1680	2122.00	29.5	13.6	27	73	87	9.77	618	0.00	1287.5	0.06	46
14.5	71.96	2.30	89	0.58	27.06	1683	2115.00	30.0	13.7	28	73	87	9.57	618	0.00	1287.5	0.40	46
14.5	71.96	2.56	89	0.58	26.67	1685	2091.00	29.5	13.7	28	73	87	9.54	618	0.00	1287.5	0.74	46
14.5	71.96	2.59	89	0.58	26.67	1688	2075.00	30.0	13.7	29	73	87	9.83	618	0.00	1287.5	0.07	45
14.5	71.96	2.61	89	0.58	27.06	1691	2064.00	30.0	13.7	28	73	87	9.62	618	0.00	1287.5	0.74	45
14.5	71.96	1.68	89	0.64	27.06	1693	2058.00	30.5	13.5	28	73	87	6.61	615	0.00	1537.5	0.82	45
14.5	71.96	1.59	89	0.74	19.22	1696	1940.00	24.5	13.6	22	73	87	5.85	600	0.00	1487.5	0.77	42
14.5	71.96	1.60	89	0.70	16.08	1699	1763.00	9.0	13.5	19	74	87	5.32	579	0.00	1487.5	0.66	39
14.5	71.96	2.30	89	0.69	14.51	1702	1456.00	8.5	13.7	22	74	87	5.22	555	0.00	1075.0	0.06	30
14.5	71.96	1.97	89	0.71	13.73	1704	1367.00	3.5	13.6	21	74	87	4.59	540	0.00	1112.5	0.07	18
14.5	71.96	1.59	89	0.68	12.55	1707	1004.00	1.0	13.7	21	74	87	2.71	510	0.00	837.5	0.82	7
14.5	71.96	1.71	89	0.68	7.45	1710	830.00	9.5	13.6	21	74	87	2.60	480	0.00	787.5	0.10	0
14.5	71.96	1.66	89	0.67	7.06	1713	794.00	9.5	13.6	21	74	87	2.59	456	0.00	787.5	0.72	0
14.5	71.96	1.62	89	0.67	7.06	1715	810.00	10.0	13.6	21	75	87	2.52	444	0.00	787.5	0.09	0
14.5	71.96	1.59	89	0.67	7.06	1718	792.00	9.5	13.6	21	75	87	4.46	429	0.00	787.5	0.73	0
14.5	71.96	1.33	89	0.67	14.12	1721	873.00	-1.0	13.8	26	75	87	2.68	426	0.00	887.5	0.85	0
14.5	71.96	1.66	89	0.67	7.45	1723	814.00	8.0	13.7	20	75	87	12.02	417	0.00	787.5	0.58	0
14.5	71.96	5.26	89	0.65	40.78	1726	1438.00	16.5	13.7	57	76	87	18.82	420	0.09	1287.5	0.45	2
14.5	71.96	3.62	89	0.72	54.12	1729	2354.00	28.0	13.8	15	74	87	14.21	429	0.00	1287.5	0.83	17
14.5	71.96	4.30	89	0.62	40.00	1732	1643.00	26.5	13.6	47	74	87	11.79	432	0.00	1287.5	0.07	22
14.5	71.96	1.24	89	0.59	30.98	1734	2053.00	30.5	13.6	32	74	87	4.35	435	0.00	1287.5	0.80	27
14.5	71.96	3.46	89	0.74	13.73	1737	1860.00	18.0	13.7	27	74	87	19.62	441	0.00	1287.5	0.71	25
14.5	71.96	1.19	89	0.61	58.82	1740	2099.00	27.0	13.7	57	74	87	16.49	465	0.00	1287.5	0.69	29
14.5	71.96	5.87	89	0.63	46.27	1742	1549.00	17.5	13.7	60	73	87	19.02	480	0.18	1287.5	0.60	34
14.5	71.96	6.10	89	0.58	54.12	1745	1801.00	23.5	13.6	59	72	87	21.27	507	0.09	1287.5	0.07	40
14.5	71.96	5.62	90	0.57	60.39	1748	2071.00	26.0	13.7	58	71	87	22.26	531	0.09	1287.5	0.10	46
14.5	71.96	4.52	90	0.59	62.75	1751	2290.00	28.0	13.7	53	71	87	15.91	561	0.09	1287.5	0.69	50
14.5	71.96	2.56	90	0.59	42.35	1753	2424.00	28.0	13.8	28	71	87	13.74	561	0.00	1287.5	0.78	53
14.5	71.96	2.75	91	0.60	38.43	1756	2326.00	31.5	13.7	33	71	87	13.81	561	0.00	1287.5	0.72	51
14.5	71.96	5.13	91	0.56	38.43	1759	2167.00	30.5	13.8	38	71	87	20.81	567	0.18	1287.5	0.60	47
14.5	71.96	5.95	91	0.32	58.82	1761	2091.00	26.0	13.7	58	71	87	21.36	591	0.09	1287.5	0.23	45
14.5	71.96	1.43	92	0.64	60.00	1764	2091.00	20.0	13.8	47	70	87	4.07	585	0.00	1287.5	0.85	45
14.5	71.96	1.45	92	0.76	10.59	1767	1659.00	9.5	13.9	15	71	87	2.91	543	0.00	1037.5	0.85	33
14.5	71.96	1.50	92	0.73	7.84	1770	935.00	8.0	13.8	20	71	87	2.60	516	0.00	812.5	0.67	8
14.5	71.96	1.57	92	0.71	7.45	1772	818.00	7.0	13.8	21	72	87	2.79	483	0.00	787.5	0.75	0
14.5	71.96	6.30	92	0.68	24.31	1775	837.00	16.5	13.8	60	73	87	16.67	477	0.18	1137.5	0.67	0
14.5	71.96	4.81	93	0.62	49.02	1778	1673.00	26.0	13.8	54	72	87	20.98	501	0.00	1287.5	0.69	12
14.5	71.96	5.72	93	0.67	17.65	1781	2635.00	11.5	13.8	35	71	87	16.79	504	0.09	1287.5	0.72	18
14.5	71.96	5.36	93	0.60	47.06	1783	1663.00	22.5	13.8	55	71	87	17.62	513	0.09	1287.5	0.06	22
14.5	71.96	4.24	94	0.58	49.80	1786	1955.00	26.5	13.8	51	71	87	9.31	522	0.00	1287.5	0.70	26
14.5	71.96	1.40	94	0.61	22.75	1789	2014.00	25.0	13.9	22	70	87	3.78	519	0.00	1287.5	0.84	27
14.5	71.96	1.21	94	0.74	10.20	1791	1545.00	9.5	13.9	14	71	87	2.66	495	0.00	1137.5	0.83	20
14.5	71.96	1.62	95	0.68	7.06	1794	898.00	12.0	13.8	20	72	87	11.19	468	0.00	825.0	0.07	13
14.5	71.96	4.09	95	0.66	33.73	1797	1063.00	9.5	13.8	55	73	87	14.06	471	0.00	1337.5	0.36	8
14.5	71.96	2.76	95	0.61	40.00	1800	2086.00	31.5	13.6	36	71	87	6.43	471	0.00	1287.5	0.51	15
14.5	71.96	5.17	95	0.67	14.12	1802	2314.00	7.0	13.5	36	71	87	14.61	474	0.00	1275.0	0.72	16
14.5	71.96	4.94	95	0.60	41.57	1805	1473.00	21.0	13.6	54	71	87	14.73	477	0.09	1287.5	0.26	20
14.5	71.96	3.65	96	0.58	39.61	1808	1842.00	28.0	13.6	43	71	87	13.57	480	0.00	1287.5	0.77	24
14.5	71.96	2.94	96	0.58	36.47	1811	1972.00	30.5	13.5	35	71	87	11.23	480	0.00	1287.5	0.07	26
14.5	71.96	2.78	96	0.58	30.98	1813	1982.00	30.5	13.1	34	71	87	10.98	483	0.00	1287.5	0.70	26
14.5	71.96	3.98	96	0.57	30.98	1816	1957.00	29.5	13.6	41	71	87	14.44	486	0.00	1287.5	0.24	26
14.5	71.96	1.50	96	0.66	40.78	1819	2035.00	27.0	13.5	24	71	87	4.07	483	0.00	1287.5	0.86	27
14.5	71.96	1.34	96	0.78	10.98	1821	1415.00	9.5	13.7	16	71	87	2.87	471	0.00	1075.0	0.84	18
14.5	71.96	1.66	96	0.71	7.84	1824	884.00	8.0	13.7	21	72	87	2.80	453	0.00	812.5	0.78	13
14.5	71.96	1.74	96	0.69	7.84	1827	826.00	7.0	13.6	22	73	87	2.91	438	0.00	787.5	0.66	8
14.5	71.96	1.79	96	0.69	7.84	1830	842.00	8.5	13.5	22	73	87	2.79	429	0.00	787.5	0.09	2
14.5	71.96	1.71	96	0.68	7.84	1832	821.00	8.0	13.5	22	74	87	2.84	420	0.00	787.5	0.64	0
14.5	71.96	1.74	96	0.67	7.84	1835	835.00	10.5	13.5	22	74	87	2.78	414	0.00	787.5	0.10	0
14.5	71.96	1.77	95	0.67	7.45	1838	817.00	8.0	13.5	22	74	87	2.81	408	0.00	787.5	0.65	0
14.5	71.96	1.74	95	0.66	7.84	1841	825.00	8.5	13.5	22	74	87	2.85	405	0.00	787.5	0.33	0
14.5	71.96	1.74	95	0.66	7.84	1843	832.00	8.0	13.7	22	74	87	2.72	402	0.00	787.5	0.63	0
14.5	71.96	1.77	95	0.66	7.45	1846	824.00	8.5	13.7	22	74	87	2.73	399	0.00	787.5	0.66	0
14.5	71.96	6.04	95	0.65	7.45	1849	815.00	13.5	13.6	67	74	87	18.12	405	0.18	1287.5	0.07	0
14.5	71.96	1.66	95	0.59	56.08	1851	1768.00	27.0	13.5	57	74	87	14.23	435	0.09	1287.5	0.72	13
14.5	71.96	1.65	94	0.75	41.18	1854	1351.00	25.5	13.5	56	74	87	4.20	438	0.00	1287.5	0.85	19
14.5	71.96	1.50	94	0.72	10.98	1857	1333.00	20.0	13.6	18	73	87	5.55	438	0.00	1037.5	0.06	17
14.5	71.96	3.95	93	0.64	15.29	1860	1061.00	26.0	13.6	32	74	87	8.77	441	0.00	925.0	0.84	14
14.5	71.96	3.81	93	0.65	24.71	1862	1153.00	27.0	13.7	43	74	87	13.48	444	0.09	1062.5	0.07	15
14.5	71.96	3.43	93	0.63	38.04	1865	1374.00	27.5	13.6	44	74	87	9.46	447	0.00	1287.5	0.08	18
14.5	71.96	2.90	92	0.64	26.67	1868	1520.00	24.0	13.8	26	74	87	11.36	447	0.00	1287.5	0.05	20
14.5	71.96	4.97	92	0.59	32.55	1871	1543.00	22.5	13.7	49	74	87	15.87	450	0.09	1287.5	0.20	20
14.5	71.96	4.04	92	0.57	44.31	1873	1805.00	26.5	13.6	48	74	87	4.56	456	0.00	1287.5	0.68	24
14.5	71.96	1.75	92	0.78	11.37	1876	1739.00	9.5	13.7	14	73	87	2.88	450	0.00	1087.5	0.72	22
14.5	71.96	1.72	92	0.80	7.84	1879	934.00	8.0	13.7	20	74	87	2.47	435	0.00	812.5	0.86	9
14.5	71.96	1.53	91	0.79	6.67	1881	811.00	9.5	13.7	20	74	87	2.54	423	0.00	787.5	0.80	0
14.5	71.96	1.62	91	0.74	7.06	1884	791.00	10.0	13.5	20	74	87	2.47	411	0.00	787.5	0.28	0
14.5	71.96	2.53	91	0.72	6.67	1887	788.00	10.0	13.7	21	75	87	12.11	405	0.09	787.5	0.65	0
14.5	71.96	2.67	91	0.67	29.41	1890	1017.00	20.5	13.8	60	75	87	4.11	408	0.00	1287.5	0.72	7
14.5	71.96	1.30	91	0.79	10.59	1892	1585.00	9.5	13.6	15	74	87	2.66	408	0.00	1037.5	0.86	10
14.5	71.96	1.56	91	0.72	7.45	1895	851.00	9.5	13.7	20	75	87	2.50	402	0.00	800.0	0.79	5
14.5	71.96	1.65	91	0.71	7.06	1898	798.00	9.5	13.8	20	75	87	2.56	399	0.00	787.5	0.69	1
14.5	71.96	1.63	91	0.70	7.06	1901	810.00	10.5	13.7	21	75	87	10.63	396	0.09	787.5	0.07	0
14.5	71.96	4.04	92	0.65	27.45	1903	946.00	18.5	13.8	60	76	87	14.79	399	0.00	1287.5	0.71	6
14.5	71.96	2.43	92	0.70	49.41	1906	2184.00	38.0	13.7	46	75	87	15.41	402	0.00	1287.5	0.88	16
14.5	71.96	3.19	92	0.62	41.57	1909	1591.00	27.0	13.7	45	74	87	6.12	405	0.00	1287.5	0.07	21
14.5	71.96	1.51	92	0.64	15.29	1912	1756.00	25.0	13.7	17	74	87	4.67	411	0.00	1287.5	0.74	23
14.5	71.96	1.31	92	0.74	14.12	1914	1525.00	23.5	13.7	21	74	87	3.46	414	0.00	1250.0	0.75	20
14.5	71.96	3.52	92	0.75	9.80	1917	1344.00	17.0	13.8	18	74	87	12.48	417	0.00	1162.5	0.78	17
14.5	71.96	3.08	92	0.62	34.51	1920	1460.00	26.5	13.8	45	75	87	10.41	417	0.00	1287.5	0.06	20
14.5	71.96	1.45	93	0.63	16.86	1922	1773.00	17.0	13.8	15	74	87	3.12	420	0.00	1237.5	0.86	23
14.5	71.96	1.63	93	0.79	8.24	1925	1020.00	6.5	13.8	19	74	87	2.55	414	0.00	837.5	0.82	9
14.5	71.96	1.60	93	0.75	6.67	1928	815.00	8.5	13.8	21	75	87	2.58	405	0.00	787.5	0.76	1
14.5	71.96	1.65	94	0.73	7.06	1931	814.00	9.5	13.8	21	75	87	2.53	402	0.00	787.5	0.47	0
14.5	71.96	1.56	94	0.72	6.67	1933	814.00	8.5	13.7	21	76	87	2.55	399	0.00	787.5	0.71	0
14.5	71.96	1.63	95	0.71	7.06	1936	814.00	9.5	13.8	20	76	87	2.52	396	0.00	787.5	0.08	0
14.5	71.96	1.63	95	0.70	7.06	1939	801.00	9.5	13.8	20	76	87	2.54	393	0.00	787.5	0.70	0
14.5	71.96	1.65	95	0.69	7.06	1942	804.00	9.5	13.8	21	76	87	2.84	390	0.00	837.5	0.17	0
14.5	71.96	1.72	95	0.69	7.84	1944	810.00	8.5	13.6	22	77	87	2.79	390	0.00	787.5	0.75	0
14.5	71.96	1.77	95	0.69	7.84	1947	817.00	8.0	13.6	22	77	87	2.77	393	0.00	787.5	0.66	0
14.5	71.96	1.69	95	0.68	7.45	1950	816.00	8.0	13.7	22	77	87	2.79	393	0.00	787.5	0.69	0
14.5	71.96	4.59	96	0.68	7.45	1952	827.00	8.0	13.7	22	77	87	11.05	393	0.09	837.5	0.62	0
14.5	71.96	4.52	96	0.61	37.25	1955	1280.00	24.5	13.6	53	77	87	4.99	402	0.00	1287.5	0.09	9
14.5	71.96	4.04	96	0.67	12.94	1958	2028.00	9.0	13.5	47	75	87	12.98	408	0.00	1287.5	0.81	17
14.5	71.96	3.33	96	0.60	36.47	1960	1784.00	29.5	13.6	41	75	87	5.60	411	0.00	1287.5	0.67	24
14.5	71.96	4.24	96	0.74	12.94	1963	2011.00	6.0	13.6	20	74	87	12.38	414	0.00	1237.5	0.32	29
14.5	71.96	4.10	96	0.66	34.90	1966	1506.00	25.5	13.6	46	75	87	4.88	417	0.00	1287.5	0.69	33
14.5	71.96	1.40	95	0.74	11.76	1969	1661.00	9.5	13.5	14	74	87	3.76	420	0.00	1287.5	0.86	36
14.5	71.96	1.14	95	0.81	10.20	1971	1448.00	9.5	13.6	15	75	87	3.33	420	0.00	1275.0	0.86	31
14.5	71.96	1.19	95	0.76	9.02	1974	1385.00	9.5	13.5	15	75	87	2.70	417	0.00	1075.0	0.06	30
14.5	71.96	1.74	95	0.72	7.84	1977	818.00	8.0	13.6	22	76	87	2.77	411	0.00	812.5	0.79	11
14.5	71.96	1.79	95	0.71	7.84	1979	819.00	8.0	13.6	22	76	87	2.87	408	0.00	787.5	0.58	3
14.5	71.96	1.75	95	0.70	7.84	1982	846.00	9.5	13.6	22	77	87	2.76	405	0.00	787.5	0.09	2
14.5	71.96	1.71	95	0.70	7.45	1985	826.00	8.5	13.6	22	77	87	3.68	402	0.00	787.5	0.10	1
14.5	71.96	1.85	94	0.67	25.10	1988	856.00	7.0	13.6	58	77	87	4.92	405	0.00	1287.5	0.81	5
14.5	71.96	1.56	94	0.69	13.33	1990	1672.00	20.0	13.6	15	76	87	3.28	408	0.00	1287.5	0.88	11
14.5	71.96	1.59	93	0.77	8.63	1993	1142.00	10.0	13.6	19	77	87	2.70	405	0.00	875.0	0.83	7
14.5	71.96	1.75	93	0.72	7.45	1996	805.00	8.0	13.5	22	77	87	2.73	402	0.00	787.5	0.72	7
14.5	71.96	1.59	92	0.72	7.06	1999	842.00	7.0	13.6	21	77	87	2.57	399	0.00	787.5	0.76	2
14.5	71.96	1.65	92	0.71	7.06	2001	810.00	9.5	13.7	21	77	87	2.45	396	0.00	787.5	0.29	1
14.5	71.96	1.59	92	0.70	6.67	2004	785.00	10.0	13.7	21	77	87	2.49	393	0.00	787.5	0.76	0
14.5	71.96	1.66	92	0.70	6.67	2007	801.00	10.0	13.7	20	77	87	2.53	390	0.00	787.5	0.36	0
14.5	71.96	1.51	91	0.70	6.67	2010	799.00	8.5	13.8	20	77	87	2.47	387	0.00	787.5	0.75	0
14.5	71.96	1.65	91	0.69	6.67	2012	806.00	10.0	13.8	20	77	87	2.45	384	0.00	787.5	0.43	0
14.5	71.96	1.57	90	0.69	6.67	2015	799.00	10.0	13.7	20	77	87	2.45	384	0.00	787.5	0.66	0
14.5	71.96	1.65	90	0.69	6.67	2018	786.00	9.5	13.8	20	77	87	2.45	384	0.00	787.5	0.66	0
14.5	71.96	1.59	90	0.69	6.67	2021	803.00	10.5	13.7	20	77	87	2.44	384	0.00	787.5	0.09	0
14.5	71.96	1.56	90	0.68	6.67	2023	784.00	9.5	13.7	20	78	87	2.45	381	0.00	787.5	0.74	0
14.5	71.96	1.66	90	0.68	6.67	2026	799.00	10.0	13.8	20	78	87	2.43	381	0.00	787.5	0.08	0
14.5	71.96	2.99	90	0.67	6.67	2029	790.00	9.5	13.7	21	78	87	9.73	381	0.00	1225.0	0.70	0
14.5	71.96	3.13	90	0.64	29.80	2031	1189.00	13.0	13.7	41	78	87	4.35	384	0.00	1287.5	0.56	9
14.5	71.96	1.22	90	0.75	12.16	2034	1922.00	9.5	13.8	13	77	87	3.40	396	0.00	1287.5	0.69	13
14.5	71.96	1.28	90	0.74	9.02	2037	1435.00	9.5	13.8	14	77	87	7.77	399	0.00	1162.5	0.83	10
14.5	71.96	1.74	90	0.64	21.18	2040	1441.00	13.0	13.7	28	77	87	3.84	402	0.00	1287.5	0.06	10
14.5	71.96	1.24	90	0.78	10.20	2042	1657.00	9.5	13.8	13	77	87	3.23	405	0.00	1287.5	0.82	11
14.5	71.96	1.05	90	0.75	8.63	2045	1329.00	9.5	13.8	14	77	87	2.72	405	0.00	1037.5	0.68	9
14.5	71.96	1.31	90	0.72	7.45	2048	1049.00	9.5	13.7	17	77	87	2.51	399	0.00	850.0	0.10	7
14.5	71.96	1.74	91	0.71	6.67	2051	905.00	12.5	13.7	19	78	87	2.44	396	0.00	787.5	0.07	6
14.5	71.96	1.59	91	0.70	6.67	2053	788.00	10.5	13.6	21	78	87	2.52	390	0.00	787.5	0.11	2
14.5	71.96	1.62	91	0.69	7.06	2056	809.00	9.5	13.8	20	78	87	7.05	390	0.00	787.5	0.64	0
14.5	71.96	2.01	91	0.76	9.80	2059	1071.00	10.0	13.8	21	78	87	2.96	396	0.00	837.5	0.80	0
14.5	71.96	1.72	92	0.74	7.84	2061	933.00	10.0	13.7	21	78	87	2.68	396	0.00	800.0	0.04	4
14.5	71.96	1.66	92	0.72	7.06	2064	842.00	9.5	13.7	20	78	87	2.49	393	0.00	787.5	0.72	1
14.5	71.96	1.62	92	0.71	6.67	2067	801.00	10.0	13.7	21	78	87	2.47	390	0.00	787.5	0.17	0
14.5	71.96	1.60	92	0.70	6.67	2070	789.00	9.5	13.7	21	78	87	2.52	387	0.00	787.5	0.76	0
14.5	71.96	1.69	92	0.70	6.67	2072	806.00	9.5	13.8	20	78	87	2.50	387	0.00	787.5	0.08	0
14.5	71.96	1.57	92	0.69	6.67	2075	800.00	9.5	13.7	21	78	87	11.73	384	0.00	787.5	0.75	0
14.5	71.96	1.50	92	0.75	14.90	2078	1290.00	17.0	13.3	56	78	87	2.90	390	0.00	975.0	0.89	2
14.5	71.96	1.65	93	0.74	7.45	2080	910.00	10.0	13.3	21	78	87	2.66	390	0.00	812.5	0.06	6
14.5	71.96	1.65	93	0.72	7.06	2083	836.00	10.0	13.3	21	78	87	2.55	387	0.00	787.5	0.36	3
14.5	71.96	1.62	93	0.71	7.06	2086	793.00	9.5	13.5	21	78	87	2.51	387	0.00	787.5	0.72	2
14.5	71.96	1.66	93	0.70	7.06	2089	789.00	10.5	13.1	21	78	87	2.57	387	0.00	787.5	0.34	2
14.5	71.96	1.63	94	0.70	7.06	2091	807.00	10.0	13.8	20	78	87	2.57	384	0.00	787.5	0.62	2
14.5	71.96	1.66	94	0.69	7.06	2094	813.00	9.5	13.8	21	78	87	3.75	384	0.00	787.5	0.52	1
14.5	71.96	6.03	94	0.79	12.16	2097	739.00	-7.5	13.9	52	78	87	24.79	399	0.09	1287.5	0.85	5
14.5	71.96	6.53	94	0.74	65.49	2100	2540.00	2.0	13.8	15	77	87	15.66	438	0.18	1287.5	0.85	18
14.5	71.96	2.38	95	0.58	43.14	2102	1980.00	30.0	13.8	43	76	87	10.33	444	0.00	1287.5	0.66	27
14.5	71.96	1.01	95	0.59	29.80	2105	2219.00	30.0	13.7	34	76	87	18.29	459	0.00	1287.5	0.23	30
14.5	71.96	6.26	95	0.59	50.20	2108	1519.00	15.5	13.8	64	76	87	19.95	480	0.18	1337.5	0.12	34
14.5	71.96	6.56	95	0.40	57.25	2110	1825.00	21.5	13.5	62	75	87	21.41	510	0.18	1287.5	0.55	40
14.5	71.96	1.24	95	0.58	60.39	2113	2064.00	27.0	13.5	56	74	87	4.69	525	0.09	1287.5	0.60	45
14.5	71.96	1.27	95	0.77	12.55	2116	1995.00	9.5	13.7	13	74	87	6.32	513	0.00	1287.5	0.67	43
14.5	71.96	1.69	95	0.68	18.04	2119	1765.00	25.0	13.7	21	75	87	6.86	513	0.00	1287.5	0.52	38
14.5	71.96	2.15	96	0.62	19.22	2121	1674.00	26.0	13.7	26	76	87	9.09	516	0.00	1287.5	0.69	36
14.5	71.96	3.23	96	0.61	26.27	2124	1603.00	27.0	13.6	34	76	87	9.89	516	0.00	1287.5	0.79	35
14.5	71.96	1.42	95	0.67	27.45	2127	1600.00	13.0	13.7	17	76	87	3.60	507	0.00	1287.5	0.87	34
14.5	71.96	1.37	95	0.78	9.80	2130	1345.00	9.5	13.6	16	76	87	2.70	483	0.00	950.0	0.83	28
14.5	71.96	1.75	95	0.71	7.84	2132	804.00	8.0	13.6	22	77	87	2.91	459	0.00	800.0	0.79	10
14.5	71.96	1.72	95	0.69	7.84	2135	842.00	8.0	13.6	22	77	87	2.77	450	0.00	787.5	0.62	3
14.5	71.96	1.77	95	0.69	7.84	2138	822.00	8.5	13.6	22	77	87	2.74	435	0.00	787.5	0.59	0
14.5	71.96	1.72	95	0.68	7.45	2140	816.00	8.5	13.6	22	77	87	2.76	423	0.00	787.5	0.68	0
14.5	71.96	1.71	95	0.68	7.45	2143	818.00	8.5	13.6	22	77	87	2.77	417	0.00	787.5	0.40	0
14.5	71.96	1.77	95	0.67	7.45	2146	820.00	9.5	13.6	22	77	87	2.73	411	0.00	787.5	0.23	0
14.5	71.96	1.77	94	0.67	7.45	2149	805.00	8.5	13.6	22	77	87	2.74	405	0.00	787.5	0.70	0
14.5	71.96	1.77	94	0.67	7.45	2151	812.00	8.5	13.6	22	77	87	2.76	402	0.00	787.5	0.74	0
14.5	71.96	1.69	94	0.66	7.45	2154	813.00	8.0	13.6	22	78	87	2.73	399	0.00	787.5	0.76	0
14.5	71.96	1.80	93	0.66	7.45	2157	815.00	9.5	13.5	22	78	87	2.70	399	0.00	787.5	0.10	0
14.5	71.96	1.79	93	0.66	7.45	2160	798.00	8.5	13.6	22	78	87	2.80	396	0.00	787.5	0.75	0
14.5	71.96	1.69	92	0.65	7.84	2162	853.00	8.0	13.7	21	78	87	2.57	396	0.00	787.5	0.07	0
14.5	71.96	1.60	92	0.65	7.06	2165	817.00	8.5	13.8	21	78	87	2.57	393	0.00	787.5	0.73	0
14.5	71.96	1.69	92	0.65	7.06	2168	820.00	10.0	13.8	21	78	87	2.45	390	0.00	787.5	0.09	0
14.5	71.96	1.63	92	0.65	6.67	2171	797.00	10.0	13.7	21	78	87	2.50	387	0.00	787.5	0.72	0
14.5	71.96	1.66	91	0.64	6.67	2173	800.00	10.0	13.7	21	79	87	2.57	387	0.00	787.5	0.65	0
14.5	71.96	1.69	91	0.64	7.06	2176	814.00	10.0	13.8	21	79	87	2.50	384	0.00	787.5	0.07	0
14.5	71.96	1.60	91	0.64	6.67	2179	796.00	9.5	13.6	21	79	87	13.08	384	0.00	787.5	0.75	0
14.5	71.96	6.90	91	0.62	49.02	2181	1354.00	11.0	13.7	68	79	87	9.08	402	0.18	1287.5	0.35	3
14.5	71.96	6.07	90	0.67	16.47	2184	2226.00	9.0	13.8	65	77	87	22.27	453	0.18	1287.5	0.70	18
14.5	71.96	1.11	90	0.58	65.10	2187	2102.00	26.0	13.7	61	76	87	17.66	495	0.09	1287.5	0.29	29
14.5	71.96	5.74	90	0.60	50.59	2190	1616.00	18.5	13.7	62	76	87	20.84	516	0.18	1287.5	0.19	36
14.5	71.96	6.01	90	0.57	59.22	2192	1951.00	24.5	13.8	61	75	87	16.67	540	0.18	1287.5	0.59	43
14.5	71.96	1.24	90	0.79	17.65	2195	2234.00	9.5	13.8	14	74	87	4.43	546	0.00	1287.5	0.53	49
14.5	71.96	1.04	91	0.76	12.55	2198	2235.00	19.5	13.8	13	75	87	4.75	534	0.00	1287.5	0.66	48
14.5	71.96	0.95	91	0.70	13.33	2201	2197.00	25.0	13.4	13	77	87	4.56	528	0.00	1287.5	0.69	48
14.5	71.96	0.00	91	0.70	12.55	2203	2172.00	9.5	13.8	12	77	87	4.74	516	0.00	1287.5	0.75	47
14.5	71.96	0.00	91	0.01	13.33	2206	2075.00	9.5	13.8	14	77	87	4.60	510	0.00	1287.5	0.00	45
14.5	71.96	1.98	91	0.00	12.55	2209	1915.00	9.5	13.8	15	78	87	6.03	504	0.00	1287.5	0.00	41
14.5	71.96	4.07	91	0.52	29.80	2211	1732.00	23.5	13.8	40	78	87	14.53	507	0.00	1287.5	0.40	38
14.5	71.96	5.37	91	0.52	41.57	2214	1761.00	24.5	13.8	50	77	87	18.81	510	0.09	1287.5	0.66	38
14.5	71.96	6.07	91	0.52	54.90	2217	1867.00	23.5	13.7	60	77	87	22.04	534	0.18	1287.5	0.72	41
14.5	71.96	1.14	91	0.63	62.75	2220	2058.00	27.5	13.8	59	75	87	4.45	546	0.00	1287.5	0.84	45
14.5	71.96	1.01	92	0.77	11.76	2222	1938.00	9.5	13.9	13	74	87	3.86	522	0.00	1287.5	0.72	42
14.5	71.96	0.00	92	0.06	10.59	2225	1672.00	9.5	13.7	14	76	87	3.62	507	0.00	1287.5	0.00	35
14.5	71.96	2.47	92	0.01	10.20	2228	1367.00	10.0	13.9	16	77	87	5.53	492	0.00	1162.5	0.82	29
14.5	71.96	2.00	92	0.14	14.90	2231	1278.00	23.0	13.9	24	77	87	5.55	489	0.00	1137.5	0.68	28
14.5	71.96	4.09	92	0.62	23.53	2233	1280.00	26.0	13.8	44	77	87	11.87	492	0.00	1212.5	0.82	28
14.5	71.96	4.12	92	0.64	34.12	2236	1478.00	24.5	13.9	48	77	87	13.39	492	0.00	1287.5	0.60	32
14.5	71.96	4.04	92	0.57	38.04	2239	1697.00	26.5	13.9	45	76	87	11.07	495	0.00	1287.5	0.62	37
14.5	71.96	2.47	92	0.54	29.80	2242	1891.00	29.5	13.8	32	75	87	7.09	498	0.00	1287.5	0.06	41
14.5	71.96	1.37	92	0.72	12.94	2244	1910.00	9.5	13.8	14	75	87	6.35	492	0.00	1287.5	0.58	42
14.5	71.96	3.39	92	0.70	18.04	2247	1803.00	25.0	13.8	22	76	87	12.02	492	0.00	1287.5	0.06	39
14.5	71.96	1.30	92	0.66	33.73	2250	1805.00	26.0	13.9	39	75	87	3.98	489	0.00	1287.5	0.86	40
14.5	71.96	1.11	93	0.74	10.59	2252	1706.00	9.5	13.8	13	75	87	3.45	474	0.00	1287.5	0.81	37
14.5	71.96	0.99	93	0.71	9.41	2255	1528.00	9.5	13.8	13	76	87	3.54	459	0.00	1275.0	0.64	32
14.5	71.96	1.59	93	0.70	19.61	2258	1360.00	11.5	13.9	35	77	87	16.16	456	0.00	1087.5	0.89	29
14.5	71.96	3.25	93	0.65	42.75	2261	2000.00	22.5	13.8	36	76	87	15.98	459	0.00	1287.5	0.04	27
14.5	71.96	3.91	93	0.59	46.67	2263	2283.00	30.5	13.8	40	75	87	8.49	468	0.00	1287.5	0.06	31
14.5	71.96	5.13	93	0.79	14.51	2266	2416.00	6.0	13.9	14	74	87	17.47	471	0.09	1287.5	0.81	34
14.5	71.96	3.75	94	0.64	45.88	2269	1648.00	25.5	13.9	50	74	87	4.48	477	0.00	1287.5	0.28	36
14.5	71.96	1.30	94	0.72	11.37	2271	1746.00	11.5	13.8	14	74	87	3.59	471	0.00	1287.5	0.78	37
14.5	71.96	1.17	94	0.74	9.80	2274	1543.00	9.5	13.9	13	75	87	5.72	459	0.00	1287.5	0.82	33
14.5	71.96	2.81	95	0.68	17.65	2277	1372.00	26.5	13.9	29	75	87	11.80	462	0.00	1225.0	0.73	30
14.5	71.96	6.06	95	0.62	38.04	2280	1398.00	16.5	13.8	59	75	87	17.24	465	0.09	1287.5	0.66	31
14.5	71.96	1.48	95	0.64	46.27	2282	1625.00	21.0	13.9	37	74	87	3.73	468	0.00	1287.5	0.89	35
14.5	71.96	1.33	95	0.76	10.20	2285	1540.00	9.5	13.2	14	74	87	2.77	456	0.00	1187.5	0.86	32
14.5	71.96	1.79	95	0.73	7.06	2288	898.00	11.5	13.6	23	75	87	2.91	441	0.00	825.0	0.08	17
14.5	71.96	1.74	95	0.72	7.84	2291	849.00	7.0	13.7	23	75	87	2.76	435	0.00	787.5	0.70	6
14.5	71.96	1.79	95	0.72	7.84	2293	820.00	8.5	13.7	22	76	87	2.81	423	0.00	787.5	0.71	0
14.5	71.96	1.71	95	0.71	7.45	2296	815.00	8.5	13.7	22	76	87	2.83	417	0.00	787.5	0.59	0
14.5	71.96	1.74	96	0.70	7.45	2299	832.00	9.5	13.5	22	76	87	2.79	411	0.00	787.5	0.12	0
14.5	71.96	1.77	96	0.70	7.84	2302	821.00	8.5	13.5	22	77	87	2.76	408	0.00	787.5	0.25	0
14.5	71.96	1.77	96	0.70	7.84	2304	814.00	8.5	13.7	22	77	87	2.77	402	0.00	787.5	0.42	0
14.5	71.96	1.74	96	0.69	7.45	2307	822.00	8.0	13.5	22	77	87	2.77	399	0.00	787.5	0.72	0
14.5	71.96	1.77	96	0.69	7.45	2310	827.00	9.5	13.7	22	77	87	2.77	399	0.00	787.5	0.26	0
14.5	71.96	1.79	95	0.69	7.84	2312	816.00	8.5	13.7	22	77	87	2.69	396	0.00	787.5	0.53	0
14.5	71.96	1.71	95	0.69	7.45	2315	809.00	9.5	13.6	22	77	87	2.72	396	0.00	787.5	0.70	0
14.5	71.96	1.77	95	0.68	7.45	2318	808.00	9.5	13.6	22	77	87	2.73	393	0.00	787.5	0.55	0
14.5	71.96	1.74	95	0.68	7.45	2321	819.00	10.0	13.6	22	77	87	2.68	393	0.00	787.5	0.10	0
14.5	71.96	4.49	95	0.81	7.45	2323	796.00	10.0	13.7	54	77	87	10.59	396	0.00	962.5	0.91	0
14.5	71.96	4.70	95	0.65	30.59	2326	1132.00	19.5	13.7	48	77	87	10.41	399	0.00	1287.5	0.73	9
14.5	71.96	6.32	94	0.70	14.90	2329	2288.00	9.5	13.6	22	76	87	18.82	411	0.09	1287.5	0.09	17
14.5	71.96	2.64	94	0.61	53.73	2331	1818.00	25.0	13.5	58	75	87	5.10	435	0.09	1287.5	0.29	25
14.5	71.96	1.88	93	0.84	12.55	2334	1663.00	9.0	13.7	18	74	87	3.55	438	0.00	1112.5	0.91	28
14.5	71.96	1.66	93	0.83	9.80	2337	1190.00	9.0	13.5	18	75	87	3.19	429	0.00	975.0	0.88	25
14.5	71.96	5.68	92	0.75	12.16	2340	1269.00	2.5	13.5	33	76	87	10.74	438	0.00	1287.5	0.06	22
14.5	71.96	1.36	92	0.71	26.27	2342	1945.00	27.0	13.7	26	75	87	4.24	441	0.00	1287.5	0.29	26
14.5	71.96	1.21	92	0.77	11.37	2345	1798.00	9.5	13.8	13	75	87	3.41	441	0.00	1287.5	0.78	24
14.5	71.96	1.10	92	0.77	9.41	2348	1384.00	9.5	13.8	14	76	87	3.32	432	0.00	987.5	0.80	18
14.5	71.96	3.07	91	0.72	10.59	2350	1049.00	20.0	13.7	28	77	87	6.91	435	0.00	887.5	0.63	13
14.5	71.96	1.30	91	0.72	17.25	2353	1114.00	19.0	13.8	20	77	87	4.66	435	0.00	950.0	0.83	15
14.5	71.96	1.65	91	0.71	14.51	2356	1045.00	22.0	13.8	29	77	87	10.97	435	0.00	912.5	0.82	14
14.5	71.96	1.31	91	0.79	19.22	2359	1154.00	16.5	13.8	20	77	87	2.68	429	0.00	975.0	0.85	15
14.5	71.96	1.65	91	0.74	7.45	2361	842.00	8.0	13.8	22	77	87	2.55	420	0.00	800.0	0.07	10
14.5	71.96	1.83	91	0.72	7.06	2364	812.00	9.5	13.8	21	77	87	4.12	414	0.00	787.5	0.49	4
14.5	71.96	4.79	90	0.81	9.80	2367	651.00	-4.0	13.8	41	77	87	12.53	417	0.00	787.5	0.83	3
14.5	71.96	1.37	91	0.70	36.86	2370	1503.00	23.0	13.8	43	77	87	12.53	420	0.00	1287.5	0.83	11
14.5	71.96	4.94	91	0.67	43.53	2372	1703.00	15.5	13.5	47	77	87	7.06	453	0.00	1287.5	0.06	13
14.5	71.96	4.94	91	0.65	16.08	2375	2575.00	11.0	13.7	63	75	87	12.45	468	0.00	1287.5	0.58	21
14.5	71.96	3.11	91	0.65	32.55	2378	2028.00	30.5	13.8	33	74	87	18.01	471	0.00	1287.5	0.06	27
14.5	71.96	4.85	91	0.62	53.33	2380	2206.00	28.0	13.8	48	74	87	5.46	498	0.00	1287.5	0.77	30
14.5	71.96	4.99	91	0.64	30.98	2383	2061.00	20.0	13.6	56	74	87	16.20	501	0.09	1287.5	0.12	33
14.5	71.96	5.66	92	0.60	46.27	2386	1648.00	21.0	13.7	56	74	87	17.62	507	0.18	1287.5	0.15	36
14.5	71.96	5.75	92	0.58	49.80	2389	1817.00	24.0	13.7	55	74	87	6.70	519	0.09	1287.5	0.32	40
14.5	71.96	1.65	92	0.80	13.73	2391	1912.00	9.5	13.7	14	74	87	4.11	510	0.00	1287.5	0.55	42
14.5	71.96	4.15	92	0.72	19.22	2394	1705.00	16.5	13.6	35	74	87	14.63	513	0.00	1287.5	0.73	37
14.5	71.96	4.50	92	0.64	41.18	2397	1785.00	26.0	13.8	47	74	87	14.87	516	0.00	1287.5	0.12	39
14.5	71.96	4.70	93	0.61	41.57	2399	1883.00	28.0	13.8	45	74	87	15.48	519	0.00	1287.5	0.10	41
14.5	71.96	3.62	93	0.62	43.53	2402	1990.00	28.5	13.7	45	74	87	4.44	519	0.00	1287.5	0.78	44
14.5	71.96	1.16	93	0.75	12.16	2405	1966.00	9.5	13.8	13	74	87	3.87	510	0.00	1287.5	0.65	42
14.5	71.96	0.00	93	0.68	10.59	2408	1685.00	9.5	13.8	14	74	87	3.66	492	0.00	1287.5	0.00	36
14.5	71.96	1.97	94	0.03	9.80	2410	1322.00	4.5	13.8	16	75	87	2.70	468	0.00	950.0	0.84	28
14.5	71.96	1.56	94	0.18	7.45	2413	870.00	8.0	13.8	20	76	87	2.60	447	0.00	800.0	0.86	14
14.5	71.96	1.63	94	0.46	7.06	2416	799.00	8.0	13.8	21	76	87	2.61	432	0.00	787.5	0.64	3
14.5	71.96	1.57	95	0.49	7.06	2419	829.00	8.0	13.8	21	76	87	2.62	426	0.00	787.5	0.51	1
14.5	71.96	1.65	95	0.51	7.06	2421	822.00	8.5	13.8	21	77	87	2.60	417	0.00	787.5	0.16	0
14.5	71.96	1.56	95	0.51	7.06	2424	813.00	8.0	13.9	21	77	87	2.62	408	0.00	787.5	0.76	0
14.5	71.96	1.57	95	0.51	7.06	2427	826.00	8.5	13.8	21	77	87	2.63	405	0.00	787.5	0.12	0
14.5	71.96	1.79	95	0.53	7.45	2430	774.00	10.0	13.5	23	77	87	2.83	402	0.00	787.5	0.69	0
14.5	71.96	1.77	95	0.52	7.45	2432	825.00	8.5	13.7	22	77	87	2.73	399	0.00	787.5	0.55	0
14.5	71.96	1.75	95	0.52	7.45	2435	811.00	8.0	13.7	22	77	87	2.75	396	0.00	787.5	0.74	0
14.5	71.96	1.68	95	0.52	7.45	2438	824.00	8.5	13.8	22	77	87	2.75	396	0.00	787.5	0.28	0
14.5	71.96	1.72	96	0.52	7.45	2441	823.00	8.0	13.8	22	77	87	2.77	396	0.00	787.5	0.27	0
14.5	71.96	1.74	96	0.53	7.45	2443	828.00	8.5	13.7	22	77	87	2.76	396	0.00	787.5	0.69	0
14.5	71.96	1.75	96	0.53	7.45	2446	814.00	8.5	13.6	22	77	87	2.77	393	0.00	787.5	0.69	0
14.5	71.96	1.69	96	0.52	7.45	2449	826.00	9.5	13.7	22	77	87	2.73	393	0.00	787.5	0.09	0
14.5	71.96	1.77	96	0.52	7.45	2451	820.00	8.5	13.6	22	77	87	2.73	393	0.00	787.5	0.36	0
14.5	71.96	1.68	95	0.53	7.45	2454	814.00	8.5	13.7	22	77	87	2.79	393	0.00	787.5	0.72	0
14.5	71.96	1.75	95	0.52	7.45	2457	826.00	8.5	13.7	21	77	87	2.64	393	0.00	787.5	0.31	0
14.5	71.96	1.66	95	0.53	7.45	2460	808.00	8.5	13.7	22	77	87	2.71	393	0.00	787.5	0.72	0
14.5	71.96	1.74	95	0.52	7.45	2462	818.00	9.5	13.6	22	77	87	2.67	393	0.00	787.5	0.29	0
14.5	71.96	1.74	95	0.53	7.45	2465	811.00	8.5	13.7	22	77	87	2.62	390	0.00	787.5	0.66	0
14.5	71.96	1.68	95	0.54	7.45	2468	796.00	8.5	13.6	22	77	87	2.71	390	0.00	787.5	0.74	0
14.5	71.96	1.68	95	0.53	7.06	2471	818.00	9.5	13.7	22	77	87	2.68	390	0.00	787.5	0.21	0
14.5	71.96	1.75	94	0.53	7.45	2473	809.00	9.5	13.7	21	77	87	2.65	390	0.00	787.5	0.12	0
14.5	71.96	1.68	94	0.55	7.06	2476	795.00	8.5	13.7	22	77	87	2.69	390	0.00	787.5	0.77	0
14.5	71.96	1.77	93	0.53	7.45	2479	817.00	10.0	13.7	22	78	87	2.65	390	0.00	787.5	0.08	0
14.5	71.96	1.77	93	0.54	7.45	2482	806.00	9.5	13.6	21	78	87	2.64	390	0.00	787.5	0.57	0
14.5	71.96	1.57	92	0.53	7.45	2484	811.00	7.0	13.7	21	78	87	2.57	390	0.00	787.5	0.79	0
14.5	71.96	1.59	92	0.52	7.06	2487	821.00	10.0	13.8	20	78	87	2.44	387	0.00	787.5	0.09	0
14.5	71.96	1.56	92	0.55	6.67	2490	786.00	9.5	13.8	20	78	87	2.49	387	0.00	787.5	0.75	0
14.5	71.96	1.68	92	0.53	6.67	2493	812.00	10.5	13.8	20	78	87	2.41	384	0.00	787.5	0.09	0
14.5	71.96	1.65	92	0.55	6.67	2495	779.00	8.5	13.7	21	78	87	8.37	384	0.00	787.5	0.70	0
14.5	71.96	4.99	91	0.62	35.29	2498	1164.00	12.5	13.5	59	78	87	14.94	387	0.09	1187.5	0.77	1
14.5	71.96	1.31	91	0.69	43.53	2501	2054.00	29.5	13.5	41	77	87	6.96	396	0.00	1287.5	0.89	15
14.5	71.96	1.62	91	0.68	22.75	2504	1240.00	26.0	13.8	38	77	87	3.14	399	0.00	1075.0	0.88	16
14.5	71.96	2.75	90	0.72	9.02	2506	1077.00	3.5	13.8	34	77	87	7.05	405	0.00	950.0	0.07	14
14.5	71.96	1.57	90	0.65	19.61	2509	1142.00	27.0	13.6	35	77	87	3.25	411	0.00	1050.0	0.29	15
14.5	71.96	1.65	90	0.72	8.63	2512	1110.00	9.0	13.8	18	77	87	2.62	408	0.00	850.0	0.86	14
14.5	71.96	1.43	90	0.78	7.06	2515	828.00	-2.5	13.5	39	77	87	2.65	405	0.00	1000.0	0.86	6
14.5	71.96	5.36	90	0.72	7.45	2517	792.00	7.0	13.7	23	77	87	8.73	405	0.00	825.0	0.57	4
14.5	71.96	3.36	90	0.68	20.78	2520	1247.00	0.5	13.6	31	77	87	11.77	408	0.00	1287.5	0.06	8
14.5	71.96	1.28	91	0.63	32.94	2523	1976.00	28.0	13.7	35	77	87	14.29	414	0.00	1287.5	0.79	14
14.5	71.96	2.91	91	0.65	42.75	2525	1313.00	27.5	13.7	46	77	87	8.95	417	0.00	1287.5	0.08	18
14.5	71.96	5.13	91	0.60	25.10	2528	1557.00	21.0	13.7	32	76	87	16.92	423	0.09	1287.5	0.08	21
14.5	71.96	1.50	91	0.75	18.04	2531	1904.00	17.5	13.8	15	76	87	3.41	429	0.00	1287.5	0.84	25
14.5	71.96	1.66	91	0.74	8.63	2534	1202.00	9.0	13.8	18	76	87	2.66	423	0.00	850.0	0.86	13
14.5	71.96	1.65	92	0.70	7.06	2536	857.00	8.5	13.8	21	77	87	2.57	414	0.00	787.5	0.26	1
14.5	71.96	1.57	92	0.69	7.06	2539	816.00	8.5	13.8	21	77	87	2.60	408	0.00	787.5	0.65	0
14.5	71.96	1.60	92	0.68	7.06	2542	826.00	9.5	13.8	20	77	87	2.52	402	0.00	787.5	0.21	0
