# Supplementary material for: Effect of air and fuel injection pressure variation on torque and fuel economy in spark-ignition engines
Source: Sci Rep. 2026 Mar 4;16:11955. doi: 10.1038/s41598-026-41765-z (PMC13069035; doi:10.1038/s41598-026-41765-z)
Supplement: Supplementary file 9 — Supplementary Material 9 [file 41598_2026_41765_MOESM9_ESM.xlsx]

## Sheet: test carretera 2
AIr/fuel Ratio[Ratio]	BArometric Pressure[kPa]	BAsic Fuel Injection Pulse Width[ms]	COolant Temperature[degC]	DOwnstream O2 Sensor Signal[V]	ENgine Load[%]	ENgine Running Time[s]	ENgine Speed[rpm]	IGnition Advance Angle[Grad kw]	IGnition Voltage[V]	INtake Air Manifold Pressure[hPa]	INtake Air Temperature[degC]	KNock Counter	MAss Air Flow[g/s]	PRe-estimated Value Of Catalytic Converter Temperature[degC]	REtarded Ignition Angle Due To Knock[Grad kw]	TArget Idle Speed[rpm]	UPstream O2 Sensor Signal[V]	VEhicle Speed[km/h]
14.5	72.69	2.08	90	0.69	7.06	827	811	9.5	13.7	21	80	87	2.53	387	0	787.5	0.1	0
14.5	72.69	2.09	90	0.69	7.06	830	810	9.5	13.4	21	80	87	2.58	387	0	787.5	0.6	0
14.5	72.69	2.08	90	0.69	7.06	832	812	9.5	13.6	21	80	87	2.54	387	0	787.5	0.39	0
14.5	72.69	2.12	91	0.69	7.06	835	798	9.5	13.5	21	80	87	2.51	387	0	787.5	0.21	0
14.5	72.69	2.04	91	0.68	6.67	838	801	10	13.3	22	80	87	2.56	384	0	787.5	0.12	0
14.5	72.69	2.09	91	0.68	7.06	841	814	10	13.6	21	80	87	2.57	384	0	787.5	0.22	0
14.5	72.69	2.12	91	0.68	7.06	843	819	9.5	13.2	21	80	87	2.55	387	0	787.5	0.09	0
14.5	72.69	2.08	91	0.68	7.06	846	811	9.5	13.7	21	80	87	2.53	387	0	787.5	0.16	0
14.5	72.69	2.06	92	0.68	7.06	849	805	8.5	13.4	21	80	87	2.6	387	0	787.5	0.74	0
14.5	72.69	2.11	92	0.68	7.06	851	820	9.5	13.4	21	80	87	2.55	387	0	787.5	0.4	0
14.5	72.69	2.06	92	0.68	7.06	854	809	9.5	13.6	21	80	87	2.57	387	0	787.5	0.65	0
14.5	72.69	2.11	92	0.68	7.06	857	804	8.5	13.4	21	80	87	2.59	387	0	787.5	0.7	0
14.5	72.69	2.06	92	0.68	7.06	859	811	9.5	13.7	21	80	87	2.52	387	0	787.5	0.09	0
14.5	72.69	2.03	92	0.68	7.06	862	797	8.5	13.5	21	80	87	2.56	387	0	787.5	0.74	0
14.5	72.69	2.04	92	0.68	7.06	865	808	9.5	13.5	21	80	87	2.56	387	0	787.5	0.1	0
14.5	72.69	2.08	92	0.68	7.06	867	806	8.5	13.5	21	80	87	2.7	387	0	787.5	0.55	0
14.5	72.69	8.32	92	0.68	7.06	870	824	10	13.2	21	80	87	8.85	387	0	837.5	0.31	0
14.5	72.69	6.03	92	0.79	16.08	873	841	-5	13.6	57	79	87	10.6	390	0.09	1112.5	0.07	5
14.5	72.69	1.95	93	0.72	27.84	876	1632	24.5	13.5	33	78	87	4.85	393	0	1287.5	0.1	11
14.5	72.69	1.59	93	0.72	12.94	878	1595	22.5	13.7	19	78	87	2.8	399	0	1162.5	0.85	11
14.5	72.69	6.13	93	0.72	7.45	881	910	8.5	13.2	21	78	87	5.81	399	0	825	0.16	4
14.5	72.69	8.13	93	0.86	29.41	884	819	-2.5	13.8	64	78	87	26.5	420	0.09	1075	0.9	3
14.5	72.69	1.27	93	0.72	82.75	886	2270	22.5	13.5	68	77	87	21.95	471	0.18	1287.5	0.85	17
14.5	72.69	8	94	0.63	61.96	889	1852	20	13.7	67	76	87	29.17	519	0.18	1287.5	0.71	25
14.5	72.32	8.71	94	0.61	83.53	892	2488	24	13.5	64	74	87	35.32	615	0.18	1287.5	0.72	34
14.5	70.85	8.13	94	0.68	24.31	894	2934	9	13.6	16	73	87	23.74	624	0.18	1287.5	0.26	40
14.5	70.85	8.48	95	0.6	67.45	897	1924	17	13.6	69	73	87	24.62	651	0.09	1287.5	0.65	42
14.5	71.59	8.82	95	0.59	70.2	900	1977	18	13.7	70	72	87	25.92	675	0.09	1287.5	0.7	43
14.5	71.59	8.82	95	0.58	73.73	902	2051	17.5	13.2	70	71	87	27.1	702	0.18	1325	0.72	45
14.5	71.96	8.93	95	0.58	76.86	905	2123	18	13.5	70	71	87	28.16	717	0.09	1287.5	0.7	46
14.5	71.59	9.46	95	0.59	80	908	2188	18.5	13.7	70	70	87	29.17	741	0.09	1287.5	0.46	48
14.5	71.59	9.63	95	0.59	82.35	911	2255	18.5	13.6	70	69	87	29.8	759	0.09	1287.5	0.7	49
14.5	71.59	8.91	96	0.59	84.71	913	2296	19	13.6	70	68	87	30.6	777	0.09	1287.5	0.72	50
14.5	71.22	8.93	96	0.59	87.06	916	2344	20	13.6	70	68	87	31.7	789	0.09	1287.5	0.57	51
14.5	71.59	9.28	96	0.59	89.8	919	2430	20	13.5	69	68	87	32.92	804	0.09	1287.5	0.32	53
14.5	71.96	9.23	96	0.58	93.73	922	2510	20	13.5	70	67	87	34.27	819	0.09	1287.5	0.29	55
14.5	71.59	9.11	96	0.58	97.25	924	2593	20	13.5	70	66	87	35.55	834	0.09	1287.5	0.54	57
14.5	71.96	9.22	96	0.58	100	927	2669	20	13.6	70	65	87	37.22	843	0.09	1287.5	0.29	59
14.5	71.59	9.75	95	0.58	100	930	2790	20	13.5	70	65	87	38.65	852	0.18	1287.5	0.7	62
14.5	71.59	9.58	95	0.57	100	932	2891	21	13.6	70	65	87	39.4	861	0.18	1287.5	0.7	64
14.5	71.59	0.67	95	0.56	100	935	2999	21	13.6	69	65	87	29.55	864	0.09	1287.5	0.3	66
14.5	71.59	9.2	95	0.65	82.75	938	2255	19	13.7	70	65	87	29.14	861	0.09	1287.5	0.34	66
14.5	71.59	9.45	95	0.61	82.75	940	2232	19	13.6	70	65	87	29.16	855	0.09	1287.5	0.52	65
14.5	71.59	9.09	95	0.6	82.35	943	2222	19	13.6	71	65	87	29.15	849	0.09	1287.5	0.43	65
14.5	71.59	9.81	95	0.59	82.35	946	2220	19	13.6	71	65	87	29.03	846	0.09	1287.5	0.14	65
14.5	71.59	9.26	94	0.59	81.57	949	2211	19	13.5	70	65	87	28.71	843	0.09	1287.5	0.69	65
14.5	71.96	9.81	94	0.58	80.78	951	2173	18.5	13.7	71	64	87	27.67	837	0.09	1287.5	0.31	63
14.5	71.96	9.11	94	0.58	77.65	954	2103	18	13.6	71	64	87	8.34	837	0.09	1287.5	0.7	62
14.5	71.96	8.87	93	0.67	99.61	957	2434	22	13.7	69	64	87	34.6	831	0.09	1287.5	0.32	58
14.5	70.85	9.14	93	0.62	96.86	959	2640	21.5	13.6	69	63	87	34.91	840	0.09	1287.5	0.47	58
14.5	71.22	9.55	92	0.61	99.22	962	2647	21.5	13.7	68	63	87	35.05	846	0.09	1287.5	0.67	58
14.5	71.22	9.09	92	0.59	100	965	2667	21.5	13.7	68	62	87	35.72	849	0.09	1287.5	0.27	58
14.5	70.85	9.7	92	0.58	100	967	2711	22	13.7	68	62	87	36.92	855	0.09	1287.5	0.62	59
14.5	71.22	9.17	92	0.58	100	970	2774	22	13.6	69	62	87	37.66	858	0.18	1287.5	0.23	61
14.5	71.22	9.22	92	0.58	100	973	2832	21.5	13.6	69	61	87	38.55	861	0.09	1287.5	0.29	62
14.5	71.22	9.8	91	0.57	100	976	2878	22	13.6	69	61	87	39.09	864	0.09	1287.5	0.7	63
14.5	71.22	9.86	91	0.57	100	978	2925	22	13.7	69	60	87	39.5	867	0.09	1287.5	0.36	64
14.5	71.22	8.68	91	0.67	100	981	2969	16.5	13.8	45	60	87	27.37	843	0.09	1287.5	0.74	65
14.5	71.22	8.45	91	0.66	77.65	984	2120	20	13.7	69	61	87	26.98	840	0.09	1287.5	0.19	62
14.5	70.85	7.11	91	0.62	76.47	986	2069	19	13.8	70	61	87	22.05	834	0.09	1287.5	0.68	60
14.5	70.85	1.46	91	0.67	62.35	989	2004	27	13.8	59	61	87	5.37	801	0	1287.5	0.87	58
14.5	70.85	7.58	91	0.69	79.61	992	1906	18.5	13.7	63	62	87	27.12	798	0.09	1287.5	0.7	51
14.5	70.85	8.47	91	0.64	77.65	995	2325	23.5	13.7	64	62	87	29.12	801	0.09	1287.5	0.61	51
14.5	69.74	8.41	91	0.61	82.75	997	2361	23.5	13.7	66	62	87	29.84	804	0.09	1287.5	0.68	52
14.5	69.74	7.95	92	0.6	86.27	1000	2404	23.5	13.7	66	61	87	23.8	807	0.09	1287.5	0.23	53
14.5	69.74	7.13	92	0.6	65.49	1003	2433	28	13.7	50	61	87	26.74	804	0.09	1287.5	0.62	53
14.5	69.74	7.89	92	0.59	80.78	1005	2413	25	13.7	63	62	87	29.5	807	0.09	1287.5	0.24	53
14.5	69.74	8.42	92	0.58	85.49	1008	2451	24.5	13.7	64	61	87	30.13	810	0.09	1287.5	0.67	54
14.5	69.74	7.25	92	0.58	86.67	1011	2501	27	13.7	61	61	87	22.45	810	0.09	1287.5	0.68	55
14.5	69.74	3.66	93	0.58	34.9	1014	2490	28	13.8	24	61	87	28.39	792	0	1287.5	0.12	54
14.5	69.74	8.44	93	0.61	83.92	1016	2288	21	13.7	68	62	87	30.23	795	0.09	1287.5	0.19	50
14.5	70.48	9.55	94	0.59	87.84	1019	2337	21	13.7	69	61	87	31.2	804	0.09	1287.5	0.69	51
14.5	70.48	9.2	94	0.59	89.8	1022	2400	21	13.7	68	61	87	32.14	813	0.09	1287.5	0.68	53
14.5	70.48	9.17	95	0.58	92.94	1024	2446	21	13.7	69	60	87	32.93	819	0.09	1287.5	0.27	54
14.5	70.48	9.77	95	0.58	94.9	1027	2485	21	13.4	69	59	87	33.51	828	0.09	1300	0.66	55
14.5	70.11	9.89	95	0.58	96.86	1030	2520	21	13.7	69	59	87	33.84	834	0.26	1287.5	0.54	55
14.5	70.48	9.34	96	0.58	97.65	1032	2555	20.5	13.7	69	59	87	35.16	840	0.09	1287.5	0.37	56
14.5	70.48	9.29	96	0.57	100	1035	2637	20.5	13.5	69	58	87	37.53	846	0.09	1287.5	0.24	58
14.5	70.85	9.28	97	0.56	100	1038	2790	20.5	13.7	69	58	87	40.11	855	0.09	1287.5	0.66	61
14.5	70.85	8.36	97	0.74	45.49	1041	3008	7	13.6	14	57	87	29.33	849	0.09	1287.5	0.72	65
14.5	70.85	8.59	98	0.64	83.92	1043	2298	21	13.6	68	58	87	31.48	846	0.09	1287.5	0.11	67
14.5	70.48	9.51	98	0.61	90.2	1046	2415	21	13.7	68	58	87	33.35	846	0.09	1287.5	0.68	71
14.5	70.11	9.6	98	0.6	96.86	1049	2541	21	13.7	67	57	87	34.9	846	0.09	1287.5	0.57	75
14.5	70.11	7.98	98	0.6	100	1051	2658	23	13.6	68	57	87	31.27	846	0	1287.5	0.67	78
14.5	70.11	7.1	98	0.58	88.63	1054	2747	27	13.7	57	57	87	29.92	843	0	1287.5	0.15	81
14.5	70.11	7.13	97	0.58	86.27	1057	2774	27.5	13.6	56	57	87	28.51	840	0	1287.5	0.67	81
14.5	70.11	7.22	97	0.57	81.96	1060	2732	28	13.7	54	58	87	27.77	837	0	1287.5	0.69	80
14.5	70.11	7.39	97	0.57	79.61	1062	2628	27.5	13.6	55	58	87	27.43	831	0	1287.5	0.66	77
14.5	70.11	7.51	96	0.57	79.22	1065	2546	27	13.6	59	58	87	28.77	831	0	1287.5	0.35	74
14.5	70.11	8.26	96	0.56	82.35	1068	2490	26	13.6	61	58	87	28.62	828	0	1287.5	0.7	73
14.5	70.11	8.03	96	0.56	82.35	1070	2437	25	13.5	62	57	87	28.17	825	0	1287.5	0.62	71
14.5	70.11	8.42	95	0.56	81.18	1073	2380	24.5	13.7	63	57	87	27.48	822	0	1287.5	0.27	70
14.5	70.11	8.29	95	0.56	79.22	1076	2302	23.5	13.6	63	57	87	26.71	822	0	1287.5	0.67	67
14.5	70.11	8.39	95	0.55	76.86	1079	2234	23	13.7	64	57	87	27.4	819	0	1287.5	0.58	65
14.5	70.11	8.7	95	0.55	78.82	1081	2159	20	13.7	68	57	87	27.01	816	0	1287.5	0.66	63
14.5	70.11	1.74	95	0.62	77.65	1084	2098	21	13.8	68	56	87	33.25	810	0	1287.5	0.87	61
14.5	70.11	9.2	94	0.64	96.08	1087	2604	23	13.7	66	57	87	33.48	816	0.09	1287.5	0.68	57
14.5	69.74	8.87	94	0.6	97.25	1090	2609	22.5	13.7	67	56	87	34.09	825	0	1287.5	0.52	57
14.5	69.74	9.63	93	0.59	99.61	1092	2630	22.5	13.6	66	56	87	34.94	831	0	1287.5	0.7	58
14.5	69.74	9.66	93	0.58	100	1095	2649	22.5	13.6	67	55	87	35.8	840	0	1287.5	0.62	58
14.5	69.74	9.12	93	0.58	100	1098	2682	22.5	13.7	68	54	87	36.11	846	0	1287.5	0.52	59
14.5	69.74	9.58	92	0.57	100	1100	2721	22.5	13.7	67	54	87	37.24	852	0	1287.5	0.69	60
14.5	69.74	9.58	92	0.57	100	1103	2761	22	13.7	67	53	87	37.72	855	0	1287.5	0.51	61
14.5	70.11	9.23	92	0.56	100	1106	2786	22.5	13.7	68	53	87	37.92	858	0.09	1287.5	0.59	61
14.5	70.11	9.72	92	0.56	100	1109	2828	22.5	13.6	68	53	87	38.22	858	0.09	1287.5	0.69	62
14.5	70.11	9.12	92	0.56	100	1111	2851	22.5	13.6	67	53	87	38.55	861	0.09	1287.5	0.43	63
14.5	69.74	9.25	92	0.56	100	1114	2880	22.5	13.6	67	53	87	39.55	864	0.09	1287.5	0.55	63
14.5	69.74	9.23	92	0.56	100	1117	2932	22.5	13.6	69	52	87	40.36	867	0.09	1287.5	0.14	64
14.5	70.11	0.6	91	0.56	100	1119	2985	22.5	13.7	68	52	87	28.48	867	0	1287.5	0.66	66
14.5	70.11	8.44	91	0.67	81.57	1122	2176	21	13.7	68	52	87	28.04	858	0.09	1287.5	0.67	64
14.5	69.74	9	91	0.62	81.57	1125	2165	21	13.7	68	53	87	29.52	852	0	1287.5	0.58	64
14.5	69.37	9.57	91	0.6	86.67	1128	2253	21.5	13.7	68	53	87	31.7	849	0	1287.5	0.36	66
14.5	69.74	7.42	92	0.59	92.94	1130	2427	22.5	13.7	68	52	87	5.61	846	0	1287.5	0.38	72
14.5	69.74	0.98	92	0.76	14.9	1133	2588	9.5	13.8	11	53	87	5.09	771	0	1287.5	0.68	76
14.5	69.74	0	92	0.79	14.9	1136	2597	9.5	13.8	11	56	87	5.07	711	0	1287.5	0	76
14.5	69.74	0	92	0	14.51	1138	2614	9.5	13.7	11	58	87	5.05	678	0	1287.5	0	77
14.5	69.74	0	92	0	14.51	1141	2631	9.5	13.6	11	59	87	5	639	0	1287.5	0	77
14.5	69.74	0	92	0	14.51	1144	2490	9.5	13.8	11	61	87	4.9	609	0	1287.5	0	73
14.5	69.74	0	92	0	14.12	1147	2487	9.5	13.7	11	62	87	4.88	588	0	1287.5	0	73
14.5	69.74	0	92	0	14.12	1149	2501	9.5	13.8	11	62	87	4.87	567	0	1287.5	0	74
14.5	69.74	0	91	0	14.12	1152	2530	9.5	13.8	11	63	87	4.81	552	0	1287.5	0	74
14.5	69.74	0	91	0	13.73	1155	2374	9.5	13.8	11	64	87	4.61	537	0	1287.5	0	68
14	69.74	0.95	91	0	12.94	1157	2060	9.5	13.7	13	64	87	4.82	522	0	1237.5	0	60
14.5	69.74	1.28	91	0.12	14.12	1160	2553	9.5	13.8	11	65	87	4.82	516	0	1287.5	0.61	56
14.5	69.74	1.39	91	0.24	14.12	1163	2583	23.5	13.8	11	65	87	5.14	513	0	1287.5	0.66	56
14.5	69.74	0.9	91	0.86	14.9	1166	2619	10.5	13.8	11	65	87	5.1	513	0	1287.5	0.69	58
14.5	69.74	2.64	90	0.81	14.9	1168	2656	9.5	13.8	11	65	87	13.61	513	0	1287.5	0.01	58
14.5	69.74	6.71	90	0.7	52.94	1171	2767	29.5	13.6	43	65	87	11.2	546	0	1287.5	0.52	61
14.5	69.74	8.51	90	0.72	17.65	1174	2956	10.5	13.7	17	60	87	31.2	588	0	1287.5	0.18	68
14.5	69.37	8.41	90	0.65	91.37	1176	2515	24.5	13.6	65	58	87	28.19	648	0	1287.5	0.68	74
14.5	69.37	6	90	0.63	80	1179	2704	28.5	13.7	51	56	87	22.67	663	0	1287.5	0.6	79
14.5	69.37	2.72	90	0.62	63.92	1182	2726	30.5	13.7	42	56	87	12.55	672	0	1287.5	0.72	80
14.5	69.37	3.14	90	0.61	36.47	1184	2639	30.5	13.9	26	56	87	18.84	672	0	1287.5	0.07	77
14.5	69.37	5.51	90	0.6	56.86	1187	2474	29.5	13.8	43	56	87	27.03	684	0	1287.5	0.65	72
14.5	69.37	8	90	0.58	81.57	1190	2413	26	13.7	62	56	87	29.5	702	0	1287.5	0.35	71
14.5	69.37	8.99	90	0.58	87.84	1193	2431	23.5	13.8	65	54	87	31.33	729	0	1287.5	0.64	71
14.5	69.37	9.17	90	0.57	91.37	1195	2459	23.5	13.7	65	53	87	31.8	753	0	1287.5	0.7	72
14.5	69.37	9.37	90	0.57	92.55	1198	2483	23.5	13.7	66	52	87	32.19	774	0	1287.5	0.41	73
14.5	69.37	9.34	90	0.56	94.9	1201	2514	23.5	13.7	66	52	87	33	786	0.09	1287.5	0.69	74
14.5	69.37	8.85	91	0.56	96.08	1204	2535	23.5	13.8	66	51	87	33.13	798	0	1287.5	0.42	74
14.5	69.37	8.87	91	0.56	96.47	1206	2548	23.5	13.7	66	51	87	33.37	810	0	1287.5	0.19	75
14.5	69.37	9.43	91	0.56	98.43	1209	2565	23.5	13.7	66	50	87	33.98	819	0	1287.5	0.55	75
14.5	69.37	9.08	91	0.56	99.22	1212	2585	23	13.8	67	50	87	35.18	828	0	1287.5	0.43	76
14.5	69.37	9.28	91	0.56	100	1214	2607	22.5	13.7	68	50	87	35.61	834	0	1287.5	0.7	77
14.5	69.37	9.31	91	0.56	100	1217	2623	22	13.8	68	50	87	36.18	843	0	1287.5	0.48	77
14.5	69.74	9.96	92	0.56	100	1220	2655	22	13.7	69	49	87	37.11	849	0	1287.5	0.69	78
14.5	69.74	9.38	92	0.56	100	1223	2698	22	13.8	69	49	87	38.43	852	0	1287.5	0.68	80
14.5	69.74	7.98	92	0.56	100	1225	2784	23	13.7	68	48	87	18.82	855	0	1287.5	0.62	82
14.5	69.74	7.35	92	0.54	48.63	1228	2826	29	13.8	38	48	87	6.19	846	0	1287.5	0.26	83
14.5	69.74	0.96	92	0.68	15.29	1231	2751	9.5	13.8	11	50	87	4.31	792	0	1287.5	0.71	79
14.5	69.74	0	92	0.79	11.37	1233	1700	9.5	13.9	12	53	87	4.71	723	0	1287.5	0	59
14.5	69.74	0	92	0	13.33	1236	2116	9.5	13.8	13	55	87	11.42	663	0	1287.5	0	45
14.5	69.74	7.92	92	0.17	34.51	1239	1808	23.5	13.8	36	56	87	25.72	669	0	1287.5	0.74	40
14.5	69.74	8.65	92	0.42	76.47	1242	2174	24.5	13.8	64	54	87	32.95	687	0	1287.5	0.44	48
14.5	69.74	0.81	92	0.49	98.43	1244	2664	24.5	13.6	64	52	87	4.51	720	0	1287.5	0.6	59
14.5	69.74	1.48	92	0.79	13.33	1247	2240	9.5	13.8	11	52	87	6.38	669	0	1287.5	0.65	65
14.5	69.74	5.25	92	0.72	18.43	1250	2284	22	13.8	24	53	87	18.98	663	0	1287.5	0.73	67
14.5	69.74	4.53	92	0.66	54.12	1252	2504	31	13.8	38	53	87	18.19	666	0	1287.5	0.64	74
14.5	69.74	4.23	92	0.62	52.94	1255	2723	31.5	13.8	35	53	87	17.5	666	0	1287.5	0.09	81
14.5	69.74	0.85	92	0.61	50.98	1258	2925	32	13.8	33	53	87	5.35	657	0	1287.5	0.23	86
14.5	69.74	0.9	92	0.77	15.29	1261	2682	9.5	13.7	11	54	87	5.07	633	0	1287.5	0.66	78
14.5	69.74	0	92	0.77	14.51	1263	2538	9.5	13.8	11	56	87	4.98	603	0	1287.5	0	73
14.5	69.74	0	92	0	14.12	1266	2483	9.5	13.5	11	58	87	4.95	579	0	1287.5	0	73
14.5	69.74	0	92	0	14.51	1269	2523	9.5	13.8	11	59	87	5.03	561	0	1287.5	0	75
14.5	69.74	3.39	92	0.09	14.51	1271	2592	15	13.8	18	59	87	5.05	558	0	1287.5	0.82	77
14.5	69.74	1.07	92	0.23	14.9	1274	2696	9.5	13.9	11	59	87	5.03	546	0	1287.5	0.62	79
14.5	69.74	0	92	0.81	14.51	1277	2630	9.5	13.9	11	59	87	4.95	537	0	1287.5	0	77
14	69.74	2.17	92	0	14.12	1280	2540	9.5	13.8	11	60	87	22.02	531	0	1287.5	0	75
14.5	69.74	6.13	91	0.18	67.06	1282	2541	29	13.7	48	60	87	22.23	555	0	1287.5	0.16	75
14.5	69.74	1.46	91	0.24	64.31	1285	2665	31	13.7	41	57	87	6.75	573	0	1287.5	0.43	79
14.5	69.74	1.11	91	0.51	19.22	1288	2696	25.5	13.9	14	56	87	6.1	570	0	1287.5	0.77	79
14.5	69.74	0.98	91	0.55	17.65	1290	2673	25.5	13.8	12	57	87	5.74	564	0	1287.5	0.05	78
14.5	69.74	1.51	90	0.61	16.86	1293	2662	25.5	13.8	14	58	87	8.3	564	0	1287.5	0.54	78
14.5	69.74	1.94	90	0.65	24.31	1296	2700	25.5	13.8	17	58	87	8.54	564	0	1287.5	0.07	79
14.5	69.74	1.66	90	0.66	24.71	1299	2730	25.5	13.8	18	58	87	8.21	564	0	1287.5	0.66	80
14.5	69.74	1.45	89	0.65	23.53	1301	2767	25.5	13.9	17	58	87	7.55	567	0	1287.5	0.75	82
14.5	69.74	1.21	89	0.65	21.18	1304	2832	25.5	13.8	15	58	87	6.51	567	0	1287.5	0.1	83
14.5	69.74	0.93	89	0.69	15.29	1307	2814	10	13.7	11	58	87	5.21	558	0	1287.5	0.67	83
14.5	69.74	0	89	0.74	14.9	1309	2732	9.5	13.9	11	59	87	5.09	546	0	1287.5	0	80
14.5	69.74	0	89	0	14.51	1312	2698	9.5	13.9	11	60	87	5.07	540	0	1287.5	0	79
14.5	69.74	0	89	0	14.51	1315	2682	9.5	13.8	11	60	87	5.02	534	0	1287.5	0	79
14.5	69.74	0	89	0	14.51	1318	2660	9.5	13.8	11	61	87	5	525	0	1287.5	0	78
14.5	69.74	0	89	0.01	14.51	1320	2646	9.5	13.7	11	62	87	4.97	522	0	1287.5	0	78
14.5	69.74	0	88	0	14.12	1323	2631	9.5	13.4	11	62	87	4.95	519	0	1287.5	0	77
14.5	69.74	0	88	0.01	14.12	1326	2614	9.5	13.7	11	62	87	4.98	516	0	1287.5	0	77
14.5	69.74	0	88	0	14.12	1328	2626	9.5	13.9	11	62	87	4.95	513	0	1287.5	0	77
14.5	69.74	0	87	0.01	14.12	1331	2588	9.5	13.9	11	62	87	12.52	510	0	1287.5	0	75
14.5	69.74	5.11	87	0.16	43.92	1334	2531	30.5	13.8	38	62	87	20.28	519	0	1287.5	0.15	74
14.5	69.74	5.2	87	0.2	59.61	1336	2593	30	13.8	41	59	87	20.71	540	0	1287.5	0.72	76
14.5	69.74	5.07	86	0.22	60.39	1339	2676	30.5	13.7	41	56	87	20.55	558	0	1287.5	0.29	79
14.5	69.74	4.9	86	0.24	60.39	1342	2759	30.5	13.7	40	55	87	15.31	573	0	1287.5	0.7	81
14.5	69.74	2.27	86	0.26	36.08	1345	2818	28	13.8	24	54	87	9.33	576	0	1287.5	0.1	82
14.5	69.74	1.79	86	0.25	26.27	1347	2773	25.5	13.8	19	54	87	8.81	579	0	1287.5	0.74	81
14.5	69.74	2.47	86	0.26	25.49	1350	2706	25.5	13.8	19	55	87	13.44	579	0	1287.5	0.08	79
14.5	69.74	3.95	86	0.29	41.96	1353	2671	32	13.8	31	56	87	16.53	579	0	1287.5	0.62	78
14.5	69.74	4.09	86	0.35	48.63	1355	2695	31.5	13.8	33	54	87	17.15	582	0	1287.5	0.65	79
14.5	69.74	4.3	86	0.38	49.8	1358	2740	31.5	13.8	34	53	87	16.38	585	0	1287.5	0.3	80
14.5	69.74	1.08	85	0.38	19.61	1361	2788	9.5	13.8	11	53	87	5.26	573	0	1287.5	0.58	82
14.5	69.74	0	85	0.85	14.9	1364	2744	9.5	13.7	11	55	87	5.19	564	0	1287.5	0.01	81
14.5	69.74	0	85	0.01	14.9	1366	2730	9.5	13.9	11	57	87	5.18	552	0	1287.5	0	80
14.5	69.74	0	85	0.01	14.9	1369	2744	9.5	13.8	11	58	87	5.16	543	0	1287.5	0	80
14.5	69.74	0	85	0.01	14.9	1372	2742	9.5	13.7	11	59	87	5.1	537	0	1287.5	0	81
14.5	69.74	0	85	0.01	14.51	1374	2637	9.5	13.9	11	59	87	5	531	0	1287.5	0	77
14.5	69.74	0	85	0.01	14.51	1377	2640	9.5	13.9	11	60	87	5.03	525	0	1287.5	0	78
14.5	69.74	0	84	0.01	14.51	1380	2651	9.5	13.8	11	60	87	5	519	0	1287.5	0	78
14.5	69.74	0	84	0.01	14.51	1383	2671	9.5	13.9	11	61	87	4.98	516	0	1287.5	0	78
14.5	69.74	0	84	0.01	14.51	1385	2662	9.5	13.8	11	61	87	5	513	0	1287.5	0	78
14.5	69.74	0	83	0.01	14.51	1388	2655	9.5	13.9	11	61	87	4.96	510	0	1287.5	0	78
14.5	69.74	0	83	0.01	14.12	1391	2644	9.5	13.9	11	62	87	5	510	0	1287.5	0	78
14.5	69.74	0	83	0.01	14.51	1393	2647	9.5	13.8	11	62	87	4.89	507	0	1287.5	0	77
14.5	69.74	0	83	0.01	14.12	1396	2560	9.5	13.9	11	62	87	4.89	507	0	1287.5	0	75
14.5	69.74	0	83	0.01	14.12	1399	2570	9.5	13.9	11	62	87	4.87	504	0	1287.5	0	75
14.5	69.74	0	83	0.01	14.12	1402	2555	9.5	13.9	11	62	87	4.91	504	0	1287.5	0	75
14.5	69.74	0	82	0.01	14.12	1404	2561	9.5	13.9	11	62	87	4.87	504	0	1287.5	0	75
14.5	69.74	0	82	0.01	14.12	1407	2550	9.5	13.8	11	62	87	4.86	501	0	1287.5	0	75
14.5	69.74	0	82	0.01	14.12	1410	2555	9.5	13.8	11	62	87	4.88	501	0	1287.5	0	75
14.5	69.74	0	81	0.01	14.12	1412	2543	9.5	13.8	11	62	87	4.87	501	0	1287.5	0	75
14.5	69.74	0	81	0.01	13.73	1415	2530	9.5	13.9	11	62	87	13.66	501	0	1287.5	0	74
14.5	69.74	3.72	81	0.16	40.39	1418	2530	32.5	13.8	30	62	87	14.27	501	0	1287.5	0.73	74
14.5	69.74	3.46	80	0.19	41.18	1421	2676	32.5	13.8	29	59	87	5.34	504	0	1287.5	0.45	79
14.5	69.74	1.13	80	0.88	15.29	1423	2822	9.5	13.8	11	58	87	5.4	507	0	1287.5	0.56	83
14.5	69.74	0	80	0.79	15.69	1426	2878	9.5	13.9	11	59	87	5.48	507	0	1287.5	0	85
14.5	69.74	0	80	0.01	15.69	1429	2976	9.5	13.9	11	59	87	5.72	510	0	1287.5	0	88
14.5	69.74	0	80	0.01	16.08	1431	2969	9.5	13.8	11	59	87	5.48	513	0	1287.5	0	88
14.5	69.74	0	80	0.01	15.69	1434	2904	9.5	13.8	11	60	87	5.23	513	0	1287.5	0	84
14.5	69.74	0	79	0.01	14.9	1437	2814	9.5	13.8	11	60	87	5.27	513	0	1287.5	0	83
14.5	69.74	0	79	0.01	15.29	1440	2665	9.5	13.8	11	60	87	4.97	513	0	1287.5	0	79
14.5	69.74	0	79	0.01	14.12	1442	2628	9.5	13.8	11	60	87	4.95	510	0	1300	0	77
14.5	69.74	0	78	0.01	14.12	1445	2610	9.5	13.8	11	61	87	4.92	507	0	1300	0	77
14.5	69.74	0	78	0.01	14.12	1448	2592	9.5	13.8	11	61	87	4.91	507	0	1300	0	76
14.5	69.74	0	78	0.01	14.12	1450	2560	9.5	13.9	11	61	87	4.91	504	0	1300	0	75
14.5	69.74	0	78	0.01	14.12	1453	2540	9.5	13.8	11	61	87	4.78	504	0	1300	0	74
14.5	69.74	0	77	0.01	13.73	1456	2509	9.5	13.9	11	61	87	8.3	501	0	1300	0	73
14.5	69.74	1.89	77	0.12	24.31	1458	2488	25	13.8	19	61	87	8.67	504	0	1300	0.55	73
14.5	69.74	2.29	77	0.12	25.1	1461	2543	25	13.8	19	59	87	8.81	504	0	1300	0.72	74
14.5	69.74	2.17	77	0.21	25.88	1464	2553	25	13.9	20	58	87	18.32	507	0	1300	0.8	75
14.5	69.74	7.45	77	0.35	61.18	1467	2586	29	13.8	47	57	87	28.01	537	0	1312.5	0.1	76
14.5	69.74	7.37	77	0.53	82.35	1469	2698	28	13.7	55	53	87	30.38	591	0	1312.5	0.58	80
14.5	69.74	4.53	77	0.52	89.02	1472	2802	30	13.8	51	50	87	18.94	615	0	1312.5	0.48	82
14.5	69.74	5.13	77	0.48	55.29	1475	2761	30.5	13.8	39	50	87	22.34	621	0	1312.5	0.75	81
14.5	69.74	5.28	77	0.49	65.49	1477	2693	29.5	13.8	44	50	87	5.2	636	0	1312.5	0.72	79
14.5	69.74	1.66	77	0.72	14.51	1480	2590	10	13.9	11	50	87	8.52	615	0	1312.5	0.62	75
14.5	69.74	2.06	77	0.62	24.31	1483	2412	25	13.9	19	52	87	8.28	615	0	1312.5	0.06	70
14.5	69.74	1.19	77	0.58	23.92	1486	2336	18.5	13.9	19	52	87	4.59	606	0	1312.5	0.69	68
14.5	69.74	0	77	0.86	13.33	1488	2282	9.5	13.8	11	53	87	4.75	576	0	1312.5	0.56	67
14.5	69.74	2.87	77	0.12	13.73	1491	2303	16.5	13.9	25	55	87	11.93	567	0	1312.5	0.83	68
14.5	69.74	3.14	77	0.26	35.29	1494	2477	29.5	13.9	26	54	87	12.07	570	0	1312.5	0.09	73
14.5	69.74	1.31	77	0.28	34.51	1496	2676	20	13.8	25	53	87	5.34	564	0	1312.5	0.59	79
14.5	69.74	0	77	0.9	15.29	1499	2653	9.5	13.9	11	54	87	5.1	552	0	1312.5	0.62	77
14.5	69.74	0	77	0.01	14.51	1502	2548	9.5	13.8	11	55	87	4.96	540	0	1312.5	0	75
14.5	69.74	0	77	0.01	14.51	1505	2509	9.5	13.9	11	56	87	14.98	534	0	1312.5	0	73
14.5	69.74	9.05	77	0.2	55.69	1507	2386	26	13.9	59	56	87	34.02	576	0	1312.5	0.67	70
14.5	69.74	9.92	77	0.56	100	1510	2621	23	13.8	66	51	87	35.6	663	0	1312.5	0.49	78
14.5	70.11	2.09	77	0.63	86.67	1513	2824	31.5	13.7	39	48	87	10.88	675	0	1312.5	0.56	83
14.5	70.11	1.05	77	0.48	30.2	1515	2837	22.5	13.8	20	49	87	5.38	660	0	1312.5	0.15	83
14.5	70.11	0	77	0.81	15.29	1518	2759	9.5	13.9	11	50	87	5.22	627	0	1300	0.6	81
14.5	70.11	0	77	0.01	14.9	1521	2637	9.5	14	11	52	87	5.15	600	0	1300	0	77
14.5	70.11	0	77	0.01	14.9	1524	2662	9.5	13.9	11	53	87	5.27	585	0	1300	0	78
14.5	70.11	0	77	0.01	14.9	1526	2765	9.5	13.9	11	55	87	5.39	570	0	1300	0	81
14.5	70.11	0	77	0.01	14.9	1529	2806	9.5	13.9	11	56	87	4.95	555	0	1300	0	80
14.5	70.11	0	77	0.01	13.73	1532	2326	9.5	13.9	11	56	87	4.94	537	0	1300	0	69
14.5	70.11	0	77	0.01	14.12	1534	2407	9.5	13.3	11	56	87	4.93	531	0	1312.5	0	71
14.5	70.11	0	77	0.01	14.12	1537	2491	9.5	14	11	56	87	4.97	522	0	1312.5	0	73
14.5	70.11	0	77	0.01	14.12	1540	2504	9.5	13.8	11	57	87	4.93	516	0	1312.5	0	74
14.5	70.11	0	77	0.01	14.12	1542	2410	9.5	13.9	11	57	87	4.8	510	0	1312.5	0	71
14.5	70.11	0	77	0.01	13.33	1545	2315	9.5	13.5	11	57	87	5.21	501	0	1312.5	0	67
14.5	70.11	0	77	0.01	14.9	1548	2824	9.5	13.8	11	57	87	5.08	501	0	1312.5	0	61
14.5	70.11	0	77	0.01	14.51	1551	2616	9.5	13.5	11	57	87	4.88	501	0	1312.5	0	57
14.5	70.11	3.17	77	0.07	13.73	1553	2434	22.5	14	14	57	87	5.56	501	0	1312.5	0.89	53
14.5	70.11	1.28	77	0.27	14.12	1556	2364	9.5	13.9	11	56	87	4.46	498	0	1312.5	0.62	52
14.5	70.11	4.53	77	0.79	20	1559	2205	21.5	13.9	25	56	87	19.95	498	0	1312.5	0.06	48
14.5	70.11	5.94	77	0.69	58.04	1561	2287	29	13.9	46	54	87	21.87	522	0	1312.5	0.58	50
14.5	70.11	5.89	76	0.66	63.14	1564	2495	29.5	13.8	45	51	87	10.21	540	0	1312.5	0.74	55
14.5	70.11	1.01	76	0.92	16.08	1567	2647	9.5	14	11	50	87	4.95	543	0	1312.5	0.58	57
14.5	70.11	0	76	0.85	14.12	1570	2463	9.5	13.9	11	52	87	4.64	528	0	1312.5	0.01	53
14.5	70.11	2.17	77	0.01	13.33	1572	2119	9.5	14	12	53	87	4.66	519	0	1312.5	0	46
14.5	70.11	1.33	77	0.68	12.55	1575	1939	9.5	13.4	12	54	87	3.73	507	0	1312.5	0.67	42
14.5	70.11	1.17	77	0.83	10.2	1578	1538	9.5	13.8	13	54	87	3.51	483	0	1312.5	0.67	33
14.5	70.11	1.14	77	0.82	9.8	1580	1442	9.5	13.4	13	55	87	3.41	465	0	1300	0.07	31
14.5	70.11	1.16	77	0.83	9.8	1583	1460	9.5	13.5	13	56	87	3.48	450	0	1312.5	0.71	31
14.5	70.11	1.16	77	0.84	9.8	1586	1522	9.5	13.9	12	56	87	3.63	444	0	1312.5	0.56	33
14.5	70.11	1.1	77	0.85	10.2	1589	1655	9.5	13.5	12	56	87	3.42	438	0	1312.5	0.1	35
14.5	70.11	1.37	77	0.83	9.8	1591	1381	9.5	14	14	56	87	2.61	426	0	1100	0.46	30
14.5	70.11	2.2	77	0.82	6.67	1594	859	12	13.8	22	56	87	2.84	420	0	812.5	0.07	21
14.5	70.85	9.87	77	0.72	40	1597	877	6	13.9	71	56	87	12.46	438	0.18	1312.5	0.07	8
14.5	70.85	9.14	77	0.77	21.57	1599	2538	9	13.8	21	51	87	25.07	507	0.18	1312.5	0.07	20
14.5	70.85	3.27	77	0.8	69.02	1602	2173	29.5	13.9	50	50	87	13.28	525	0	1312.5	0.84	30
14.5	70.85	3.23	77	0.72	37.65	1605	2468	31.5	13.2	28	50	87	12.36	528	0	1300	0.66	33
14.5	70.85	3.57	77	0.7	35.29	1608	2541	29.5	13.5	26	50	87	18.89	528	0	1300	0.06	34
14.5	70.85	1.25	77	0.67	54.51	1610	2713	31.5	13.8	37	50	87	15.63	534	0	1300	0.89	37
14.5	70.85	6.07	77	0.75	45.49	1613	1812	27	13.4	47	50	87	19.23	540	0	1300	0.23	40
14.5	70.85	7.6	77	0.7	54.9	1616	1971	26	13.9	53	50	87	23.35	552	0.09	1300	0.53	43
14.5	70.85	8.1	78	0.68	67.06	1618	2049	24.5	13.4	60	48	87	24.14	582	0	1300	0.71	44
14.5	70.85	8.12	78	0.66	69.02	1621	2063	24.5	13.8	62	47	87	5.91	609	0	1300	0.72	45
14.5	70.85	1.46	78	0.88	14.9	1624	1974	9.5	13.3	15	47	87	3.41	585	0	1300	0.85	41
14.5	70.85	8.27	79	0.83	9.41	1626	1049	9	13.6	20	49	87	18.81	555	0	1287.5	0.75	22
14.5	70.85	7.19	79	0.73	55.69	1629	1697	24	13.9	59	50	87	25.92	573	0.18	1287.5	0.65	23
14.5	70.85	1.48	79	0.77	75.29	1632	2460	28	13.8	53	48	87	21.61	600	0.09	1287.5	0.88	34
14.5	70.85	8.42	80	0.72	63.53	1635	1778	20.5	13.9	64	48	87	25.13	612	0.18	1287.5	0.37	39
14.5	70.85	8.58	80	0.68	72.94	1637	2105	25	13.8	62	47	87	27.77	642	0.18	1287.5	0.44	47
14.5	70.85	6.7	80	0.67	79.22	1640	2434	28	13.8	56	46	87	26.22	669	0.09	1287.5	0.7	54
14.5	70.85	5.94	80	0.64	74.51	1643	2695	29	13.9	48	46	87	4.57	669	0	1287.5	0.6	59
14.5	70.85	1.57	81	0.74	13.33	1645	1986	16.5	13.9	42	47	87	4.8	672	0	1287.5	0.7	60
14.5	70.85	1.16	81	0.8	12.94	1648	2051	9.5	13.9	13	47	87	7.1	624	0	1287.5	0.64	59
14.5	70.85	6.58	82	0.75	22.35	1651	1878	25	13.8	26	50	87	22.38	624	0	1287.5	0.79	55
14.5	70.85	8.29	82	0.66	64.71	1653	1950	23.5	13.9	61	49	87	26.82	636	0.09	1287.5	0.09	57
14.5	70.85	9.38	83	0.66	77.25	1656	2099	21.5	13.9	67	47	87	29.54	666	0.09	1287.5	0.67	62
14.5	70.85	9.2	83	0.64	85.88	1659	2235	21.5	13.9	68	46	87	31.48	699	0.09	1287.5	0.54	66
14.5	71.22	9.8	83	0.62	90.2	1662	2335	22	13.8	68	45	87	33.22	729	0.09	1287.5	0.66	69
14.5	71.59	9.38	83	0.62	94.12	1664	2413	22	13.7	69	44	87	33.86	750	0.09	1287.5	0.61	71
14.5	71.22	9.48	83	0.61	96.08	1667	2473	22	13.8	69	44	87	33.94	774	0.09	1287.5	0.32	72
14.5	71.22	9.66	83	0.6	96.47	1670	2466	21.5	13.8	69	44	87	34.26	792	0.09	1287.5	0.36	72
14.5	71.22	10.35	83	0.59	97.25	1672	2434	21	13.8	69	43	87	33.92	807	0.09	1287.5	0.24	71
14.5	71.22	10.33	84	0.59	96.86	1675	2399	20.5	13.9	70	43	87	33.49	813	0	1287.5	0.42	70
14.5	71.22	9.6	84	0.59	95.29	1678	2365	20.5	13.8	71	43	87	33.22	819	0	1287.5	0.7	69
14.5	71.22	10.45	84	0.59	94.12	1681	2346	20.5	13.7	70	43	87	33.25	822	0	1287.5	0.54	69
14.5	71.22	10.54	85	0.58	94.12	1683	2330	20	13.8	71	42	87	33.48	825	0	1287.5	0.7	68
14.5	71.59	10.06	85	0.58	95.29	1686	2337	20	13.7	71	42	87	34.57	828	0	1287.5	0.71	69
14.5	71.96	10.04	85	0.58	97.65	1689	2409	20.5	13.8	71	42	87	36.64	834	0	1287.5	0.68	71
14.5	71.96	10.03	85	0.58	100	1691	2545	21	13.8	71	41	87	40.01	846	0	1287.5	0.49	75
13	71.96	9.83	86	0.57	100	1694	2745	21	13.7	71	41	87	42.4	852	0	1287.5	0.39	81
14.5	71.96	0.89	86	0.82	100	1697	2938	21	13.8	70	41	87	5.91	828	0	1287.5	0.58	87
14.5	71.96	1.63	86	0.82	17.25	1700	2853	25.5	13.9	15	42	87	15.64	780	0	1287.5	0.81	83
14.5	71.96	7.46	86	0.7	50.2	1702	2642	28.5	13.8	47	44	87	27.91	780	0	1287.5	0.39	77
14.5	71.96	7.46	86	0.65	78.43	1705	2545	28	13.8	56	44	87	27.69	780	0	1287.5	0.18	74
14.5	71.96	9	86	0.64	78.04	1708	2448	27.5	13.9	58	44	87	31.96	786	0	1287.5	0.69	72
14.5	71.96	9.57	86	0.62	90.2	1710	2387	22.5	13.8	68	43	87	32.18	795	0	1287.5	0.64	70
14.5	71.96	9.37	86	0.6	90.98	1713	2354	21.5	13.7	69	43	87	32.2	801	0	1287.5	0.43	69
14.5	71.59	9.43	86	0.59	91.37	1716	2329	21	13.7	69	42	87	32.73	807	0	1287.5	0.24	68
14.5	71.22	9.54	86	0.6	92.94	1718	2344	21	13.7	70	42	87	33.98	813	0	1287.5	0.7	69
14.5	71.22	9.58	86	0.58	97.25	1721	2439	21	13.8	69	42	87	34.73	822	0	1287.5	0.7	72
14.5	71.22	6.78	87	0.58	98.43	1724	2585	24.5	13.8	65	41	87	7.47	825	0	1287.5	0.7	76
14.5	71.22	1.04	87	0.77	16.47	1727	2730	9.5	13.8	11	42	87	5.52	777	0	1287.5	0.68	80
14.5	71.22	2.43	87	0.8	15.69	1729	2685	9.5	13.9	11	44	87	9.02	729	0	1287.5	0.01	79
14.5	71.22	1.8	87	0.77	25.49	1732	2702	25.5	13.9	18	47	87	9.06	714	0	1287.5	0.1	79
14.5	71.22	2.35	87	0.72	25.88	1735	2711	25.5	13.8	19	47	87	14.54	705	0	1287.5	0.1	79
14.5	71.22	3.31	87	0.68	41.57	1737	2700	32.5	13.8	30	47	87	15.12	705	0	1287.5	0.11	79
14.5	71.22	5.81	87	0.65	43.92	1740	2673	30	13.8	40	47	87	23.35	711	0	1287.5	0.7	79
14.5	71.22	7.32	86	0.62	66.67	1743	2662	28	13.7	51	46	87	31.8	723	0	1287.5	0.73	78
14.5	71.22	8.88	86	0.61	92.16	1746	2665	26	13.7	62	44	87	34.87	744	0	1287.5	0.69	78
14.5	71.22	9.86	86	0.6	100	1748	2691	22.5	13.3	67	44	87	38.38	777	0	1287.5	0.55	79
14.5	71.22	8.97	86	0.59	100	1751	2755	23	13.7	67	42	87	31.48	801	0	1287.5	0.36	81
14.5	71.22	6.2	86	0.58	85.88	1754	2794	28.5	13.7	52	42	87	26.71	801	0	1287.5	0.16	82
14.5	71.22	6.39	86	0.58	75.69	1757	2780	29	13.8	48	42	87	26.8	801	0	1287.5	0.35	81
14.5	71.22	6.39	86	0.58	76.47	1759	2747	29	13.8	49	43	87	26.85	798	0	1287.5	0.26	81
14.5	71.22	7	86	0.58	76.86	1762	2713	29	13.8	49	43	87	7.26	798	0	1287.5	0.38	80
14.5	71.22	7.83	86	0.67	70.59	1765	2227	26.5	13.8	59	44	87	27.21	798	0	1287.5	0.69	78
14.5	71.22	3.4	86	0.65	77.65	1767	2259	27	13.8	61	44	87	10.81	792	0	1287.5	0.76	77
14.5	71.22	2.96	86	0.62	30.59	1770	2128	30	13.8	28	44	87	5.09	768	0	1287.5	0.76	72
14.5	71.22	8.94	86	0.68	12.55	1773	1811	11	13.3	69	45	87	28.77	750	0	1287.5	0.56	64
14.5	71.22	9.67	87	0.62	81.96	1775	2086	19.5	13.8	70	44	87	37.09	756	0	1287.5	0.54	61
14.5	71.22	9.55	87	0.63	100	1778	2649	21.5	13.8	69	44	87	37.9	789	0.09	1287.5	0.6	58
14.5	71.22	10.25	87	0.6	100	1781	2680	21.5	13.8	69	42	87	38.67	816	0	1287.5	0.65	59
14.5	71.22	9.83	87	0.59	100	1784	2715	21	13.8	70	41	87	39.66	828	0	1287.5	0.35	60
14.5	70.85	10.42	87	0.58	100	1786	2744	21.5	13.7	70	41	87	40.48	843	0	1287.5	0.63	60
14.5	71.22	10.27	88	0.58	100	1789	2802	21	13.8	70	41	87	41.34	852	0	1287.5	0.61	62
14.5	71.22	9.54	88	0.58	100	1792	2917	21.5	13.7	69	41	87	8	861	0	1287.5	0.69	64
14.5	71.22	8.71	88	0.71	17.65	1794	2812	21	13.8	68	41	87	31.68	846	0	1287.5	0.51	66
14.5	70.48	9.66	88	0.64	90.2	1797	2302	21	13.8	69	41	87	32.5	843	0	1287.5	0.44	68
14.5	70.11	9.86	89	0.61	93.33	1800	2350	21.5	13.9	69	41	87	33.45	840	0	1287.5	0.57	69
14.5	70.48	9.23	89	0.61	96.08	1803	2415	22.5	13.8	69	41	87	34.3	840	0	1287.5	0.4	71
14.5	70.11	9.99	89	0.59	99.22	1805	2487	22.5	13.7	68	41	87	35.19	840	0	1287.5	0.64	73
14.5	70.11	9.4	89	0.58	100	1808	2558	22.5	13.8	68	41	87	36.24	843	0	1287.5	0.35	75
14.5	70.48	9.87	89	0.58	100	1811	2616	22.5	13.8	67	41	87	37.07	846	0	1287.5	0.69	77
14.5	70.48	9.95	89	0.58	100	1813	2673	22.5	13.8	68	41	87	38.23	852	0	1287.5	0.63	79
14.5	70.11	9.22	90	0.58	100	1816	2721	22.5	13.8	68	41	87	38.7	852	0	1287.5	0.39	80
14.5	70.48	9.86	90	0.57	100	1819	2767	22.5	13.3	68	41	87	19.23	858	0	1287.5	0.68	81
14.5	70.48	8.01	90	0.61	56.47	1822	2778	27.5	13.8	56	41	87	34.27	852	0	1287.5	0.67	81
14.5	70.48	7.08	90	0.6	98.82	1824	2778	27.5	13.8	60	41	87	29.34	846	0	1287.5	0.21	82
14.5	70.48	7.14	90	0.59	83.92	1827	2757	28.5	13.8	52	41	87	28.42	843	0	1287.5	0.62	81
14.5	70.48	7.11	91	0.58	81.57	1830	2704	28.5	13.8	52	41	87	27.94	837	0	1287.5	0.67	79
14.5	70.48	8.03	91	0.58	80.39	1832	2655	28	13.8	52	41	87	32.61	834	0	1287.5	0.67	78
14.5	70.48	8.7	91	0.57	94.12	1835	2640	26	13.7	62	41	87	32.91	834	0	1287.5	0.2	77
14.5	70.48	8.29	91	0.57	95.29	1838	2647	26	13.7	62	41	87	33.21	831	0	1287.5	0.37	77
14.5	70.48	8.29	91	0.56	94.9	1841	2635	26	13.8	62	41	87	32.96	831	0	1287.5	0.69	77
14.5	70.48	8.71	91	0.56	94.51	1843	2630	26	13.8	62	41	87	31.7	831	0	1287.5	0.62	77
14.5	70.48	8.33	91	0.55	90.59	1846	2626	27.5	13.8	59	41	87	31.72	831	0	1287.5	0.29	77
14.5	70.48	8.18	91	0.55	90.98	1849	2642	27	13.8	60	41	87	32.08	828	0	1287.5	0.58	78
14.5	70.48	8.13	91	0.53	92.16	1851	2680	27.5	13.8	60	41	87	32.91	828	0	1287.5	0.6	79
14.5	70.48	0.95	91	0.52	94.9	1854	2751	29	13.8	57	41	87	5.55	801	0	1287.5	0.79	81
14.5	70.48	0.87	91	0.83	15.29	1857	2660	9.5	13.8	11	42	87	5.41	753	0	1287.5	0.68	78
14.5	70.48	2.73	91	0.76	23.14	1860	2491	25	13.9	24	45	87	12.28	726	0	1287.5	0.79	74
14.5	70.48	3.49	91	0.7	36.47	1862	2459	32.5	13.8	30	46	87	6.22	720	0	1287.5	0.66	72
14.5	70.48	0.92	91	0.7	14.51	1865	2412	9.5	13.9	11	46	87	4.79	666	0	1287.5	0.66	70
14.5	70.48	6.32	91	0.7	20.39	1868	2267	23.5	13.8	38	47	87	25.34	669	0	1287.5	0.27	67
14.5	70.48	7.46	91	0.64	72.94	1870	2337	27.5	13.8	55	47	87	26.51	687	0	1287.5	0.68	69
14.5	70.48	7.2	91	0.61	75.69	1873	2460	28	13.8	54	44	87	26.45	702	0	1287.5	0.64	72
14.5	70.48	7.16	91	0.6	76.47	1876	2553	28	13.8	51	44	87	26.73	717	0	1287.5	0.35	75
14.5	70.48	6.35	91	0.59	76.08	1879	2631	28.5	13.8	50	44	87	27.27	726	0	1287.5	0.19	77
14.5	70.48	1.05	91	0.67	81.18	1881	2709	23.5	13.8	53	43	87	5.39	714	0	1287.5	0.82	80
14.5	70.48	7.13	91	0.72	14.9	1884	2522	10.5	13.4	15	44	87	28.93	708	0	1287.5	0.66	73
14.5	70.48	9.19	91	0.63	86.67	1887	2512	25	13.8	63	44	87	33.69	726	0	1287.5	0.66	74
14.5	70.48	9.12	91	0.6	97.25	1889	2585	24	13.8	65	43	87	35.41	756	0	1287.5	0.46	76
14.5	69.74	9.11	91	0.59	100	1892	2635	23	13.8	67	42	87	36.36	786	0	1287.5	0.58	77
14.5	69.74	9.09	91	0.58	100	1895	2676	23	13.8	66	42	87	37	807	0	1287.5	0.69	79
14.5	69.74	9.16	91	0.58	100	1897	2706	23.5	13.7	66	41	87	37.45	819	0	1287.5	0.24	80
14.5	69.74	9.81	91	0.58	100	1900	2745	23	13.7	66	41	87	37.91	831	0	1287.5	0.38	81
14.5	69.37	7.63	91	0.58	100	1903	2778	26	13.7	63	41	87	27.06	834	0	1287.5	0.28	82
14.5	69.37	8.09	91	0.79	75.69	1906	2778	18.5	13.8	30	41	87	28.14	813	0	1287.5	0.69	81
14.5	69.37	7.64	91	0.65	81.57	1908	2318	25.5	13.8	62	42	87	28.74	813	0	1287.5	0.62	79
14.5	69.37	8.7	91	0.6	84.31	1911	2304	24.5	13.8	63	42	87	29.14	810	0	1287.5	0.1	79
14.5	69.37	9	91	0.59	84.71	1914	2300	23.5	13.8	64	42	87	29.56	810	0	1287.5	0.35	79
14.5	69.37	9.11	91	0.58	86.67	1916	2302	23.5	13.7	65	42	87	30.19	810	0	1287.5	0.51	79
14.5	69.37	8.79	91	0.58	88.24	1919	2308	23	13.6	66	41	87	30.44	810	0	1287.5	0.59	79
14.5	69.37	8.71	91	0.58	88.63	1922	2314	22.5	13.6	66	41	87	30.77	810	0	1287.5	0.57	79
14.5	69.37	9.29	91	0.57	89.8	1925	2326	22.5	13.3	66	41	87	31.26	813	0	1287.5	0.29	80
14.5	69.37	9	91	0.57	91.37	1927	2350	23	13.6	66	41	87	31.76	813	0	1287.5	0.28	81
14.5	69.37	8.19	91	0.56	92.94	1930	2400	24	13.7	65	41	87	27.52	816	0	1287.5	0.38	82
14.5	69.37	6.56	91	0.56	78.43	1933	2428	28	13.8	53	41	87	22.88	810	0	1287.5	0.32	83
14.5	69.37	5.51	91	0.56	65.88	1935	2409	29	13.8	46	42	87	21.46	804	0	1287.5	0.68	83
14.5	69.37	5.75	91	0.56	61.96	1938	2381	29	13.8	45	42	87	21.37	801	0	1287.5	0.53	82
14.5	69.37	7.81	91	0.56	62.35	1941	2344	27.5	13.8	50	43	87	29.52	798	0	1287.5	0.69	80
14.5	69.37	8.58	91	0.56	87.06	1944	2308	23	13.8	66	42	87	30.01	798	0	1287.5	0.6	79
14.5	69.37	8.88	91	0.55	87.45	1946	2278	22.5	13.8	67	42	87	29.79	801	0	1287.5	0.69	78
14.5	69.74	9.43	91	0.55	86.67	1949	2232	22	13.7	67	41	87	29.1	801	0	1287.5	0.19	76
14.5	69.74	8.91	91	0.55	84.71	1952	2180	21	13.8	67	41	87	28.62	801	0	1287.5	0.68	75
14.5	69.37	8.65	91	0.76	82.35	1954	2132	10.5	13.8	16	41	87	31.63	780	0	1287.5	0.77	72
14.5	69.37	8.71	91	0.62	92.16	1957	2364	22.5	13.7	67	41	87	31.72	789	0	1287.5	0.29	69
14.5	69	9.12	91	0.59	92.94	1960	2363	22.5	13.8	67	41	87	32.08	795	0	1287.5	0.6	69
14.5	69	9.45	91	0.58	94.12	1963	2368	22	13.7	67	41	87	32.95	804	0	1287.5	0.35	70
14.5	69.37	9.92	91	0.58	96.47	1965	2396	22.5	13.8	68	41	87	33.75	810	0	1287.5	0.62	70
14.5	69.37	10.12	91	0.57	98.82	1968	2451	22.5	13.7	68	41	87	34.8	816	0	1287.5	0.7	72
14.5	69.37	10.01	91	0.57	100	1971	2520	22.5	13.7	68	41	87	36.27	825	0	1287.5	0.67	74
14.5	69.37	9.02	91	0.57	100	1973	2624	22.5	13.8	68	41	87	6.8	834	0	1287.5	0.64	77
14.5	69.37	1.05	91	0.73	16.08	1976	2656	9.5	13.8	11	41	87	5.22	762	0	1287.5	0.64	78
14.5	69.37	0	91	0.8	14.9	1979	2504	9.5	13.7	11	44	87	5.21	717	0	1287.5	0	73
14.5	69.37	0	91	0	14.9	1982	2393	9.5	13.9	11	46	87	5.01	663	0	1287.5	0	70
14.5	69.37	2.61	91	0.04	14.51	1984	2310	16.5	13.9	11	47	87	10.34	636	0	1287.5	0.79	68
14.5	69.37	4.64	91	0.18	30.2	1987	2314	28	13.9	24	48	87	18.05	639	0	1287.5	0.16	68
14.5	69.37	4.15	91	0.24	52.16	1990	2445	31.5	13.8	36	47	87	14.97	639	0	1287.5	0.07	72
14.5	69.37	0.96	91	0.33	42.75	1992	2605	32.5	13.8	29	46	87	5.38	630	0	1287.5	0.73	77
14.5	69.37	0.87	91	0.77	15.69	1995	2693	9.5	13.8	11	47	87	5.38	603	0	1287.5	0.72	79
14.5	69.37	0	91	0.73	15.69	1998	2700	9.5	13.8	11	48	87	5.31	588	0	1287.5	0	79
14.5	69.37	0	91	0	15.29	2000	2717	9.5	13.9	11	50	87	5.34	570	0	1287.5	0	80
14.5	69.37	0	91	0	15.29	2003	2740	9.5	13.8	11	50	87	5.38	558	0	1287.5	0	81
14.5	69.37	0	91	0	15.29	2006	2763	9.5	13.9	11	51	87	5.36	549	0	1287.5	0	81
14.5	69.37	0	90	0	15.29	2009	2786	9.5	13.8	11	52	87	5.38	543	0	1287.5	0	82
14.5	69.37	0	90	0.01	15.69	2011	2808	9.5	13.8	11	53	87	5.4	537	0	1287.5	0	83
14.5	69.37	0	90	0	15.69	2014	2828	9.5	13.8	11	53	87	5.52	534	0	1287.5	0	83
14.5	69.37	0	89	0	16.08	2017	2790	9.5	13.8	11	53	87	5.44	531	0	1287.5	0	82
14.5	69.37	0	89	0.01	15.29	2019	2751	9.5	13.9	11	53	87	5.28	528	0	1287.5	0	81
14.5	69.37	0	89	0.01	15.29	2022	2786	9.5	13.9	11	53	87	5.38	525	0	1287.5	0	82
14.5	69.37	0	89	0.01	15.69	2025	2792	9.5	13.9	11	54	87	5.27	522	0	1287.5	0	82
14.5	69.37	2.2	89	0.03	15.29	2028	2736	14	13.9	11	54	87	11.23	522	0	1287.5	0.69	80
14.5	69.37	4.61	88	0.18	35.29	2030	2685	31.5	13.7	31	53	87	20.17	528	0	1287.5	0.66	79
14.5	69.37	5.45	88	0.2	59.61	2033	2682	30.5	13.8	40	50	87	21.94	549	0	1287.5	0.69	79
14.5	69.37	8.64	88	0.27	65.49	2036	2664	28	13.7	52	49	87	32.94	603	0	1287.5	0.7	78
14.5	69.37	0.84	87	0.8	96.47	2038	2676	27	13.7	39	46	87	5.03	621	0	1287.5	0.84	78
14.5	69.37	0.02	87	0.83	14.51	2041	2459	9.5	13.9	11	47	87	4.76	591	0	1287.5	0.12	71
14.5	69.37	6.82	86	0.8	15.29	2044	2172	10.5	13.9	11	50	87	28.78	582	0	1287.5	0.78	63
14.5	69.37	8.45	86	0.69	87.06	2047	2721	27.5	13.8	58	48	87	33.42	639	0	1287.5	0.63	60
14.5	69.37	8	86	0.65	98.43	2049	2826	28	13.8	59	46	87	34.52	675	0	1287.5	0.7	62
14.5	69.37	7.54	86	0.63	100	2052	2941	28	13.7	58	44	87	20.38	720	0	1287.5	0.45	65
14.5	69.37	7.42	86	0.79	20	2055	2845	5	13.8	11	44	87	24.76	717	0	1287.5	0.3	65
14.5	69.37	7.66	86	0.67	72.55	2057	2161	26	13.8	59	44	87	24.91	723	0	1287.5	0.64	63
14.5	69.37	7.55	86	0.61	72.55	2060	2168	26	13.8	59	44	87	24.9	732	0	1287.5	0.26	63
14.5	69.37	7.71	86	0.6	72.94	2063	2184	26	13.8	59	44	87	25.03	738	0	1287.5	0.71	64
14.5	69.37	8.94	86	0.6	74.51	2066	2191	23.5	13.8	63	44	87	28.7	747	0	1287.5	0.4	64
14.5	69.37	8.77	86	0.59	84.31	2068	2226	22.5	13.8	66	43	87	29.37	756	0	1287.5	0.7	65
14.5	69	9.06	86	0.58	87.06	2071	2270	22.5	13.8	66	43	87	31.84	768	0	1287.5	0.7	67
14.5	69	9.23	86	0.58	94.12	2074	2380	22.5	13.8	68	42	87	33.79	780	0	1287.5	0.48	70
14.5	69	3.77	86	0.6	100	2076	2560	23.5	13.8	65	42	87	5.42	783	0	1287.5	0.72	76
14.5	69	0.73	86	0.72	15.69	2079	2674	9.5	13.9	11	43	87	5.42	738	0	1287.5	0.6	79
14.5	69	0	86	0.7	15.69	2082	2678	9.5	13.9	11	46	87	5.37	687	0	1287.5	0	79
14.5	69	0	86	0.01	15.69	2084	2723	9.5	13.8	11	47	87	5.34	648	0	1287.5	0	80
14.5	69	0	86	0	15.29	2087	2757	9.5	13.9	11	49	87	5.4	618	0	1287.5	0	81
14.5	69	0	86	0.01	15.69	2090	2773	9.5	13.8	11	50	87	5.27	600	0	1287.5	0	81
14.5	69	0	86	0.01	15.29	2093	2680	9.5	13.8	11	51	87	5.31	579	0	1287.5	0	79
14.5	69	0	86	0.01	15.29	2095	2780	9.5	13.8	11	52	87	5.09	564	0	1287.5	0	82
14.5	69	0	86	0.01	14.9	2098	2543	9.5	13.8	11	52	87	5.07	555	0	1287.5	0	74
14.5	69	0	86	0.01	14.51	2101	2578	9.5	13.8	11	53	87	5.02	540	0	1287.5	0	76
14.5	69	0	86	0.01	14.51	2103	2493	9.5	13.8	11	53	87	5.08	531	0	1287.5	0	74
14.5	69	0	86	0.01	14.9	2106	2604	9.5	13.8	11	53	87	5.2	525	0	1287.5	0	77
14.5	69	0	86	0.01	15.29	2109	2704	9.5	13.9	11	53	87	5.29	522	0	1287.5	0	80
14.5	69	0	86	0.01	15.29	2112	2796	9.5	13.9	11	54	87	5.33	522	0	1287.5	0	82
14.5	69	0	85	0.01	15.29	2114	2820	9.5	13.8	11	54	87	5.29	522	0	1287.5	0	83
14.5	69	0	85	0.01	15.69	2117	2782	9.5	13.9	11	54	87	5.32	519	0	1287.5	0	82
14.5	69	0	85	0.01	15.69	2120	2835	9.5	13.7	11	54	87	5.22	519	0	1287.5	0	82
14.5	69	0	85	0.01	15.29	2123	2740	9.5	13.9	11	55	87	5.28	516	0	1287.5	0	81
14.5	69	0	84	0.01	15.29	2125	2798	9.5	13.9	11	55	87	5.26	516	0	1287.5	0	82
14.5	69	0	84	0.01	15.29	2128	2784	9.5	13.9	11	55	87	5.31	516	0	1287.5	0	82
14.5	69	0	83	0.01	15.69	2131	2830	9.5	13.8	11	55	87	5.2	516	0	1287.5	0	82
14.5	69	0	83	0.01	14.9	2133	2709	9.5	13.9	11	55	87	5.05	513	0	1287.5	0	79
14.5	69	2.23	83	0.01	14.51	2136	2610	9.5	13.8	11	55	87	13.73	513	0	1287.5	0.05	76
14.5	69	6.59	83	0.17	51.76	2139	2588	30	13.8	41	54	87	34.17	537	0	1287.5	0.07	76
14.5	69.37	1.59	83	0.36	100	2142	2723	22	13.7	68	50	87	5.5	618	0	1287.5	0.21	81
14.5	69.37	1.17	82	0.94	16.08	2144	2792	9.5	13.9	11	48	87	5.31	597	0	1287.5	0.56	82
14.5	69.37	0	82	0.84	15.29	2147	2685	9.5	13.9	11	50	87	5.14	576	0	1287.5	0.01	78
14.5	69.37	0	81	0.01	14.9	2150	2583	9.5	13.7	11	51	87	5.08	558	0	1287.5	0	76
14.5	69.37	0	81	0.01	14.51	2152	2548	9.5	13.9	11	53	87	5.05	549	0	1287.5	0	75
14.5	69.37	0	81	0.01	14.51	2155	2583	9.5	13.9	11	53	87	5.16	540	0	1287.5	0	76
14.5	69.37	0	80	0.01	14.9	2158	2664	9.5	13.8	11	53	87	5.27	534	0	1287.5	0	78
14.5	69.37	0	80	0.01	15.29	2161	2734	9.5	13.8	11	54	87	5.31	528	0	1287.5	0	81
14.5	69.37	0	80	0.01	15.29	2163	2806	9.5	13.9	11	55	87	5.43	525	0	1287.5	0	82
14.5	69.37	0	80	0.01	15.29	2166	2800	9.5	13.9	11	55	87	5.24	522	0	1287.5	0	81
14.5	69.37	0	79	0.01	14.9	2169	2753	9.5	13.9	11	55	87	5.25	522	0	1287.5	0	81
14.5	69.37	0	79	0.01	15.69	2171	2715	9.5	13.9	11	55	87	5.23	519	0	1287.5	0	80
14.5	69.37	0	78	0.01	15.29	2174	2759	9.5	13.8	11	55	87	5.28	519	0	1300	0	81
14.5	69.37	0	78	0.01	15.29	2177	2774	9.5	13.9	11	56	87	5.27	516	0	1300	0	82
14.5	69.37	0	78	0.01	15.29	2180	2824	9.5	13.8	11	56	87	5.42	516	0	1300	0	83
14.5	69.37	0	77	0.01	15.69	2182	2893	9.5	13.8	11	56	87	5.55	516	0	1300	0	85
14.5	69.37	0	77	0.01	16.08	2185	2910	9.5	13.8	11	56	87	5.37	519	0	1300	0	85
14.5	69.37	0	77	0.01	15.69	2188	2868	9.5	13.8	11	56	87	5.34	519	0	1300	0	85
14.5	69.37	0	77	0.01	15.29	2190	2786	9.5	13.8	11	56	87	5.23	516	0	1312.5	0	82
14.5	69.37	0	77	0.01	14.9	2193	2700	9.5	13.8	11	56	87	5.09	516	0	1312.5	0	80
14.5	69.37	0	77	0.01	14.9	2196	2607	9.5	13.9	11	56	87	5.16	513	0	1312.5	0	77
14.5	69.37	0	77	0.01	14.9	2199	2682	9.5	13.9	11	56	87	5.23	513	0	1312.5	0	79
14.5	69.37	0	76	0.01	15.29	2201	2757	9.5	13.9	11	56	87	5.4	513	0	1312.5	0	81
14.5	69.37	0	76	0.01	15.29	2204	2835	9.5	13.8	11	56	87	5.23	513	0	1312.5	0	83
14.5	69.37	0	76	0.01	15.29	2207	2796	9.5	13.9	11	55	87	5.4	513	0	1312.5	0.01	82
14.5	69.37	0	75	0.01	15.69	2209	2870	9.5	13.8	11	55	87	5.52	516	0	1325	0.01	85
14.5	69.37	0	75	0.01	16.08	2212	2932	9.5	13.9	11	55	87	5.66	516	0	1325	0.01	86
14.5	69.37	0	75	0.01	16.08	2215	2914	9.5	13.9	11	55	87	5.23	516	0	1325	0.01	83
14.5	69.37	0	74	0.01	14.9	2218	2738	9.5	13.9	11	55	87	5.23	516	0	1325	0.01	81
14.5	69.37	0	74	0.01	15.29	2220	2769	9.5	13.9	11	55	87	5.29	516	0	1325	0.01	81
14.5	69.37	0	74	0.01	14.9	2223	2751	9.5	13.9	11	55	87	5.17	513	0	1325	0.01	80
14.5	69.37	0	74	0.01	14.9	2226	2676	9.5	14	11	55	87	5.23	513	0	1337.5	0.01	79
14.5	69.37	0	74	0.01	15.29	2228	2738	9.5	13.9	11	55	87	4.78	510	0	1337.5	0.01	79
14.5	69.37	0	74	0.01	13.73	2231	2287	9.5	13.9	12	55	87	5.39	498	0	1337.5	0.01	66
14.5	69.37	1.62	74	0.1	14.12	2234	2451	9.5	13.8	11	55	87	4.52	498	0	1337.5	0.53	54
14.5	69.37	0	74	0.86	12.94	2237	2180	9.5	13.9	12	55	87	2.63	489	0	1337.5	0.01	46
14.5	69.37	1.36	74	0.1	8.63	2239	905	3.5	14	17	55	87	4.66	474	0	1337.5	0.7	34
14.5	69.37	2.23	73	0.91	13.33	2242	2328	9.5	14	11	55	87	5.7	477	0	1337.5	0.57	31
14.5	69.37	7.31	73	0.75	15.69	2245	2451	7.5	13.9	12	53	87	7.14	495	0	1337.5	0.04	33
14.5	69.37	1.48	73	0.86	18.82	2247	2456	11.5	13.8	13	51	87	4.42	492	0	1337.5	0.88	40
14.5	69.37	0	73	0.87	12.55	2250	1890	9.5	13.8	13	51	87	3.01	477	0	1337.5	0.01	40
14.5	69.37	2.18	73	0.09	8.24	2253	934	8.5	13.9	19	52	87	2.91	462	0	837.5	0.85	23
14.5	69.37	8.93	73	0.06	17.65	2256	849	9	13.9	67	53	87	5.16	459	0	1225	0.05	12
14.5	69.37	1.77	73	0.89	14.12	2258	1700	9.5	13.9	14	51	87	3.92	456	0	1337.5	0.74	22
14.5	69.37	1.57	73	0.88	10.59	2261	1592	9.5	13.8	13	51	87	3.34	447	0	1237.5	0.85	20
14.5	69.37	2.43	73	0.86	9.41	2264	1335	9.5	13.9	15	52	87	3.11	435	0	875	0.6	17
14.5	69.37	2.18	73	0.79	8.63	2266	895	9.5	13.6	21	52	87	2.99	426	0	837.5	0.71	10
14.5	69.37	2.21	73	0.77	8.63	2269	866	9.5	13.9	21	53	87	3.03	417	0	837.5	0.1	4
14.5	69.37	2.24	74	0.75	9.02	2272	876	6.5	13.7	21	53	87	2.98	411	0	837.5	0.72	0
14.5	69.37	2.14	74	0.74	8.63	2275	873	8	13.8	21	53	87	3.05	408	0	837.5	0.66	0
