# Supplementary material for: Effect of air and fuel injection pressure variation on torque and fuel economy in spark-ignition engines
Source: Sci Rep. 2026 Mar 4;16:11955. doi: 10.1038/s41598-026-41765-z (PMC13069035; doi:10.1038/s41598-026-41765-z)
Supplement: Supplementary file 10 — Supplementary Material 10 [file 41598_2026_41765_MOESM10_ESM.xlsx]

## Sheet: prueba carretera 1
AIr/fuel Ratio[Ratio]	Barometric Pressure[kPa]	BAsic Fuel Injection Pulse Width[ms]	COolant Temperature[degC]	DOwnstream O2 Sensor Signal[V]	Engine Load[%]	ENgine Running Time[s]	ENgine Speed[rpm]	IGnition Advance Angle[Grad kw]	IGnition Voltage[V]	INtake Air Manifold Pressure[hPa]	INtake Air Temperature[degC]	KNock Counter	MAss Air Flow[g/s]	PRe-estimated Value Of Catalytic Converter Temperature[degC]	REtarded Ignition Angle Due To Knock[Grad kw]	TArget Idle Speed[rpm]	UPstream O2 Sensor Signal[V]	VEhicle Speed[km/h]	Speed [m/s]	η=eficiencia de llenado.	caudal (m^3)
14.5	71.96	2.23			7.06	0	815												0	0.85	0.000212099
14.5	71.96	2.23	95	0.59	7.06	1	815	10	13.6	21	82	87	2.84	387	0	837.5	0.28	0	0	0.85	0.000212099
14.5	71.96	2.24	95	0.6	7.84	2	802	8.5	13.2	23	82	87	2.8	387	0	787.5	0.77	0	0	0.85	0.000207784
14.5	71.96	2.26	95	0.58	7.84	3	812	9.5	13.5	23	82	87	2.8	390	0	787.5	0.14	0	0	0.85	0.000208513
14.5	71.96	2.33	95	0.59	7.84	4	830	8	13.3	22	82	87	2.8	390	0	787.5	0.07	0	0	0.85	0.000206732
14.5	71.96	2.21	95	0.59	7.84	5	818	7	13.5	22	82	87	9.33	390	0.18	787.5	0.75	0	0	0.85	0.000214806
14.5	71.96	2.66	95	0.76	11.37	6	1165	10.5	13.1	24	82	87	2.82	399	0	937.5	0.85	0	0	0.85	0.000254174
14.5	71.96	2.23	95	0.86	19.22	7	586	3.5	13.5	37	82	87	5.3	399	0	837.5	0.91	0	0	0.85	0.000152503
14.5	71.96	2.7	95	0.82	11.76	8	934	1	13.1	24	81	87	8.96	405	0	812.5	0.85	1	3.6	0.85	0.000200756
14.5	73.06	9.12	95	0.1	31.76	9	933	10.5	13.4	73	81	87	36.88	447	0.18	1287.5	0.06	7	25.2	0.85	5.93708e-05
14.5	73.06	8.61	95	0.73	30.98	10	2947	1	13.4	15	80	87	23.09	486	0.18	1287.5	0.83	20	72	0.85	0.000198638
14.5	71.59	8.07	95	0.63	67.06	11	1971	20.5	13.3	68	79	87	31.09	531	0.18	1287.5	0.7	27	97.2	0.85	0.000141742
14.5	70.48	7.72	95	0.61	91.37	12	2647	23.5	13.4	65	78	87	7.35	630	0.18	1287.5	0.29	36	129.6	0.85	0.000198986
14.5	70.11	7.93	95	0.65	19.61	13	2651	15	13.5	66	77	87	22.58	645	0.18	1287.5	0.58	40	144	0.85	0.000194009
14.5	70.11	8.61	95	0.58	65.49	14	1900	17.5	13	68	78	87	23.91	669	0.18	1287.5	0.32	41	147.6	0.85	0.000128067
14.5	70.85	8.39	95	0.58	69.02	15	1956	17.5	12.9	70	77	87	24.84	681	0.18	1287.5	0.73	43	154.8	0.85	0.000135299
14.5	71.59	8.73	94	0.58	71.37	16	1988	17.5	13.4	71	77	87	25.73	705	0.18	1287.5	0.61	44	158.4	0.85	0.000132156
14.5	71.59	9.17	94	0.58	73.33	17	2067	18	13.4	71	77	87	27.18	723	0.09	1287.5	0.59	45	162	0.85	0.000130815
14.5	71.59	8.71	94	0.58	76.86	18	2158	18.5	13.4	70	76	87	28.04	744	0.09	1287.5	0.69	47	169.2	0.85	0.000143787
14.5	71.59	8.33	93	0.58	79.61	19	2217	19	13.4	70	75	87	28.87	756	0.09	1287.5	0.71	48	172.8	0.85	0.000154457
14.5	71.59	8.88	93	0.58	81.57	20	2261	20	13.3	70	74	87	29.79	771	0.09	1287.5	0.56	50	180	0.85	0.000147766
14.5	71.22	9.02	93	0.58	84.31	21	2321	20	13.4	70	74	87	31.13	789	0.09	1287.5	0.71	51	183.6	0.85	0.000149333
14.5	71.59	9.6	93	0.58	88.63	22	2421	20	13.4	70	74	87	32.55	804	0.09	1287.5	0.54	53	190.8	0.85	0.000146356
14.5	71.59	9.06	92	0.58	92.94	23	2512	20	13.5	70	73	87	33.91	816	0.09	1287.5	0.69	55	198	0.85	0.000160908
14.5	71.59	9.64	92	0.57	96.47	24	2605	20	13.5	70	72	87	35.43	834	0.09	1287.5	0.7	57	205.2	0.85	0.000156826
14.5	71.59	9.78	92	0.56	100	25	2706	20	13.5	70	72	87	37.3	846	0.18	1287.5	0.54	59	212.4	0.85	0.000160574
14.5	71.59	9.08	92	0.56	100	26	2839	21	13.5	70	71	87	38.76	855	0.18	1287.5	0.35	62	223.2	0.85	0.000181454
14.5	71.96	9.08	92	0.55	100	27	2949	21	13.6	70	71	87	39.9	861	0.18	1287.5	0.3	65	234	0.85	0.000188484
14.5	71.96	9.54	92	0.54	100	28	3069	22	13.6	70	70	87	6.35	867	0.09	1287.5	0.7	67	241.2	0.85	0.000186696
14.5	71.96	8.48	92	0.62	16.86	29	2635	21.5	13.7	67	69	87	28.11	840	0.09	1287.5	0.64	67	241.2	0.85	0.000180331
14.5	71.59	8.24	92	0.59	79.22	30	2271	21.5	13.4	68	71	87	28.29	837	0.09	1287.5	0.7	66	237.6	0.85	0.000159947
14.5	71.22	8.35	92	0.58	80.78	31	2270	21.5	13.6	68	70	87	28.32	834	0.09	1287.5	0.34	66	237.6	0.85	0.00015777
14.5	71.22	8.45	92	0.57	80.78	32	2275	21.5	13.7	68	70	87	28.31	831	0.09	1287.5	0.35	67	241.2	0.85	0.000156247
14.5	71.22	9.05	92	0.56	80.78	33	2258	21	13.5	68	70	87	28.03	831	0.09	1287.5	0.51	66	237.6	0.85	0.000144798
14.5	71.22	8.01	92	0.56	79.61	34	2204	20	13.6	69	69	87	24.49	828	0.09	1287.5	0.29	64	230.4	0.85	0.000159685
14.5	71.22	1.28	92	0.62	67.06	35	2144	28	13.7	54	69	87	4.47	801	0	1287.5	0.84	62	223.2	0.85	0.000972078
14.5	71.22	8.62	92	0.71	12.16	36	1883	11.5	13.7	45	71	87	30.33	771	0	1287.5	0.79	54	194.4	0.85	0.000126774
14.5	71.22	8.45	92	0.67	81.57	37	2271	20.5	13.5	69	71	87	29.34	780	0.09	1287.5	0.39	50	180	0.85	0.000155972
14.5	70.85	8.8	92	0.63	83.53	38	2303	20.5	13.6	69	69	87	30.09	786	0.09	1287.5	0.42	50	180	0.85	0.000151879
14.5	70.85	9.34	92	0.61	86.27	39	2350	21	13.5	69	68	87	30.9	798	0.09	1287.5	0.68	52	187.2	0.85	0.000146018
14.5	71.22	8.74	92	0.6	88.24	40	2407	21.5	13.5	69	68	87	31.73	810	0.09	1287.5	0.33	53	190.8	0.85	0.000159827
14.5	71.22	8.88	93	0.59	90.98	41	2469	21.5	13.5	69	67	87	33.02	819	0.09	1287.5	0.21	54	194.4	0.85	0.000161359
14.5	71.22	9.02	93	0.58	94.12	42	2546	21	13.6	69	66	87	33.84	828	0.09	1287.5	0.56	56	201.6	0.85	0.000163809
14.5	71.22	8.93	93	0.58	96.08	43	2600	21.5	13.5	69	66	87	34.94	837	0.09	1287.5	0.28	57	205.2	0.85	0.000168969
14.5	70.85	9.52	94	0.58	99.22	44	2655	21	13.5	69	65	87	35.65	843	0.09	1287.5	0.64	58	208.8	0.85	0.00016185
14.5	70.85	9.57	94	0.57	100	45	2715	21	13.5	68	65	87	36.37	852	0.09	1287.5	0.55	60	216	0.85	0.000164643
14.5	70.85	9.49	94	0.57	100	46	2765	21	13.5	69	65	87	37	855	0.09	1287.5	0.69	61	219.6	0.85	0.000169089
14.5	71.22	9.52	95	0.57	100	47	2796	21	13.5	68	64	87	37.56	858	0.09	1287.5	0.66	62	223.2	0.85	0.000170446
14.5	70.85	8.97	95	0.57	100	48	2849	21	13.6	68	64	87	37.74	861	0.09	1287.5	0.32	62	223.2	0.85	0.000184326
14.5	70.85	8.99	95	0.56	100	49	2880	21.5	13.6	68	63	87	38.2	864	0.09	1287.5	0.51	63	226.8	0.85	0.000185917
14.5	70.85	8.91	95	0.56	100	50	2910	21	13.2	68	63	87	38.54	867	0.09	1300	0.61	64	230.4	0.85	0.00018954
14.5	70.85	8.93	95	0.56	100	51	2936	21.5	13.4	69	62	87	38.97	867	0.09	1287.5	0.55	65	234	0.85	0.000190805
14.5	70.85	9.61	95	0.56	100	52	2969	21	13.4	68	62	87	39.72	870	0.09	1287.5	0.67	65	234	0.85	0.000179297
14.5	70.85	6.3	95	0.65	100	53	3015	26	13.6	69	62	87	27.18	849	0.09	1287.5	0.84	66	237.6	0.85	0.000277736
14.5	70.85	8.62	95	0.66	77.25	54	2164	20	13.5	68	63	87	26.74	846	0.09	1287.5	0.39	63	226.8	0.85	0.000145692
14.5	70.85	8.88	96	0.62	76.08	55	2124	19.5	13.4	68	63	87	26.41	840	0.09	1287.5	0.66	62	223.2	0.85	0.000138812
14.5	70.85	8.73	96	0.61	75.69	56	2079	19	13	69	63	87	26.06	834	0.09	1287.5	0.69	61	219.6	0.85	0.000138206
14.5	70.48	9.12	96	0.6	74.9	57	2046	18.5	13.6	69	63	87	25.54	831	0.18	1287.5	0.39	60	216	0.85	0.000130196
14.5	70.85	9.06	96	0.59	72.94	58	2011	18	13.5	69	63	87	25.09	828	0.09	1287.5	0.33	58	208.8	0.85	0.000128816
14.5	70.48	9.22	96	0.58	72.16	59	1955	16.5	13.5	70	63	87	24.59	822	0.09	1287.5	0.48	57	205.2	0.85	0.000123056
14.5	70.85	9.34	96	0.72	70.2	60	1887	4.5	13.5	32	63	87	31.66	810	0.09	1287.5	0.62	55	198	0.85	0.00011725
14.5	70.48	9.55	95	0.64	90.98	61	2415	21	13.5	69	63	87	32.08	819	0.09	1287.5	0.64	53	190.8	0.85	0.000146757
14.5	70.48	9.67	95	0.61	92.55	62	2436	21	13.5	70	62	87	32.52	825	0.09	1287.5	0.64	53	190.8	0.85	0.000146196
14.5	70.48	9.84	95	0.6	95.29	63	2483	21	13.5	70	62	87	34.32	831	0.09	1287.5	0.63	54	194.4	0.85	0.000146443
14.5	70.48	9.23	95	0.59	99.22	64	2600	21	13.5	69	62	87	37.16	840	0.09	1287.5	0.44	57	205.2	0.85	0.000163477
14.5	70.85	9.67	95	0.58	100	65	2796	21	13.5	69	61	87	39.88	852	0.09	1287.5	0.59	62	223.2	0.85	0.000167802
14.5	70.85	0.87	95	0.67	100	66	3038	21.5	13.5	69	60	87	28.86	837	0	1287.5	0.83	67	241.2	0.85	0.00202654
14.5	70.85	8.1	95	0.67	83.14	67	2315	22.5	13.5	66	61	87	30.18	834	0	1287.5	0.52	68	244.8	0.85	0.000165864
14.5	70.11	8.62	95	0.62	87.45	68	2430	22.5	13.5	66	61	87	31.98	834	0	1287.5	0.14	71	255.6	0.85	0.000163601
14.5	69.74	8.53	94	0.61	92.55	69	2548	23.5	13.5	66	61	87	33.16	837	0	1287.5	0.67	75	270	0.85	0.000173355
14.5	70.11	8.1	94	0.6	96.86	70	2647	23.5	13.5	65	61	87	31.82	840	0	1287.5	0.24	78	280.8	0.85	0.000189651
14.5	70.11	7.95	94	0.59	92.16	71	2744	26	13.5	62	60	87	34.84	840	0	1287.5	0.4	81	291.6	0.85	0.00020031
14.5	70.11	8.41	93	0.58	100	72	2784	23.5	13.5	65	60	87	34.85	843	0	1287.5	0.51	82	295.2	0.85	0.000192114
14.5	69.74	8.42	93	0.58	100	73	2759	23.5	13.5	65	60	87	34.05	846	0	1287.5	0.58	81	291.6	0.85	0.000190163
14.5	69.74	8.19	93	0.57	98.82	74	2709	23.5	13.5	65	59	87	33.55	846	0	1287.5	0.46	80	288	0.85	0.00019196
14.5	69.74	8.53	92	0.57	97.25	75	2673	23.5	13.5	65	59	87	33.12	846	0	1287.5	0.54	78	280.8	0.85	0.00018186
14.5	69.74	8.39	92	0.56	96.08	76	2633	23.5	13.5	65	59	87	32.66	846	0	1287.5	0.5	77	277.2	0.85	0.000182127
14.5	69.74	8.73	92	0.56	94.9	77	2590	23	13.5	66	59	87	32.24	846	0	1287.5	0.58	76	273.6	0.85	0.000172176
14.5	69.74	9.23	92	0.56	93.33	78	2538	23	13.5	67	59	87	31.53	846	0	1287.5	0.26	74	266.4	0.85	0.000159579
14.5	69.74	9	92	0.56	90.98	79	2468	23	13.6	67	59	87	30.69	843	0.09	1287.5	0.65	72	259.2	0.85	0.000159143
14.5	70.11	9.14	92	0.56	88.24	80	2399	22.5	13.6	67	59	87	29.57	840	0	1287.5	0.35	70	252	0.85	0.000152325
14.5	70.11	9.14	92	0.55	85.1	81	2329	22	13.6	67	59	87	28.88	837	0	1287.5	0.62	68	244.8	0.85	0.00014788
14.5	69.74	8.73	91	0.56	83.53	82	2263	21	13.6	68	58	87	28.26	834	0	1287.5	0.51	66	237.6	0.85	0.000150438
14.5	69.74	9.12	91	0.55	81.57	83	2197	21	13.5	68	58	87	27.34	831	0	1287.5	0.4	64	230.4	0.85	0.000139805
14.5	69.74	8.61	91	0.55	78.82	84	2139	20.5	13.6	68	58	87	26.51	828	0	1287.5	0.67	62	223.2	0.85	0.000144176
14.5	69.74	2.15	91	0.62	76.08	85	2067	20	13.6	68	58	87	33.41	825	0	1287.5	0.88	60	216	0.85	0.000557941
14.5	69.74	9.28	91	0.64	96.86	86	2595	23	13.5	66	58	87	34.03	831	0	1287.5	0.33	57	205.2	0.85	0.000162284
14.5	69.37	9.43	92	0.6	99.61	87	2631	23.5	13.5	67	57	87	34.56	837	0	1287.5	0.4	58	208.8	0.85	0.000161918
14.5	69.37	8.62	92	0.59	100	88	2676	23.5	13.6	67	56	87	35.14	843	0	1287.5	0.58	59	212.4	0.85	0.000180163
14.5	69.37	8.68	92	0.58	100	89	2717	23.5	13.5	67	56	87	35.49	846	0	1287.5	0.34	60	216	0.85	0.000181659
14.5	69	8.68	92	0.57	100	90	2749	23.5	13.6	66	56	87	36.04	849	0	1287.5	0.56	60	216	0.85	0.000183798
14.5	69	8.64	92	0.57	100	91	2786	23	13.5	66	56	87	36.5	852	0.09	1287.5	0.58	61	219.6	0.85	0.000187134
14.5	69.37	8.79	92	0.56	100	92	2814	23	13.5	66	56	87	36.71	855	0.09	1287.5	0.23	62	223.2	0.85	0.00018579
14.5	69	9.26	92	0.56	100	93	2849	23.5	13.5	66	55	87	37.23	858	0.09	1287.5	0.43	63	226.8	0.85	0.000178553
14.5	69.37	8.71	92	0.56	100	94	2887	23.5	13.5	65	55	87	37.51	858	0.09	1287.5	0.64	64	230.4	0.85	0.00019236
14.5	69.37	9.35	93	0.56	100	95	2923	23.5	13.5	66	54	87	38.66	861	0.09	1287.5	0.68	64	230.4	0.85	0.000181428
14.5	69.37	8.96	93	0.56	100	96	3041	24	13.5	66	54	87	40.41	864	0	1287.5	0.64	67	241.2	0.85	0.000196967
14.5	69.37	5.36	93	0.65	54.9	97	3255	10.5	13.7	13	53	87	21.3	828	0	1287.5	0.75	71	255.6	0.85	0.00035243
14.5	69.37	3.37	94	0.67	61.18	98	2456	30	13.7	43	56	87	6.14	819	0	1287.5	0.29	73	262.8	0.85	0.000422946
14.5	69.37	0.98	94	0.72	14.9	99	2560	9.5	13.8	11	56	87	5.06	762	0	1287.5	0.72	76	273.6	0.85	0.001516
14.5	69.37	0	95	0.76	14.9	100	2583	9.5	13.5	11	59	87	4.91	702	0	1287.5	0	76	273.6	0.85	#DIV/0!
14.5	69.37	0	95	0	14.51	101	2177	9.5	13.1	13	61	87	4.8	669	0	1287.5	0	64	230.4	0.85	#DIV/0!
14.5	69.37	0	95	0	14.12	102	2172	9.5	13.7	12	62	87	4.83	627	0	1287.5	0	64	230.4	0.85	#DIV/0!
14.5	69.37	0	95	0	14.12	103	2180	9.5	13.7	12	63	87	4.82	594	0	1287.5	0	64	230.4	0.85	#DIV/0!
14.5	69.37	0	95	0	13.73	104	2196	9.5	13.7	12	64	87	4.78	570	0	1287.5	0	64	230.4	0.85	#DIV/0!
14.5	69.37	0	95	0	13.73	105	2189	9.5	13.4	13	65	87	4.73	555	0	1287.5	0	64	230.4	0.85	#DIV/0!
14.5	69.37	0	95	0	13.73	106	2101	9.5	13.5	13	65	87	4.75	537	0	1287.5	0	62	223.2	0.85	#DIV/0!
14.5	69.37	0	95	0.01	13.73	107	2126	9.5	13.7	13	65	87	4.75	525	0	1287.5	0	62	223.2	0.85	#DIV/0!
14.5	69.37	0	95	0	13.73	108	2160	9.5	13.7	12	65	87	4.8	516	0	1287.5	0	63	226.8	0.85	#DIV/0!
14.5	69.37	0	95	0	13.73	109	2191	9.5	13.7	12	65	87	4.79	510	0	1287.5	0	64	230.4	0.85	#DIV/0!
14.5	69.37	1.77	95	0.03	13.73	110	2219	11	13.7	12	66	87	5.71	507	0	1287.5	0.15	65	234	0.85	0.000727562
14.5	69.37	1.25	94	0.14	16.47	111	2263	25	13.6	14	65	87	5.62	510	0	1287.5	0.66	66	237.6	0.85	0.00105066
14.5	69.37	2.66	94	0.19	16.47	112	2311	25	13.6	13	65	87	10.91	513	0	1287.5	0.64	68	244.8	0.85	0.000504202
14.5	69.37	3.52	94	0.23	31.76	113	2402	29.5	13.6	25	65	87	20.38	513	0	1287.5	0.72	71	255.6	0.85	0.000396019
14.5	69.37	5.4	94	0.51	60.78	114	2523	29.5	13.6	44	63	87	20.44	540	0	1287.5	0.21	75	270	0.85	0.00027115
14.5	69.37	4.72	93	0.51	59.22	115	2665	30.5	13.6	41	62	87	18.94	555	0	1287.5	0.19	79	284.4	0.85	0.000327674
14.5	69.37	4.87	93	0.49	55.29	116	2708	30.5	13.5	38	60	87	19.28	567	0	1287.5	0.18	79	284.4	0.85	0.000322705
14.5	69.37	4.91	93	0.53	56.47	117	2673	30.5	13.6	39	59	87	19.45	576	0	1287.5	0.7	78	280.8	0.85	0.000315939
14.5	69.37	4.64	93	0.54	56.08	118	2598	30.5	13.6	40	59	87	19.22	588	0	1287.5	0.72	76	273.6	0.85	0.000324943
14.5	69.37	5.28	93	0.57	56.08	119	2477	30	13.5	41	59	87	22.66	600	0	1287.5	0.71	72	259.2	0.85	0.000272256
14.5	69.37	6.64	92	0.56	67.45	120	2387	27	13.5	52	58	87	25	627	0	1287.5	0.26	70	252	0.85	0.000208627
14.5	69.37	7.39	92	0.56	72.94	121	2354	27	13.5	57	57	87	27.51	645	0	1287.5	0.28	69	248.4	0.85	0.000184862
14.5	69.37	7.81	92	0.56	81.18	122	2353	24.5	13.6	63	56	87	28.16	678	0	1287.5	0.43	69	248.4	0.85	0.000174847
14.5	69.37	8.44	92	0.55	82.35	123	2353	24.5	13.6	63	56	87	28.54	705	0	1287.5	0.66	69	248.4	0.85	0.000161795
14.5	69.37	8.18	92	0.55	83.92	124	2357	24	13	64	55	87	28.95	726	0	1287.5	0.69	69	248.4	0.85	0.000167222
14.5	69.37	3.68	92	0.55	81.18	125	2375	27	13.6	58	54	87	7.7	732	0	1287.5	0.14	70	252	0.85	0.000374543
14.5	69.37	1.83	92	0.53	22.35	126	2271	25	13.7	19	55	87	7.3	705	0	1287.5	0.06	66	237.6	0.85	0.000720198
14.5	69.37	1.25	92	0.55	18.04	127	2035	10	13.5	13	57	87	4.8	654	0	1287.5	0.77	59	212.4	0.85	0.000944801
14.5	69.37	8.76	92	0.66	64.71	128	1930	18.5	13	54	59	87	29.53	681	0.09	1287.5	0.73	49	176.4	0.85	0.000127861
14.5	69.37	9.19	92	0.6	86.67	129	2332	22.5	13.6	67	56	87	32.07	705	0	1287.5	0.35	51	183.6	0.85	0.000147265
14.5	69.37	8.85	92	0.58	94.51	130	2496	23	13.6	67	55	87	34.24	741	0	1287.5	0.36	55	198	0.85	0.000163677
14.5	69.37	9.38	92	0.58	100	131	2656	23	13.5	66	53	87	36.31	777	0	1287.5	0.35	58	208.8	0.85	0.000164328
14.5	69.37	9.41	93	0.58	100	132	2798	23.5	13.5	65	53	87	39.12	807	0	1287.5	0.67	62	223.2	0.85	0.000172562
14.5	69.37	9.08	93	0.57	100	133	2945	22.5	13.5	68	52	87	7.06	822	0	1287.5	0.21	65	234	0.85	0.000188229
14.5	69.37	8.59	93	0.7	16.86	134	2804	20	13.6	60	52	87	29	816	0	1287.5	0.52	66	237.6	0.85	0.00018944
14.5	69.37	8.44	93	0.63	85.49	135	2310	23	13.6	65	53	87	31.13	816	0	1287.5	0.56	68	244.8	0.85	0.000158838
14.5	69.37	8.91	94	0.61	91.76	136	2413	22.5	13.6	67	52	87	33.09	819	0	1287.5	0.26	71	255.6	0.85	0.000157169
14.5	69.37	9.14	94	0.6	97.65	137	2555	23	13.5	66	52	87	35.3	825	0	1287.5	0.68	75	270	0.85	0.00016223
14.5	69	9.14	94	0.59	100	138	2730	23.5	13.6	65	51	87	7.88	834	0	1287.5	0.6	81	291.6	0.85	0.000173342
14.5	69	1.01	95	0.79	18.04	139	2878	9.5	13.6	11	51	87	5.27	771	0	1287.5	0.7	83	298.8	0.85	0.0016537
14.5	69	0	95	0.81	15.29	140	2698	9.5	13.4	11	54	87	5.12	711	0	1287.5	0	79	284.4	0.85	#DIV/0!
14.5	69	0	95	0	14.9	141	2604	9.5	13.5	11	56	87	5.06	681	0	1287.5	0	76	273.6	0.85	#DIV/0!
14.5	69	0	95	0.01	14.51	142	2571	9.5	13.5	11	58	87	5.02	639	0	1287.5	0	75	270	0.85	#DIV/0!
14.5	69	0	95	0	14.51	143	2585	9.5	13.3	11	59	87	5.2	609	0	1325	0	76	273.6	0.85	#DIV/0!
14.5	69	0	95	0.01	15.29	144	2633	9.5	13.5	11	60	87	5.26	588	0	1287.5	0	78	280.8	0.85	#DIV/0!
14.5	69	0	95	0	15.29	145	2693	9.5	13.6	11	61	87	5.27	576	0	1287.5	0	79	284.4	0.85	#DIV/0!
14.5	69	0	95	0.01	15.29	146	2742	9.5	13.6	11	62	87	5.31	564	0	1287.5	0	81	291.6	0.85	#DIV/0!
14.5	69	0	95	0.01	15.29	147	2784	9.5	13.6	11	62	87	5.38	555	0	1287.5	0	82	295.2	0.85	#DIV/0!
14.5	69	0	95	0.01	15.69	148	2820	9.5	13.5	11	62	87	5.43	546	0	1287.5	0	83	298.8	0.85	#DIV/0!
14.5	69	0	94	0.01	15.69	149	2769	9.5	13.6	12	63	87	5.35	543	0	1287.5	0	81	291.6	0.85	#DIV/0!
14.5	69	0	94	0.01	15.69	150	2734	9.5	13.5	11	63	87	5.23	537	0	1287.5	0	80	288	0.85	#DIV/0!
14.5	69	0	93	0.01	15.29	151	2740	9.5	13.5	11	63	87	5.23	534	0	1287.5	0	80	288	0.85	#DIV/0!
14.5	69	0	92	0.01	14.9	152	2662	9.5	13.7	11	64	87	4.99	528	0	1287.5	0	78	280.8	0.85	#DIV/0!
14.5	69	2.23	92	0.03	14.51	153	2598	14	13.6	11	64	87	8.21	528	0	1287.5	0.73	76	273.6	0.85	0.000676115
14.5	69	3.43	92	0.18	24.71	154	2528	25	13.6	19	63	87	16.68	528	0	1287.5	0.08	75	270	0.85	0.000427729
14.5	69	3.51	91	0.24	48.63	155	2565	31.5	13.7	35	62	87	13.48	531	0	1287.5	0.08	76	273.6	0.85	0.000424098
14.5	69	3.25	90	0.29	39.22	156	2646	31.5	13.7	28	60	87	13.44	534	0	1287.5	0.26	78	280.8	0.85	0.00047249
14.5	69	3.14	90	0.48	38.82	157	2723	31	13.7	28	59	87	13.3	537	0	1287.5	0.1	80	288	0.85	0.000503274
14.5	69	2.7	89	0.52	39.22	158	2812	30.5	13.6	27	59	87	12.91	537	0	1287.5	0.7	83	298.8	0.85	0.000604418
14.5	69	2.64	89	0.56	37.25	159	2908	29.5	13.7	26	59	87	12.87	540	0	1287.5	0.76	85	306	0.85	0.000639259
14.5	69	1.14	89	0.62	37.25	160	2997	14.5	13.5	12	58	87	5.42	537	0	1287.5	0.6	88	316.8	0.85	0.0015257
14.5	69	0	89	0.83	15.69	161	2845	9.5	13.7	11	59	87	5.35	534	0	1287.5	0.03	84	302.4	0.85	#DIV/0!
14.5	69	0	88	0.01	15.29	162	2841	9.5	13.7	11	61	87	5.14	531	0	1287.5	0	83	298.8	0.85	#DIV/0!
14.5	69	0	88	0.01	14.9	163	2689	9.5	13.6	11	62	87	5.05	525	0	1287.5	0	79	284.4	0.85	#DIV/0!
14.5	69	0	87	0.01	14.51	164	2664	9.5	13.7	11	62	87	5.02	522	0	1287.5	0	78	280.8	0.85	#DIV/0!
14.5	69	0	87	0.01	14.51	165	2669	9.5	13.7	11	62	87	5	519	0	1287.5	0	78	280.8	0.85	#DIV/0!
14.5	69	0	87	0.01	14.51	166	2665	9.5	13.8	11	63	87	4.99	516	0	1287.5	0	78	280.8	0.85	#DIV/0!
14.5	69	0	86	0.01	14.51	167	2649	9.5	13.7	11	64	87	4.97	513	0	1287.5	0	78	280.8	0.85	#DIV/0!
14.5	69	0	86	0.01	14.51	168	2619	9.5	13.7	11	64	87	4.95	513	0	1287.5	0	77	277.2	0.85	#DIV/0!
14.5	69	0	86	0.01	14.51	169	2617	9.5	13.7	11	64	87	4.95	510	0	1287.5	0	77	277.2	0.85	#DIV/0!
14.5	69	0	86	0.01	14.12	170	2616	9.5	13.7	11	64	87	4.95	510	0	1287.5	0	77	277.2	0.85	#DIV/0!
14.5	69	0	86	0.01	14.51	171	2604	9.5	13.7	11	65	87	4.85	507	0	1287.5	0	76	273.6	0.85	#DIV/0!
14.5	69	2.03	86	0.09	14.9	172	2553	25	13.7	19	65	87	16.17	507	0	1287.5	0.84	75	270	0.85	0.000729862
14.5	69	4.93	85	0.18	49.41	173	2551	31	13.7	36	63	87	19.1	513	0	1287.5	0.72	75	270	0.85	0.000300296
14.5	69	5.25	85	0.21	56.86	174	2619	30.5	13.6	39	60	87	19.5	531	0	1287.5	0.51	77	277.2	0.85	0.000289509
14.5	69	4.7	85	0.24	56.86	175	2700	30.5	13.6	39	59	87	19.04	543	0	1287.5	0.24	79	284.4	0.85	0.00033339
14.5	69	0.95	85	0.24	55.69	176	2759	31	13.7	37	57	87	5.15	546	0	1287.5	0.89	81	291.6	0.85	0.00168544
14.1	69	1.86	84	0.88	14.51	177	2700	9.5	13.7	11	58	87	6.82	540	0	1287.5	0.64	79	284.4	0.85	0.000866335
14.5	69	1.71	84	0.84	20.39	178	2595	25	13.7	16	59	87	10.62	543	0	1287.5	0.8	76	273.6	0.85	0.000880699
14.5	69	3.34	84	0.73	32.94	179	2555	31	13.7	26	59	87	16.76	543	0	1287.5	0.07	75	270	0.85	0.000443946
14.5	69	4.58	84	0.69	50.2	180	2556	31	13.6	37	59	87	17.84	549	0	1287.5	0.07	75	270	0.85	0.000323878
14.5	69	4.59	84	0.66	52.55	181	2607	31	13.6	37	57	87	18.2	555	0	1287.5	0.71	77	277.2	0.85	0.000329621
14.5	69	4.26	84	0.65	53.33	182	2671	31	13.6	37	56	87	18.35	561	0	1287.5	0.21	79	284.4	0.85	0.000363873
14.5	69	0.95	84	0.64	53.73	183	2749	31.5	13.7	35	56	87	5.31	561	0	1287.5	0.82	81	291.6	0.85	0.00167933
14.5	69	0	84	0.88	15.29	184	2757	9.5	13.7	11	56	87	5.21	549	0	1287.5	0.65	81	291.6	0.85	#DIV/0!
14.5	69	0	84	0.04	14.9	185	2751	9.5	13.7	11	58	87	5.21	543	0	1287.5	0	81	291.6	0.85	#DIV/0!
14.5	69	0	84	0.01	14.9	186	2753	9.5	13.8	11	59	87	5.2	537	0	1287.5	0	81	291.6	0.85	#DIV/0!
14.5	69	0	83	0.01	14.9	187	2761	9.5	13.8	11	60	87	5.14	531	0	1287.5	0	81	291.6	0.85	#DIV/0!
14.5	69	0	83	0.01	14.9	188	2759	9.5	13.8	11	61	87	5.12	528	0	1287.5	0	81	291.6	0.85	#DIV/0!
14.5	69	0	83	0.01	14.9	189	2749	9.5	13.7	11	62	87	5.11	525	0	1287.5	0	81	291.6	0.85	#DIV/0!
14.5	69	0	83	0.01	14.9	190	2734	9.5	13.8	11	62	87	5.13	522	0	1287.5	0	80	288	0.85	#DIV/0!
14.5	69	0	83	0.01	14.9	191	2728	9.5	13.8	11	62	87	5.09	519	0	1287.5	0	80	288	0.85	#DIV/0!
14.5	69	0	83	0.01	14.9	192	2728	9.5	13.5	11	62	87	5.02	516	0	1287.5	0	80	288	0.85	#DIV/0!
14.5	69	0	83	0.01	14.51	193	2639	9.5	13.7	11	62	87	4.98	516	0	1287.5	0	77	277.2	0.85	#DIV/0!
14.5	69	0	83	0.01	14.51	194	2628	9.5	13.7	11	62	87	4.99	513	0	1287.5	0	77	277.2	0.85	#DIV/0!
14.5	69	0	82	0.01	14.51	195	2635	9.5	13.5	11	62	87	4.84	510	0	1287.5	0	77	277.2	0.85	#DIV/0!
14.5	69	0	82	0.01	14.12	196	2482	9.5	13.7	11	63	87	4.82	507	0	1287.5	0	73	262.8	0.85	#DIV/0!
14.5	69	0	82	0.01	14.12	197	2490	9.5	13.8	11	63	87	4.84	504	0	1287.5	0	73	262.8	0.85	#DIV/0!
14.5	69	0	81	0.01	14.12	198	2488	9.5	13.8	11	63	87	4.8	504	0	1287.5	0	73	262.8	0.85	#DIV/0!
14.5	69	0	81	0.01	14.12	199	2491	9.5	13.7	11	63	87	4.84	501	0	1287.5	0	73	262.8	0.85	#DIV/0!
14.5	69	0	81	0.01	14.12	200	2482	9.5	13.6	11	63	87	4.8	498	0	1287.5	0	73	262.8	0.85	#DIV/0!
14.5	69	0	80	0.01	14.12	201	2480	9.5	13.8	11	63	87	4.8	498	0	1287.5	0	73	262.8	0.85	#DIV/0!
14.5	69	0	80	0.01	14.12	202	2468	9.5	13.8	11	63	87	5.88	498	0	1287.5	0	72	259.2	0.85	#DIV/0!
14.5	69	1.4	80	0.22	16.86	203	2471	25	13.6	13	63	87	6.34	501	0	1287.5	0.88	73	262.8	0.85	0.00102431
14.5	69	1.46	80	0.21	18.43	204	2473	25	13.8	14	62	87	6.52	507	0	1287.5	0.17	73	262.8	0.85	0.000983009
14.5	69	1.43	80	0.34	19.22	205	2527	25	13.7	15	62	87	6.84	510	0	1287.5	0.21	74	266.4	0.85	0.00102555
14.5	69	1.42	80	0.52	19.61	206	2631	25.5	13.8	15	61	87	6.92	513	0	1287.5	0.7	78	280.8	0.85	0.00107527
14.5	69	0.87	79	0.69	20.39	207	2774	11.5	13.6	11	60	87	5.26	516	0	1287.5	0.59	82	295.2	0.85	0.00185043
14.5	69	0	79	0.83	15.29	208	2782	9.5	13.8	11	60	87	5.33	516	0	1287.5	0.01	82	295.2	0.85	#DIV/0!
14.5	69	0	79	0.01	15.29	209	2830	9.5	13.5	11	61	87	5.33	516	0	1287.5	0	84	302.4	0.85	#DIV/0!
14.5	69	0	79	0.01	15.29	210	2832	9.5	13.7	11	61	87	5.27	516	0	1300	0	83	298.8	0.85	#DIV/0!
14.5	69	0	78	0.01	14.9	211	2744	9.5	13.8	11	61	87	5.13	516	0	1300	0	81	291.6	0.85	#DIV/0!
14.5	69	0	78	0.01	14.9	212	2767	9.5	13.6	11	62	87	5.12	516	0	1300	0	81	291.6	0.85	#DIV/0!
14.5	69	0	78	0.01	14.9	213	2728	9.5	13.7	11	62	87	5.09	513	0	1300	0	80	288	0.85	#DIV/0!
14.5	69	0	78	0.01	14.9	214	2709	9.5	13.8	11	62	87	5.06	513	0	1300	0	80	288	0.85	#DIV/0!
14.5	69	0	78	0.01	14.51	215	2698	9.5	13.8	11	62	87	5.05	513	0	1300	0	79	284.4	0.85	#DIV/0!
14.5	69	0	77	0.01	14.51	216	2682	9.5	13.7	11	62	87	5.02	510	0	1300	0	78	280.8	0.85	#DIV/0!
14.5	69	0	77	0.01	14.51	217	2651	9.5	13.8	11	62	87	5	510	0	1300	0	78	280.8	0.85	#DIV/0!
14.5	69	0	77	0.01	14.51	218	2631	9.5	13.7	11	62	87	4.95	507	0	1300	0	77	277.2	0.85	#DIV/0!
14.5	69	0	77	0.01	14.51	219	2590	9.5	13.8	11	62	87	4.88	507	0	1300	0	76	273.6	0.85	#DIV/0!
14.5	69	0	77	0.01	14.12	220	2543	9.5	13.8	11	62	87	4.87	507	0	1312.5	0	75	270	0.85	#DIV/0!
14.5	69	2.15	77	0.04	14.12	221	2514	17.5	13.7	11	62	87	10.65	504	0	1312.5	0.91	73	262.8	0.85	0.000678599
14.5	69	5.62	77	0.16	32.55	222	2474	31	13.7	33	61	87	25.06	516	0	1312.5	0.08	73	262.8	0.85	0.000255476
14.5	69	7.31	77	0.33	75.29	223	2536	28	13.7	53	58	87	28.55	567	0	1312.5	0.73	75	270	0.85	0.000201334
14.5	69	7.81	77	0.55	84.31	224	2624	27.5	13.7	57	54	87	30.2	603	0	1312.5	0.72	77	277.2	0.85	0.000194984
14.5	69	8.03	77	0.56	89.02	225	2664	27.5	13.6	59	51	87	31.31	651	0	1312.5	0.61	78	280.8	0.85	0.000192533
14.5	69	8.5	77	0.57	92.16	226	2687	27	13.6	60	50	87	32.24	693	0	1312.5	0.33	79	284.4	0.85	0.000183457
14.5	69	7.6	77	0.56	94.51	227	2719	27	13.5	60	49	87	26.38	723	0	1312.5	0.72	80	288	0.85	0.000207626
14.5	69	2.3	77	0.51	48.24	228	2761	28.5	13.7	25	48	87	5.43	720	0	1312.5	0.07	81	291.6	0.85	0.000696666
14.5	69	0.99	77	0.73	15.69	229	2676	9.5	13.5	11	50	87	5.19	672	0	1312.5	0.7	78	280.8	0.85	0.00156869
14.5	69	0	77	0.77	14.9	230	2561	9.5	13.7	11	52	87	5.11	633	0	1312.5	0.01	75	270	0.85	#DIV/0!
14.5	69	0	77	0.01	14.9	231	2576	9.5	13.8	11	54	87	5.17	606	0	1312.5	0.01	76	273.6	0.85	#DIV/0!
14.5	69	0	77	0.01	14.9	232	2655	9.5	13.8	11	55	87	5.19	588	0	1312.5	0.01	78	280.8	0.85	#DIV/0!
14.5	69	0	77	0.01	15.29	233	2732	9.5	13.7	11	56	87	5.32	573	0	1312.5	0.01	80	288	0.85	#DIV/0!
14.5	69	0	77	0.01	15.29	234	2794	9.5	13.8	11	57	87	5.41	561	0	1312.5	0.01	82	295.2	0.85	#DIV/0!
14.5	69	0	77	0.01	15.69	235	2859	9.5	13.7	11	57	87	5.29	552	0	1312.5	0	84	302.4	0.85	#DIV/0!
14.5	69	0	77	0.01	15.29	236	2771	9.5	13.5	11	58	87	5.07	546	0	1312.5	0.01	81	291.6	0.85	#DIV/0!
14.5	69	2.3	77	0.01	14.9	237	2630	9.5	13.8	11	58	87	8.26	540	0	1312.5	0.04	77	277.2	0.85	0.000663612
14.5	69	2.04	76	0.17	24.71	238	2550	25	13.8	19	57	87	8.9	540	0	1312.5	0.04	74	266.4	0.85	0.000725431
14.5	69	2.18	76	0.18	26.27	239	2477	25.5	13.8	20	56	87	9.02	543	0	1312.5	0.52	73	262.8	0.85	0.00065941
14.5	69	1.27	76	0.18	26.67	240	2480	25	13.8	20	56	87	4.95	540	0	1312.5	0.82	73	262.8	0.85	0.00113327
14.5	69	0	76	0.89	14.51	241	2530	9.5	13.8	11	56	87	5.11	531	0	1312.5	0.61	74	266.4	0.85	#DIV/0!
14.5	69	0	76	0.01	14.9	242	2610	9.5	13.1	11	56	87	5.19	525	0	1312.5	0.01	77	277.2	0.85	#DIV/0!
14.5	69	0	76	0.01	15.29	243	2723	9.5	13.7	11	57	87	5.3	522	0	1312.5	0	80	288	0.85	#DIV/0!
14.5	69	0	76	0.01	15.29	244	2812	9.5	13.6	11	58	87	5.25	522	0	1312.5	0.01	83	298.8	0.85	#DIV/0!
14.5	69	0	76	0.01	14.9	245	2700	9.5	13.3	11	58	87	5.09	519	0	1312.5	0	79	284.4	0.85	#DIV/0!
14.5	69	0	76	0.01	14.51	246	2586	9.5	13.8	11	58	87	5.1	516	0	1312.5	0	76	273.6	0.85	#DIV/0!
14.5	69	0	76	0.01	14.9	247	2635	9.5	13.6	11	58	87	4.92	516	0	1312.5	0.01	77	277.2	0.85	#DIV/0!
14.5	69	0	76	0.01	14.12	248	2454	9.5	13.6	11	58	87	5.41	510	0	1312.5	0	71	255.6	0.85	#DIV/0!
14.5	69	0	76	0.01	15.29	249	2685	9.5	13.8	11	58	87	5.09	507	0	1312.5	0.01	60	216	0.85	#DIV/0!
14.5	69	0	75	0.01	14.9	250	2669	9.5	13.8	11	58	87	4.98	507	0	1325	0.01	58	208.8	0.85	#DIV/0!
14.5	69	0	75	0.01	14.12	251	2496	9.5	13.6	11	59	87	4.8	504	0	1325	0.01	54	194.4	0.85	#DIV/0!
14.5	69	0	75	0.01	13.73	252	2222	9.5	13.1	12	58	87	4.7	501	0	1325	0.01	48	172.8	0.85	#DIV/0!
14.5	69	0	75	0.01	13.73	253	2034	9.5	13.7	13	58	87	4.38	495	0	1325	0.01	44	158.4	0.85	#DIV/0!
14.5	69	2.49	75	0.01	12.55	254	1878	9.5	13.9	13	58	87	4.99	477	0	987.5	0.01	41	147.6	0.85	0.000437706
14.5	69	4.3	75	0.4	17.25	255	2585	16.5	13.8	24	58	87	21.48	480	0	1325	0.73	35	126	0.85	0.000348882
14.5	69	1.36	75	0.26	65.1	256	2761	30.5	13.7	42	56	87	5.35	501	0	1325	0.8	38	136.8	0.85	0.00117819
14.5	69	4.52	74	0.76	32.16	257	1822	19	13.8	38	54	87	12.4	498	0	1325	0.78	39	140.4	0.85	0.000233935
14.5	69	3.49	74	0.71	33.73	258	1917	30	13.8	32	53	87	9.83	501	0	1325	0.1	42	151.2	0.85	0.000318774
14.5	69	1.48	75	0.72	24.71	259	1973	11.5	13.8	13	53	87	4.33	498	0	1325	0.67	43	154.8	0.85	0.000773662
14.5	69	1.43	75	0.86	12.55	260	1838	15	13.2	15	53	87	5.96	492	0	1325	0.84	40	144	0.85	0.000745926
14.5	69	1.24	75	0.8	16.86	261	1781	9.5	13.1	14	54	87	3.76	483	0	1325	0.58	38	136.8	0.85	0.000833544
14.5	69	2.26	75	0.81	10.98	262	1567	9.5	13.8	13	55	87	8.61	474	0	1325	0.31	34	122.4	0.85	0.00040239
14.5	69	1.5	75	0.78	25.1	263	1492	7.5	13.3	17	55	87	3.66	468	0	1300	0.85	32	115.2	0.85	0.00057725
14.5	69	1.45	75	0.82	9.41	264	1275	12	13.6	18	55	87	6.12	456	0	1275	0.05	29	104.4	0.85	0.000510303
14.5	69	2.03	76	0.78	18.04	265	1730	25	13.2	20	55	87	6.1	462	0	1312.5	0.67	23	82.8	0.85	0.00049458
14.5	69	2.21	76	0.75	18.04	266	1675	25	13.7	21	54	87	6.2	465	0	1312.5	0.72	22	79.2	0.85	0.000439854
14.5	69	2.09	76	0.72	18.04	267	1700	25	13.3	20	54	87	6.51	468	0	1312.5	0.52	23	82.8	0.85	0.000472051
14.5	69	1.42	76	0.76	18.82	268	1865	14.5	13.7	14	54	87	4.41	468	0	1312.5	0.79	25	90	0.85	0.000762213
14.5	69	0	76	0.87	12.55	269	1846	9.5	13.3	13	54	87	4.44	465	0	1312.5	0.04	24	86.4	0.85	#DIV/0!
14.5	69	0	77	0.01	12.94	270	1855	9.5	13.8	13	55	87	4.45	465	0	1312.5	0.01	25	90	0.85	#DIV/0!
14.5	69	0	77	0.01	12.94	271	1890	9.5	13.1	13	56	87	4.04	462	0	1312.5	0.01	25	90	0.85	#DIV/0!
14.2	69	0.92	77	0.01	11.76	272	1616	9.5	13.5	14	56	87	3.03	453	0	1200	0	21	75.6	0.85	0.00104092
14.5	69	2.21	77	0.08	8.24	273	916	8.5	13.1	20	56	87	2.83	438	0	812.5	0.81	14	50.4	0.85	0.000240541
14.5	69	2.7	77	0.15	8.24	274	839	8	13.3	21	56	87	4.13	432	0	912.5	0.52	13	46.8	0.85	0.000180337
14.5	69	1.98	77	0.18	11.37	275	1197	9	13.5	17	56	87	17.38	429	0	975	0.74	16	57.6	0.85	0.000350845
14.5	69.74	9.14	77	0.21	53.73	276	1361	14	13.8	69	55	87	8.07	459	0	1300	0.65	19	68.4	0.85	8.64168e-05
14.5	69.74	1.88	77	0.8	18.82	277	1866	4	13.8	18	51	87	6.88	462	0	1275	0.91	28	100.8	0.85	0.000576023
14.5	69.74	4.93	77	0.74	19.61	278	1234	26	13.9	30	52	87	11.52	465	0	1112.5	0.48	27	97.2	0.85	0.000145263
14.5	69.74	5.37	78	0.77	33.73	279	1325	25.5	13.2	46	53	87	11.76	465	0	1262.5	0.69	29	104.4	0.85	0.000143195
14.5	69.74	1.65	78	0.77	32.94	280	1504	23	13.4	38	52	87	3.95	465	0	1300	0.9	33	118.8	0.85	0.000528993
14.5	69.74	3.27	78	0.84	10.98	281	1475	9.5	13.9	14	53	87	8.78	459	0	1300	0.61	32	115.2	0.85	0.000261776
14.5	69.74	6.47	79	0.74	25.49	282	1477	27	13.3	33	53	87	16.96	462	0	1287.5	0.1	32	115.2	0.85	0.000132484
14.5	69.74	6.79	79	0.7	49.41	283	1663	22	13.7	54	52	87	18.59	468	0.18	1287.5	0.68	36	129.6	0.85	0.000142137
14.5	69.74	8.42	79	0.69	54.51	284	1756	21	13.2	58	50	87	21.88	486	0.18	1287.5	0.54	38	136.8	0.85	0.000121032
14.5	69.74	8.62	80	0.67	63.92	285	1786	18.5	13.7	65	50	87	23.98	519	0	1287.5	0.29	39	140.4	0.85	0.000120243
14.5	69.74	1.63	80	0.76	70.2	286	1871	26.5	13.3	65	49	87	4.52	528	0	1287.5	0.91	41	147.6	0.85	0.00066615
14.5	69.74	1.5	80	0.85	12.16	287	1588	9.5	13.5	15	49	87	3.16	510	0	1087.5	0.84	33	118.8	0.85	0.000614392
14.5	69.74	2.18	80	0.81	8.63	288	940	7.5	13.1	20	50	87	3.07	483	0	787.5	0.82	16	57.6	0.85	0.00025024
14.5	69.74	8.35	80	0.82	11.76	289	899	9	13.8	21	51	87	21.05	468	0	825	0.81	6	21.6	0.85	6.24826e-05
14.5	69.74	7.16	81	0.71	69.41	290	1889	21	13.7	59	52	87	6.07	510	0.09	1287.5	0.3	14	50.4	0.85	0.000153111
14.5	69.74	8.1	81	0.73	45.1	291	2445	23.5	13.7	63	50	87	30.65	540	0	1287.5	0.7	25	90	0.85	0.000175178
14.5	69.74	1.11	81	0.69	92.94	292	2695	28	13.7	59	49	87	22.47	588	0	1287.5	0.39	37	133.2	0.85	0.00140904
14.5	69.74	8.04	82	0.7	66.27	293	1936	23.5	13.8	62	49	87	25.39	615	0	1287.5	0.54	43	154.8	0.85	0.000139745
14.5	69.74	1.25	82	0.76	73.73	294	2250	25.5	13.9	58	48	87	4.85	603	0	1287.5	0.88	50	180	0.85	0.00104462
14.5	69.74	5.89	83	0.74	33.33	295	1729	18.5	13.8	44	49	87	20.95	606	0	1287.5	0.41	50	180	0.85	0.000170359
14.5	69.74	8.01	83	0.65	62.35	296	1799	20.5	13.8	63	50	87	23.41	618	0	1287.5	0.33	53	190.8	0.85	0.000130342
14.5	69.74	7.9	83	0.63	68.24	297	1975	23.5	13.7	62	49	87	6.52	642	0	1287.5	0.72	58	208.8	0.85	0.000145086
14.5	69.74	1.04	83	0.8	15.69	298	2091	9.5	13.7	13	48	87	4.39	603	0	1287.5	0.67	61	219.6	0.85	0.00116683
14.5	69.74	0	83	0.79	12.94	299	1985	9.5	13.3	12	50	87	4.42	579	0	1287.5	0.01	58	208.8	0.85	#DIV/0!
14.5	69.74	8.44	83	0.09	12.55	300	1805	0	13.6	14	51	87	28.06	573	0.18	1287.5	0.84	52	187.2	0.85	0.000124114
14.5	69.74	8.24	84	0.54	81.18	301	2431	27.5	13.1	59	50	87	30.61	618	0.18	1287.5	0.19	54	194.4	0.85	0.000171216
14.5	69.74	8.71	84	0.58	91.37	302	2626	24.5	13	63	48	87	37.27	684	0.18	1287.5	0.23	58	208.8	0.85	0.00017497
14.5	69.74	9.14	84	0.57	100	303	2835	23.5	13.5	65	47	87	40.19	729	0.18	1287.5	0.42	62	223.2	0.85	0.000180008
14.5	69.74	9.92	84	0.57	100	304	3020	22.5	13.6	68	46	87	18.94	783	0.09	1287.5	0.29	66	237.6	0.85	0.000176678
14.5	70.11	8.7	84	0.7	90.98	305	2565	21.5	13.8	68	45	87	30.59	786	0.09	1287.5	0.69	67	241.2	0.85	0.000171102
14.5	71.22	9.55	85	0.65	87.84	306	2278	21.5	13.8	68	45	87	30.34	792	0.09	1287.5	0.63	67	241.2	0.85	0.000138432
14.5	71.22	9.72	85	0.61	85.88	307	2239	21	13.7	69	45	87	29.8	795	0.09	1287.5	0.44	65	234	0.85	0.000133682
14.5	71.59	9.2	85	0.6	84.31	308	2194	20	13.7	69	45	87	29.07	798	0.09	1287.5	0.67	64	230.4	0.85	0.0001384
14.5	71.22	9.51	85	0.6	82.35	309	2145	20	13.8	69	45	87	28.59	801	0.09	1287.5	0.7	63	226.8	0.85	0.000130898
14.5	71.22	9.23	86	0.59	81.57	310	2117	20	13.6	70	45	87	28.63	801	0.09	1287.5	0.68	62	223.2	0.85	0.000133108
14.5	71.59	9.61	86	0.59	81.18	311	2093	19.5	13.8	70	44	87	28.37	801	0.09	1287.5	0.47	61	219.6	0.85	0.000126396
14.5	71.22	9.74	86	0.58	80	312	2070	19.5	13.8	70	44	87	28.81	801	0.09	1287.5	0.35	61	219.6	0.85	0.000123338
14.5	71.22	9.45	86	0.58	81.96	313	2083	19	13.8	71	44	87	30.3	801	0	1287.5	0.72	61	219.6	0.85	0.000127922
14.5	71.22	10.24	86	0.57	86.67	314	2167	19.5	13.7	71	44	87	32.84	804	0.09	1287.5	0.41	64	230.4	0.85	0.000122813
14.5	71.22	10.61	86	0.57	93.73	315	2321	20	13.6	71	44	87	36.15	813	0.09	1287.5	0.61	69	248.4	0.85	0.000126954
14.5	71.59	5.54	86	0.58	100	316	2538	26	13.6	67	44	87	19.78	819	0	1287.5	0.29	75	270	0.85	0.000265869
14.5	71.59	4.1	86	0.56	53.73	317	2646	31.5	13.7	35	44	87	16.42	810	0	1287.5	0.33	78	280.8	0.85	0.000374535
14.5	71.59	3.68	87	0.55	45.88	318	2619	32	13.7	33	45	87	15.43	801	0	1287.5	0.72	77	277.2	0.85	0.000413023
14.5	71.59	5.29	87	0.54	43.53	319	2507	31.5	13.8	32	46	87	20.95	792	0	1287.5	0.42	73	262.8	0.85	0.000275033
14.5	71.59	7.42	87	0.49	60	320	2353	27.5	13.8	48	47	87	25.47	786	0.09	1287.5	0.12	69	248.4	0.85	0.000184037
14.5	71.59	8.68	87	0.49	75.29	321	2258	23	13.7	64	46	87	29.64	789	0	1287.5	0.66	66	237.6	0.85	0.00015097
14.5	71.59	8.99	87	0.53	83.92	322	2220	21	13.7	68	45	87	29.88	792	0	1287.5	0.41	65	234	0.85	0.000143311
14.5	71.59	9.75	88	0.53	84.71	323	2204	20	13.7	69	44	87	30.02	795	0	1287.5	0.36	64	230.4	0.85	0.000131188
14.5	71.22	9.25	88	0.53	84.71	324	2173	20	13.7	70	44	87	29.91	801	0	1287.5	0.7	64	230.4	0.85	0.000136334
14.5	70.85	9.84	88	0.54	85.49	325	2172	20	13.7	70	44	87	30.63	804	0	1287.5	0.24	64	230.4	0.85	0.000128101
14.5	70.85	9.43	88	0.54	88.24	326	2229	20	13.7	70	44	87	32.52	804	0	1287.5	0.58	65	234	0.85	0.000137178
14.5	71.22	9.37	88	0.55	93.73	327	2358	21.5	13.7	69	44	87	34.05	813	0	1287.5	0.7	70	252	0.85	0.000146046
14.5	71.22	8.44	89	0.55	97.25	328	2536	24.5	13.6	65	44	87	6.6	819	0	1287.5	0.42	75	270	0.85	0.000174378
14.5	71.22	1.02	88	0.72	16.08	329	2698	9.5	13.7	11	44	87	5.38	750	0	1287.5	0.66	79	284.4	0.85	0.00153507
14.5	71.22	0	89	0.79	14.9	330	2676	9.5	13.8	11	47	87	5.35	711	0	1287.5	0.01	78	280.8	0.85	#DIV/0!
14.5	71.22	0	89	0.01	14.9	331	2642	9.5	13.8	11	48	87	6.86	666	0	1287.5	0	78	280.8	0.85	#DIV/0!
14.5	71.22	2.18	89	0.12	23.53	332	2610	25	13.8	18	50	87	14.56	657	0	1287.5	0.83	76	273.6	0.85	0.000694817
14.5	71.22	3.94	89	0.55	42.35	333	2588	32	13.7	31	50	87	15.56	657	0	1287.5	0.07	76	273.6	0.85	0.000381201
14.5	71.22	4.56	89	0.53	44.31	334	2581	31.5	13.7	33	49	87	20.73	657	0	1287.5	0.72	76	273.6	0.85	0.00032848
14.5	71.22	8.3	89	0.55	68.63	335	2548	27	13.7	58	48	87	31.56	684	0	1287.5	0.69	75	270	0.85	0.000178159
14.5	71.22	8.38	89	0.57	89.8	336	2588	26	13.7	62	47	87	32.42	717	0	1287.5	0.67	76	273.6	0.85	0.000179228
14.5	71.22	8.16	89	0.57	92.94	337	2637	26	13.6	61	45	87	32.47	741	0	1287.5	0.69	78	280.8	0.85	0.000187545
14.5	71.22	8.01	89	0.57	92.55	338	2678	27	13.6	60	44	87	30.34	756	0	1287.5	0.64	79	284.4	0.85	0.000194028
14.5	71.22	7.2	89	0.56	85.49	339	2709	28	13.6	55	44	87	28.53	765	0	1287.5	0.71	80	288	0.85	0.000218355
14.5	71.22	7.22	89	0.56	81.18	340	2708	28	13.7	53	44	87	28.55	771	0	1287.5	0.7	79	284.4	0.85	0.00021767
14.5	71.22	7.34	89	0.56	83.14	341	2700	28	13.6	55	44	87	30.34	780	0	1287.5	0.57	79	284.4	0.85	0.000213478
14.5	71.22	7.8	89	0.56	86.27	342	2696	28	13.6	56	44	87	30.59	783	0	1287.5	0.69	79	284.4	0.85	0.000200591
14.5	71.22	7.81	89	0.56	87.06	343	2706	28	13.7	57	44	87	30.95	792	0	1287.5	0.31	79	284.4	0.85	0.000201077
14.5	71.22	9.09	89	0.56	88.24	344	2700	23.5	13.7	58	44	87	37.22	804	0	1287.5	0.62	79	284.4	0.85	0.00017238
14.5	70.85	9.52	89	0.56	100	345	2680	22.5	13.7	69	44	87	36.29	822	0	1287.5	0.65	78	280.8	0.85	0.000163374
14.5	70.85	9.38	89	0.56	100	346	2610	22	13.7	69	43	87	35.3	828	0	1287.5	0.25	76	273.6	0.85	0.000161482
14.5	70.85	9.49	89	0.56	100	347	2533	22	13.7	69	43	87	32.64	834	0	1287.5	0.32	74	266.4	0.85	0.000154901
14.5	70.85	8.09	89	0.56	89.8	348	2469	25	13.7	64	43	87	5.9	834	0	1287.5	0.67	72	259.2	0.85	0.000177116
14.5	70.85	1.89	89	0.74	14.9	349	2282	9.5	13.7	12	44	87	4.98	771	0	1287.5	0.71	66	237.6	0.85	0.000700713
14.5	70.85	5.49	89	0.79	12.94	350	1836	9.5	13.9	14	46	87	19.8	741	0	1287.5	0.81	55	198	0.85	0.000194083
14.5	70.85	6.42	89	0.69	56.47	351	2226	27	13.8	49	47	87	24.64	741	0	1287.5	0.59	49	176.4	0.85	0.000201222
14.5	70.85	8.83	89	0.64	74.12	352	2196	23	13.7	64	46	87	30.25	750	0	1287.5	0.68	48	172.8	0.85	0.00014433
14.5	70.11	8.82	89	0.61	87.06	353	2321	23	13.7	66	45	87	32.7	765	0	1287.5	0.62	51	183.6	0.85	0.000152719
14.5	69.74	8.76	89	0.6	95.69	354	2517	24	13.6	65	44	87	35.09	780	0	1287.5	0.48	55	198	0.85	0.00016675
14.5	69.74	8.68	89	0.59	100	355	2700	24.5	13.7	64	44	87	37.11	801	0.18	1287.5	0.42	59	212.4	0.85	0.000180522
14.5	70.11	8.51	90	0.58	100	356	2859	24.5	13.6	64	44	87	38.59	819	0.09	1287.5	0.69	63	226.8	0.85	0.000194971
14.5	69.74	8.44	90	0.58	100	357	3015	25	13.6	64	44	87	39.72	834	0.09	1287.5	0.48	67	241.2	0.85	0.000207315
14.5	69.74	8.33	90	0.76	100	358	3163	20.5	13.8	38	44	87	28.36	837	0.09	1287.5	0.68	69	248.4	0.85	0.000220364
14.5	69.74	7.63	91	0.64	82.35	359	2364	26	13.7	61	44	87	29.01	834	0	1287.5	0.23	69	248.4	0.85	0.000179808
14.5	69.74	8.51	91	0.6	83.53	360	2391	26	13.7	62	44	87	29	831	0	1287.5	0.62	70	252	0.85	0.000163056
14.5	69.74	8.74	91	0.59	83.53	361	2424	26.5	13.7	61	44	87	32.09	828	0	1287.5	0.63	71	255.6	0.85	0.000160956
14.5	70.11	8.82	92	0.59	93.73	362	2459	23.5	13.7	66	44	87	33.14	828	0	1287.5	0.36	72	259.2	0.85	0.000161799
14.5	70.11	8.9	92	0.58	94.9	363	2495	23.5	13.7	66	44	87	33.63	831	0	1287.5	0.27	73	262.8	0.85	0.000162692
14.5	69.74	8.38	92	0.58	98.04	364	2540	23.5	13.6	66	43	87	29.8	831	0	1287.5	0.58	75	270	0.85	0.000175904
14.5	69.74	7.42	92	0.57	85.88	365	2575	27	13.6	57	43	87	27.27	828	0	1287.5	0.7	75	270	0.85	0.0002014
14.5	69.74	6.55	92	0.56	78.04	366	2566	28	13.7	52	44	87	26.1	825	0	1287.5	0.27	75	270	0.85	0.000227353
14.5	69.74	6.78	92	0.56	75.69	367	2546	28	13.7	51	44	87	25.56	819	0	1287.5	0.58	75	270	0.85	0.000217929
14.5	69.74	6.45	93	0.56	73.73	368	2519	28	13.7	51	44	87	25.09	816	0	1287.5	0.58	74	266.4	0.85	0.000226649
14.5	69.74	7.05	93	0.56	72.94	369	2480	28	13.7	51	44	87	27.6	813	0	1287.5	0.7	73	262.8	0.85	0.00020415
14.5	69.74	7.78	93	0.56	80	370	2456	27	13.7	57	44	87	27.69	810	0	1287.5	0.12	72	259.2	0.85	0.000183204
14.5	69.74	7.43	93	0.56	80.39	371	2449	27	13.7	57	44	87	27.61	810	0	1287.5	0.38	72	259.2	0.85	0.000191287
14.5	69.74	7.63	93	0.55	80	372	2434	27	13.7	57	44	87	28.7	807	0	1287.5	0.29	71	255.6	0.85	0.000185132
14.5	69.74	9.03	94	0.55	84.31	373	2436	24.5	13.7	63	44	87	32.77	807	0	1287.5	0.26	71	255.6	0.85	0.000156558
14.5	69.74	9.72	94	0.55	95.29	374	2460	22	13.5	67	44	87	34.66	816	0	1287.5	0.65	72	259.2	0.85	0.000146877
14.5	69.74	9.95	94	0.56	100	375	2517	21	13.6	68	43	87	36.15	825	0	1287.5	0.68	74	266.4	0.85	0.000146807
14.5	69.74	10.07	94	0.56	100	376	2598	21	13.5	68	43	87	37.7	834	0	1287.5	0.55	76	273.6	0.85	0.000149726
14.5	70.48	7.23	95	0.56	100	377	2719	21	13.6	69	42	87	13.54	843	0	1287.5	0.38	80	288	0.85	0.000218251
14.5	70.48	3.69	95	0.55	38.82	378	2763	32.5	13.8	28	43	87	17.24	825	0	1287.5	0.72	81	291.6	0.85	0.000434551
14.5	70.48	4.27	95	0.52	50.2	379	2726	31.5	13.7	34	44	87	17.91	816	0	1287.5	0.07	80	288	0.85	0.000370496
14.5	70.48	1.8	95	0.52	52.16	380	2715	31.5	13.7	35	44	87	9.33	801	0	1287.5	0.7	80	288	0.85	0.000875353
14.5	70.48	1.89	95	0.52	26.67	381	2653	25.5	13.8	19	46	87	8.52	780	0	1287.5	0.66	78	280.8	0.85	0.000814632
14.5	70.48	2.4	95	0.52	24.31	382	2566	25	13.7	18	47	87	16.14	753	0	1287.5	0.48	75	270	0.85	0.000620485
14.5	70.48	2.15	95	0.52	46.27	383	2510	32	13.7	33	47	87	9.86	741	0	1287.5	0.65	74	266.4	0.85	0.000677519
14.5	70.48	6.55	95	0.55	46.27	384	2446	28	13.8	46	47	87	28.09	744	0	1287.5	0.26	72	259.2	0.85	0.000216721
14.5	70.48	7.93	95	0.55	81.96	385	2546	27	13.7	57	47	87	30.28	753	0	1287.5	0.69	75	270	0.85	0.000186325
14.5	70.48	6.7	95	0.55	86.67	386	2655	28	13.7	54	45	87	26.87	762	0	1287.5	0.62	78	280.8	0.85	0.000229972
14.5	70.48	8.36	95	0.56	88.63	387	2740	27	13	60	45	87	25.71	777	0.09	1287.5	0.6	81	291.6	0.85	0.000190209
14.5	70.48	5.62	95	0.53	70.2	388	2822	29.5	13.6	45	44	87	23.07	777	0	1287.5	0.12	83	298.8	0.85	0.000291412
14.5	70.48	4.94	95	0.54	65.49	389	2788	30.5	13.7	41	44	87	21.22	777	0	1287.5	0.17	82	295.2	0.85	0.000327531
14.5	70.48	4.44	95	0.53	60.78	390	2706	30.5	13.7	40	45	87	17.25	774	0	1287.5	0.6	79	284.4	0.85	0.000353697
14.5	70.48	5.13	95	0.52	49.02	391	2586	31.5	13.7	34	45	87	21.34	768	0	1287.5	0.68	76	273.6	0.85	0.000292548
14.5	70.48	7.78	95	0.54	63.53	392	2483	28.5	13.6	48	46	87	28.17	771	0	1287.5	0.16	73	262.8	0.85	0.000185218
14.5	70.48	7.93	95	0.54	81.18	393	2459	27	13.6	58	45	87	28.37	774	0	1287.5	0.66	72	259.2	0.85	0.000179958
14.5	70.48	7.64	95	0.52	81.18	394	2448	27	13.6	59	44	87	28.03	780	0	1287.5	0.69	72	259.2	0.85	0.000185953
14.5	70.48	7.71	94	0.53	80.78	395	2454	27	13.6	57	44	87	27.68	783	0	1287.5	0.69	72	259.2	0.85	0.000184717
14.5	70.48	7.49	94	0.53	80	396	2465	27	13.5	57	44	87	27.91	786	0	1287.5	0.7	72	259.2	0.85	0.000190995
14.5	70.48	7.87	94	0.55	80.39	397	2476	27	13.7	57	44	87	28.09	786	0	1287.5	0.65	73	262.8	0.85	0.000182584
14.5	70.48	7.39	94	0.52	81.18	398	2488	27	13.6	57	44	87	28.19	789	0	1287.5	0.67	73	262.8	0.85	0.000195385
14.5	70.48	7.78	94	0.52	80.78	399	2495	27	13.6	57	44	87	28.22	792	0	1287.5	0.42	73	262.8	0.85	0.000186113
14.5	70.48	8.32	94	0.53	81.18	400	2509	27	13.5	57	44	87	30.53	795	0	1287.5	0.32	74	266.4	0.85	0.00017501
14.5	70.48	6.42	94	0.52	88.24	401	2533	27	13.7	58	44	87	22.97	795	0	1287.5	0.31	74	266.4	0.85	0.000228974
14.5	70.48	5.25	94	0.52	64.31	402	2528	29.5	13.7	44	44	87	20.5	792	0	1287.5	0.72	74	266.4	0.85	0.00027945
14.5	70.48	5.54	94	0.52	58.82	403	2466	30	13.7	42	44	87	21.9	786	0	1287.5	0.66	72	259.2	0.85	0.000258327
14.5	70.48	6.29	94	0.55	65.49	404	2422	28.5	13.7	48	45	87	23.47	783	0	1287.5	0.61	71	255.6	0.85	0.000223465
14.5	70.48	6.78	95	0.55	67.45	405	2442	27.5	13.7	52	45	87	26.55	783	0	1287.5	0.71	72	259.2	0.85	0.000209027
14.5	70.48	6.97	95	0.52	76.86	406	2485	27.5	13.7	53	45	87	26.89	783	0	1287.5	0.44	73	262.8	0.85	0.000206909
14.5	70.48	6.82	95	0.55	77.65	407	2540	27.5	13.7	53	45	87	27.03	786	0	1287.5	0.33	75	270	0.85	0.00021614
14.5	70.48	6.93	95	0.55	77.65	408	2576	28	13.7	51	44	87	26.1	786	0	1287.5	0.71	76	273.6	0.85	0.000215724
14.5	70.48	4.09	95	0.55	74.9	409	2598	28.5	13.7	49	44	87	21.41	786	0	1287.5	0.52	76	273.6	0.85	0.00036864
14.5	70.48	6.58	95	0.53	67.06	410	2583	28.5	13.7	48	45	87	26.16	783	0	1287.5	0.63	76	273.6	0.85	0.000227816
14.5	70.48	7.83	95	0.54	76.47	411	2553	27.5	13.7	54	45	87	29.35	786	0	1287.5	0.28	75	270	0.85	0.000189224
14.5	70.48	8.15	95	0.53	85.1	412	2510	26.5	13.4	60	44	87	29.84	789	0	1312.5	0.09	74	266.4	0.85	0.000178732
14.5	70.48	8.13	95	0.52	85.88	413	2483	26	13.6	61	44	87	30.09	792	0	1287.5	0.13	73	262.8	0.85	0.000177244
14.5	70.48	8.21	95	0.52	86.27	414	2460	25	13.6	62	44	87	30.08	798	0	1287.5	0.6	72	259.2	0.85	0.000173891
14.5	70.48	8.42	95	0.52	86.27	415	2440	25	13.6	62	44	87	29.64	801	0	1287.5	0.56	71	255.6	0.85	0.000168176
14.5	70.48	8.45	95	0.52	87.06	416	2403	22.5	13.1	65	44	87	31.62	804	0	1287.5	0.56	70	252	0.85	0.000165038
14.5	69.37	9.35	95	0.52	90.2	417	2397	22.5	13.7	66	44	87	31.89	807	0	1287.5	0.68	70	252	0.85	0.000148779
14.5	69.37	9.02	95	0.53	92.94	418	2403	22.5	13.6	67	44	87	32.74	813	0	1287.5	0.24	70	252	0.85	0.000154608
14.5	69.37	9.26	95	0.55	95.69	419	2424	21.5	13.5	68	44	87	33.66	819	0	1287.5	0.69	71	255.6	0.85	0.000151917
14.5	69.37	9.31	95	0.55	98.04	420	2466	21.5	13.5	68	44	87	34.66	825	0	1287.5	0.26	72	259.2	0.85	0.00015372
14.5	69.37	10.01	95	0.56	100	421	2527	21.5	13.6	68	44	87	36.16	831	0	1287.5	0.66	74	266.4	0.85	0.000146507
14.5	69.74	9.98	95	0.55	100	422	2612	21	13.6	68	44	87	37.72	840	0	1287.5	0.68	77	277.2	0.85	0.00015189
14.5	69.74	0.98	95	0.6	100	423	2728	24.5	13.5	66	43	87	5.57	819	0	1287.5	0.76	80	288	0.85	0.00161549
14.5	69.74	0.89	95	0.79	16.08	424	2664	9.5	13.2	11	44	87	5.41	747	0	1287.5	0.72	78	280.8	0.85	0.00173712
14.5	69.74	2.44	94	0.72	16.08	425	2531	25	13.6	16	47	87	14.76	723	0	1287.5	0.82	74	266.4	0.85	0.000601989
14.5	69.74	4.03	94	0.7	45.1	426	2510	31.5	13.5	33	48	87	16.86	720	0	1287.5	0.66	74	266.4	0.85	0.000361455
14.5	69.74	4.21	94	0.65	49.02	427	2600	31.5	13.7	34	48	87	17.19	720	0	1287.5	0.69	76	273.6	0.85	0.000358408
14.5	69.74	1.01	93	0.62	49.8	428	2715	31.5	13.6	33	47	87	5.67	702	0	1287.5	0.7	80	288	0.85	0.00156004
14.5	69.74	1.04	93	0.8	16.08	429	2792	9.5	13.7	11	48	87	5.49	675	0	1287.5	0.71	82	295.2	0.85	0.001558
14.5	69.74	0	92	0.79	15.69	430	2806	9.5	13.7	11	50	87	5.45	639	0	1287.5	0	82	295.2	0.85	#DIV/0!
14.5	69.74	0	92	0	15.69	431	2810	9.5	13.7	11	52	87	5.35	612	0	1287.5	0	83	298.8	0.85	#DIV/0!
14.5	69.74	0	92	0	15.29	432	2816	9.5	13.8	11	53	87	5.51	591	0	1287.5	0	83	298.8	0.85	#DIV/0!
14.5	69.74	0	91	0	15.69	433	2812	9.5	13.8	11	53	87	5.32	573	0	1287.5	0	83	298.8	0.85	#DIV/0!
14.5	69.74	0	90	0.01	15.29	434	2794	9.5	13.8	11	54	87	5.27	564	0	1287.5	0	82	295.2	0.85	#DIV/0!
14.5	69.74	0	90	0	14.9	435	2751	9.5	13.7	11	55	87	5.23	552	0	1287.5	0	81	291.6	0.85	#DIV/0!
14.5	69.74	0	89	0.01	14.9	436	2778	9.5	13.7	11	56	87	5.25	543	0	1287.5	0	82	295.2	0.85	#DIV/0!
14.5	69.74	0	89	0.01	14.9	437	2774	9.5	13.6	11	56	87	5.25	540	0	1287.5	0	82	295.2	0.85	#DIV/0!
14.5	69.74	0	89	0.01	15.29	438	2784	9.5	13.7	11	56	87	5.26	534	0	1287.5	0	82	295.2	0.85	#DIV/0!
14.5	69.74	0	89	0.01	15.29	439	2790	9.5	13.6	11	56	87	5.23	528	0	1287.5	0	82	295.2	0.85	#DIV/0!
14.5	69.74	0	88	0.01	14.9	440	2782	9.5	13.8	11	57	87	5.17	525	0	1287.5	0	82	295.2	0.85	#DIV/0!
14.5	69.74	0	87	0.01	14.9	441	2749	9.5	13.7	11	57	87	5.07	522	0	1287.5	0	81	291.6	0.85	#DIV/0!
14.5	69.74	0	87	0.01	14.51	442	2660	9.5	13.7	11	57	87	4.94	519	0	1287.5	0	78	280.8	0.85	#DIV/0!
14.5	69.74	4	86	0.01	14.12	443	2517	9.5	13.7	11	58	87	26.54	516	0	1287.5	0	73	262.8	0.85	0.000365182
14.5	69.74	8.42	86	0.19	78.82	444	2436	26	13.5	60	56	87	31.48	576	0	1287.5	0.33	72	259.2	0.85	0.0001679
14.5	69.74	9.6	86	0.28	92.55	445	2519	24	13.5	64	51	87	33.18	642	0	1287.5	0.47	74	266.4	0.85	0.00015228
14.5	69.37	9.16	86	0.49	96.86	446	2555	23.5	13.6	65	48	87	33.77	678	0	1287.5	0.32	75	270	0.85	0.000161876
14.5	69.37	9.19	85	0.53	98.82	447	2586	23.5	13.7	66	47	87	34.64	726	0	1287.5	0.29	76	273.6	0.85	0.000163305
14.5	69.37	9.6	85	0.56	100	448	2612	23.5	13.5	66	46	87	35.13	762	0	1287.5	0.71	77	277.2	0.85	0.000157902
14.5	69	9.03	84	0.56	100	449	2647	23.5	13.6	66	45	87	35.7	786	0	1287.5	0.26	78	280.8	0.85	0.000170119
14.5	69.37	9.52	84	0.56	100	450	2682	23.5	13.6	66	44	87	35.82	801	0	1287.5	0.69	79	284.4	0.85	0.000163496
14.5	69	8.76	84	0.55	100	451	2708	24.5	13.6	65	44	87	35.15	816	0	1287.5	0.21	80	288	0.85	0.000179403
14.5	68.63	8.71	84	0.55	100	452	2724	24.5	13	63	44	87	35.47	825	0	1287.5	0.24	80	288	0.85	0.000181499
14.5	68.63	6.49	84	0.56	100	453	2751	27	13.6	63	44	87	25.55	825	0	1287.5	0.69	81	291.6	0.85	0.000245998
14.5	68.63	5.17	84	0.52	72.55	454	2721	29.5	13.7	44	44	87	19.43	822	0	1287.5	0.64	80	288	0.85	0.000305439
14.5	68.63	4.18	84	0.49	55.69	455	2621	31.5	13.6	36	45	87	15.78	813	0	1287.5	0.66	77	277.2	0.85	0.000363896
14.5	68.63	4.15	84	0.48	46.27	456	2525	32	13.7	32	46	87	17.57	801	0	1287.5	0.22	74	266.4	0.85	0.000353101
14.5	68.63	4.96	84	0.49	54.9	457	2499	30.5	13.6	40	46	87	20.71	792	0	1287.5	0.39	73	262.8	0.85	0.000292396
14.5	68.63	4.94	84	0.52	61.18	458	2586	30.5	13.6	40	46	87	6.29	789	0	1287.5	0.52	76	273.6	0.85	0.0003038
14.5	68.63	1.1	84	0.67	15.69	459	2719	9	13.7	11	47	87	5.38	747	0	1287.5	0.65	80	288	0.85	0.00143451
14.5	68.63	0	84	0.81	15.69	460	2751	9.5	13.8	11	49	87	5.29	693	0	1287.5	0	81	291.6	0.85	#DIV/0!
14.5	68.63	0	84	0.01	15.29	461	2734	9.5	13.5	11	50	87	5.18	651	0	1287.5	0	80	288	0.85	#DIV/0!
14.5	68.63	0	84	0.01	14.9	462	2667	9.5	13.7	11	52	87	5.22	618	0	1287.5	0	78	280.8	0.85	#DIV/0!
14.5	68.63	0	84	0.01	15.29	463	2719	9.5	13.7	11	53	87	5.31	603	0	1287.5	0	80	288	0.85	#DIV/0!
14.5	68.63	0	83	0.01	15.69	464	2798	9.5	13.6	11	53	87	5.33	582	0	1287.5	0	83	298.8	0.85	#DIV/0!
14.5	68.63	0	83	0.01	15.69	465	2832	9.5	13.8	11	54	87	5.27	567	0	1287.5	0	83	298.8	0.85	#DIV/0!
14.5	68.63	0	83	0.01	15.29	466	2790	9.5	13.7	11	55	87	5.22	555	0	1287.5	0	82	295.2	0.85	#DIV/0!
14.5	68.63	0	83	0.01	15.29	467	2745	9.5	13.5	11	55	87	5.12	549	0	1287.5	0	80	288	0.85	#DIV/0!
14.5	68.63	0	83	0.01	15.29	468	2709	9.5	13.7	11	56	87	5.2	540	0	1287.5	0	80	288	0.85	#DIV/0!
14.5	68.63	0	83	0.01	15.29	469	2790	9.5	13.6	11	56	87	5.24	534	0	1287.5	0	82	295.2	0.85	#DIV/0!
14.5	68.63	0	83	0.01	15.29	470	2742	9.5	13.8	11	56	87	5.2	528	0	1287.5	0	81	291.6	0.85	#DIV/0!
14.5	68.63	0	83	0.01	15.29	471	2771	9.5	13.5	11	56	87	5.1	525	0	1287.5	0	81	291.6	0.85	#DIV/0!
14.5	68.63	0	83	0.01	14.9	472	2689	9.5	13.8	11	56	87	5.14	522	0	1287.5	0	79	284.4	0.85	#DIV/0!
14.5	68.63	0	82	0.01	14.9	473	2738	9.5	13.6	10	56	87	5.23	519	0	1287.5	0	81	291.6	0.85	#DIV/0!
14.5	68.63	0	82	0.01	15.29	474	2786	9.5	13.7	11	56	87	5.32	519	0	1287.5	0	82	295.2	0.85	#DIV/0!
14.5	68.63	0	82	0.01	15.29	475	2849	9.5	13.5	11	56	87	5.34	519	0	1287.5	0	84	302.4	0.85	#DIV/0!
14.5	68.63	0	81	0.01	15.69	476	2857	9.5	13.7	11	56	87	5.23	519	0	1287.5	0	83	298.8	0.85	#DIV/0!
14.5	68.63	0	81	0.01	15.29	477	2719	9.5	13.7	11	56	87	5.17	516	0	1287.5	0	80	288	0.85	#DIV/0!
14.5	68.63	0	80	0.01	15.29	478	2761	9.5	13.7	11	56	87	5.12	516	0	1287.5	0	81	291.6	0.85	#DIV/0!
14.5	68.63	0	80	0.01	14.9	479	2740	9.5	13.8	11	57	87	5.06	513	0	1287.5	0	80	288	0.85	#DIV/0!
14.5	68.63	0	80	0.01	14.9	480	2656	9.5	13.8	11	57	87	4.95	513	0	1287.5	0	78	280.8	0.85	#DIV/0!
14.5	68.63	0	80	0.01	14.51	481	2558	9.5	13.2	11	57	87	4.85	507	0	1287.5	0	75	270	0.85	#DIV/0!
14.5	68.63	0	80	0.01	14.12	482	2468	9.5	13.8	11	57	87	4.78	504	0	1287.5	0	72	259.2	0.85	#DIV/0!
14.5	68.63	0	79	0.01	13.73	483	2381	9.5	13.7	11	57	87	4.64	501	0	1287.5	0	70	252	0.85	#DIV/0!
14.3	68.63	2.56	79	0.01	13.33	484	2295	9.5	13.8	11	57	87	8.06	498	0	1287.5	0	67	241.2	0.85	0.000527547
14.5	68.63	2.12	79	0.14	23.92	485	2275	25	13.8	19	56	87	8.21	501	0	1287.5	0.12	67	241.2	0.85	0.000622776
14.5	68.63	2.12	78	0.17	24.31	486	2346	25	13.8	19	55	87	8.38	504	0	1300	0.49	69	248.4	0.85	0.000642212
14.5	68.63	1.27	78	0.18	16.86	487	2501	9.5	13.8	11	54	87	5.09	504	0	1300	0.55	73	262.8	0.85	0.00114287
14.5	68.63	0	78	0.86	14.9	488	2592	9.5	13.7	11	55	87	5.14	504	0	1300	0.01	76	273.6	0.85	#DIV/0!
14.5	68.63	0	78	0.01	14.9	489	2685	9.5	13.8	11	56	87	5.23	504	0	1300	0	79	284.4	0.85	#DIV/0!
14.5	68.63	0	78	0.01	15.29	490	2755	9.5	13.7	11	56	87	5.27	507	0	1300	0	81	291.6	0.85	#DIV/0!
14.5	68.63	0	77	0.01	15.29	491	2814	9.5	13.5	11	56	87	5.21	507	0	1300	0	83	298.8	0.85	#DIV/0!
14.5	68.63	0	77	0.01	15.29	492	2782	9.5	13.8	11	56	87	5.34	507	0	1300	0	82	295.2	0.85	#DIV/0!
14.5	68.63	0	77	0.01	15.69	493	2839	9.5	13.5	11	56	87	5.34	507	0	1300	0	84	302.4	0.85	#DIV/0!
14.5	68.63	0	77	0.01	15.69	494	2835	9.5	13.5	11	56	87	5.32	510	0	1300	0	83	298.8	0.85	#DIV/0!
14.5	68.63	0	77	0.01	15.69	495	2845	9.5	13.5	11	56	87	5.31	510	0	1312.5	0	83	298.8	0.85	#DIV/0!
14.5	68.63	0	77	0.01	15.69	496	2835	9.5	13.3	11	56	87	5.29	510	0	1312.5	0	83	298.8	0.85	#DIV/0!
14.5	68.63	0	77	0.01	15.29	497	2826	9.5	13.8	11	56	87	5.41	513	0	1312.5	0	83	298.8	0.85	#DIV/0!
14.5	68.63	0	77	0.01	16.08	498	2904	9.5	13.5	11	56	87	5.27	513	0	1312.5	0	85	306	0.85	#DIV/0!
14.5	68.63	0	77	0.01	15.29	499	2771	9.5	13.5	11	56	87	5.17	513	0	1312.5	0	82	295.2	0.85	#DIV/0!
14.5	68.63	0	76	0.01	14.9	500	2702	9.5	13.5	11	56	87	5.09	510	0	1312.5	0	79	284.4	0.85	#DIV/0!
14.5	68.63	0	76	0.01	14.9	501	2633	9.5	13.5	11	56	87	5.07	510	0	1312.5	0	78	280.8	0.85	#DIV/0!
14.5	68.63	0	76	0.01	14.9	502	2665	9.5	13.5	11	56	87	5.16	510	0	1312.5	0.01	78	280.8	0.85	#DIV/0!
14.5	68.63	0	75	0.01	15.29	503	2719	9.5	13.6	11	56	87	5.14	510	0	1325	0.01	80	288	0.85	#DIV/0!
14.5	68.63	0	75	0.01	14.9	504	2713	9.5	13.6	11	56	87	5.05	510	0	1325	0.01	79	284.4	0.85	#DIV/0!
14.5	68.63	0	75	0.01	14.9	505	2612	9.5	13.8	11	56	87	5.14	507	0	1325	0.01	77	277.2	0.85	#DIV/0!
14.5	68.63	0	74	0.01	14.9	506	2676	9.5	13.8	11	56	87	5.21	507	0	1325	0.01	79	284.4	0.85	#DIV/0!
14.5	68.63	0	74	0.01	15.29	507	2769	9.5	13.8	11	56	87	5.28	510	0	1325	0.01	81	291.6	0.85	#DIV/0!
14.5	68.63	0	74	0.01	15.69	508	2814	9.5	13.5	11	56	87	5.12	510	0	1325	0.01	83	298.8	0.85	#DIV/0!
14.5	68.63	0	74	0.01	14.9	509	2660	9.5	13.6	11	56	87	5.03	507	0	1337.5	0.01	77	277.2	0.85	#DIV/0!
14.5	68.63	0	74	0.01	14.51	510	2580	9.5	13.8	11	56	87	5.06	507	0	1337.5	0.01	76	273.6	0.85	#DIV/0!
14.5	68.63	0	74	0.01	14.51	511	2585	9.5	13.5	11	56	87	4.93	504	0	1337.5	0.01	76	273.6	0.85	#DIV/0!
14.5	68.63	0	74	0.01	14.51	512	2386	9.5	13.8	11	56	87	4.89	501	0	1337.5	0.01	70	252	0.85	#DIV/0!
14.5	68.63	0	74	0.01	14.12	513	2427	9.5	13.8	11	56	87	4.92	501	0	1337.5	0.01	71	255.6	0.85	#DIV/0!
14.5	68.63	0	73	0.01	14.12	514	2490	9.5	13.8	11	56	87	4.91	498	0	1337.5	0.01	73	262.8	0.85	#DIV/0!
14.5	68.63	0	73	0.01	14.12	515	2431	9.5	13.5	11	56	87	4.74	498	0	1337.5	0.01	70	252	0.85	#DIV/0!
14.5	68.63	0	73	0.01	13.73	516	2302	9.5	13.5	11	56	87	4.58	492	0	1337.5	0.01	66	237.6	0.85	#DIV/0!
14.5	68.63	1.37	73	0.01	13.33	517	1963	9.5	13.9	13	56	87	4.5	477	0	1050	0.01	57	205.2	0.85	0.000831545
14.5	68.63	1.59	72	0.16	12.55	518	2078	9.5	13.6	11	56	87	4.23	474	0	1350	0.51	47	169.2	0.85	0.000758463
14.5	68.63	0	72	0.82	12.94	519	2183	9.5	13.9	11	56	87	4.59	474	0	1350	0.01	48	172.8	0.85	#DIV/0!
14.5	68.63	0	72	0.01	13.33	520	2186	9.5	13.7	12	56	87	4.38	474	0	1350	0.01	47	169.2	0.85	#DIV/0!
14.5	68.63	0	72	0.01	12.55	521	1790	9.5	13.9	13	56	87	4.21	468	0	1350	0.01	39	140.4	0.85	#DIV/0!
14.5	68.63	0	72	0.01	12.16	522	1714	9.5	13.7	13	56	87	3.98	459	0	1350	0.01	37	133.2	0.85	#DIV/0!
14.5	68.63	0	72	0.01	11.37	523	1586	9.5	13.9	14	55	87	3.91	456	0	1350	0.01	34	122.4	0.85	#DIV/0!
14.5	68.63	1.62	72	0.01	11.37	524	1455	9.5	13.7	15	55	87	2.85	447	0	1150	0.01	31	111.6	0.85	0.000521236
14.5	68.63	2.59	72	0.1	8.24	525	1049	15	13.8	17	55	87	2.92	432	0	850	0.06	21	75.6	0.85	0.000235051
14.5	68.63	2.38	71	0.14	8.24	526	870	10.5	13.6	21	55	87	2.95	423	0	850	0.17	8	28.8	0.85	0.000212143
14.5	68.63	2.23	71	0.18	8.24	527	872	10.5	13.8	21	55	87	2.89	414	0	850	0.64	0	0	0.85	0.000226933
																					#DIV/0!
